# Supplementary material for: Comparative Analysis of Dorsal Root, Nodose and Sympathetic Ganglia for the Development of New Analgesics
Source: Front Neurosci. 2020 Dec 23;14:615362. doi: 10.3389/fnins.2020.615362 (PMC7793666; doi:10.3389/fnins.2020.615362)
Supplement: Supplementary file 2 [file Table_3.xlsx]

## Sheet: Info
	Supplementary Table 3. Expression data (sFPKM) for ganglionic transcriptome datasets. Expression data calculated in MAGIC, as described in the methods resulted in the expression values shown in this table. These values were used throuhout the manuscript to perform the analyses in the present report. Additionally, expression ratios (ER) were calculated by dividing the experimental group by the nai…
	Five groups were analyzed in this experiment.
	1. Superior cervical ganglion (SCG, N=4), shown in yellow.
	2. Nodose ganglion (NDG, N=4), shown in red.
	3. Dorsal root ganglion batch 1 (DRG1-8, N=8), shown in light blue.
	4. Dorsal root ganglion batch 2 (DRG9-12, N=4), shown in dark blue.
	5. Trigeminal ganglion (TG, N=3), shown in green.
	6. Sciatic nerve (N=4), shown in gray.

## Sheet: sFPKM summary 
#Title	#Method	#RefSeq transcript Id	#Length	#Chromosome	#Strand	#from base	#to base	#Measured object	#Link	#Title	SCG1	SCG2	SCG3	SCG4	NDG1	NDG2	NDG3	NDG4	DRG1	DRG2	DRG3	DRG4	DRG5	DRG6	DRG7	DRG8	DRG9	DRG10	DRG11	DRG12	TG1	TG2	TG3	Sciatic1	Sciatic2	Sciatic3	Sciatic4
#Average zero count (NE) index	#Method	#RefSeq transcript Id	#Length	#Chromosome	#Strand	#from base	#to base	#Measured object	#Link	#Average zero count (NE) index	6.75	6.71	6.77	6.71	6.77	6.69	6.82	6.79	6.88	6.97	6.6	6.9	7.44	6.5	7.32	6.45	6.73	6.77	6.54	6.86	7.81	7.45	7.41	7.01	7.26	7.25	7.04
#Average Non Accurate (NA) measurable index	#Method	#RefSeq transcript Id	#Length	#Chromosome	#Strand	#from base	#to base	#Measured object	#Link	#Average Non Accurate (NA) measurable index	8.14	8.03	8.14	8.06	8.16	8.1	8.23	8.21	8.37	8.44	8.18	8.41	8.93	8.04	8.75	8	8.14	8.16	7.98	8.27	9.26	8.93	8.87	8.46	8.64	8.68	8.46
#High Genes, collecting over 2% of all reads	#Method	#RefSeq transcript Id	#Length	#Chromosome	#Strand	#from base	#to base	#Measured object	#Link	#High Genes, collecting over 2% of all reads
#Genes touched, including Non Accurate (NA) values	#Method	#RefSeq transcript Id	#Length	#Chromosome	#Strand	#from base	#to base	#Measured object	#Link	#Genes touched, including Non Accurate (NA) values	13598	13635	13613	13620	13735	13853	13794	13858	14110	13913	14168	14084	13824	14224	13964	14190	13819	13786	13931	13906	13998	14121	14212	13632	13482	13511	13441
#Genes significantly expressed (for a group: in at least one run)	#Method	#RefSeq transcript Id	#Length	#Chromosome	#Strand	#from base	#to base	#Measured object	#Link	#Genes significantly expressed (for a group: in at least one run)	11821	11857	11875	11829	12092	12146	12112	12024	12371	12150	12473	12292	12031	12483	12201	12449	12033	11892	12104	12118	12043	12114	12354	11881	11661	11716	11556
#Genes significantly expressed (for a group: in the majority of the runs)	#Method	#RefSeq transcript Id	#Length	#Chromosome	#Strand	#from base	#to base	#Measured object	#Link	#Genes significantly expressed (for a group: in the majority of the runs)	11820	11856	11874	11828	12091	12145	12111	12023	12371	12149	12472	12291	12031	12482	12201	12448	12032	11891	12103	12117	12042	12113	12353	11880	11660	11715	11555
#Genes with index >= 8	#Method	#RefSeq transcript Id	#Length	#Chromosome	#Strand	#from base	#to base	#Measured object	#Link	#Genes with index >= 8	11525	11527	11586	11502	11787	11848	11822	11732	12129	11944	12216	12062	11892	12217	12057	12167	11739	11573	11734	11837	11889	11895	12112	11705	11497	11559	11361
#Genes with index >= 10	#Method	#RefSeq transcript Id	#Length	#Chromosome	#Strand	#from base	#to base	#Measured object	#Link	#Genes with index >= 10	10717	10700	10763	10642	10891	10997	10920	10787	11325	11131	11361	11210	11162	11372	11318	11280	10842	10667	10817	10919	11096	11119	11252	10990	10806	10923	10631
#Genes with index >= 12	#Method	#RefSeq transcript Id	#Length	#Chromosome	#Strand	#from base	#to base	#Measured object	#Link	#Genes with index >= 12	9048	9000	9117	8962	9234	9272	9180	9108	9463	9378	9481	9349	9298	9540	9410	9459	9142	8916	9054	9132	9428	9427	9491	9478	9233	9397	9109
#Genes with index >= 15	#Method	#RefSeq transcript Id	#Length	#Chromosome	#Strand	#from base	#to base	#Measured object	#Link	#Genes with index >= 15	3479	3497	3533	3439	3548	3573	3576	3388	3418	3367	3372	3397	3399	3379	3392	3383	3507	3329	3493	3558	3333	3355	3375	3470	3402	3476	3416
#Genes with index >= 18	#Method	#RefSeq transcript Id	#Length	#Chromosome	#Strand	#from base	#to base	#Measured object	#Link	#Genes with index >= 18	408	450	427	434	418	433	463	377	391	366	373	409	403	376	401	377	353	320	447	449	223	216	217	363	372	368	392
#Mb aligned in this run, including non-unique	#Method	#RefSeq transcript Id	#Length	#Chromosome	#Strand	#from base	#to base	#Measured object	#Link	#Mb aligned in this run, including non-unique	12643.7	12992.6	12356.6	12764.4	12368.2	12807.6	11915	12250.2	4727.1	4410.2	5600.8	4691.1	3333.9	6050.3	3692.2	6200.9	12783.8	12569.8	14746.4	11772.6	7846.8	10395	10749	4658.3	3988	3998.2	4845
#Mb aligned in these genes, including non-unique	#Method	#RefSeq transcript Id	#Length	#Chromosome	#Strand	#from base	#to base	#Measured object	#Link	#Mb aligned in these genes, including non-unique	8421.3	8598.5	8229.6	8388.5	8237.1	8631.2	7911.4	8109.2	2941.3	2733.1	3516.2	2917.2	2008.9	3784.5	2198.8	3926	8446.1	8206	9522.2	7617.1	4653.2	6093.6	6254.6	2880.7	2479.6	2465.2	3019.8
#denominator: Mb uniquely aligned in genes with geneId minus high genes	#Method	#RefSeq transcript Id	#Length	#Chromosome	#Strand	#from base	#to base	#Measured object	#Link	#denominator: Mb uniquely aligned in genes with geneId minus high genes	7767.4	7940.6	7657	7949.6	7628	8079.4	7347.2	7548.4	2805.5	2645.9	3402.7	2769.1	1901.9	3667.9	2076.1	3798.6	7871.1	7636.6	8932.4	7150.3	4302.5	5511.9	5665.6	2554.6	2152	2167.1	2513.4
#Mb aligned in intergenic, including non-unique	#Method	#RefSeq transcript Id	#Length	#Chromosome	#Strand	#from base	#to base	#Measured object	#Link	#Mb aligned in intergenic, including non-unique	0	0	0	0	0	0	0	0	0	0	0	0	0	0	0	0	0	0	0	0	0	0	0	0	0	0	0
#% Mb aligned in all genes, including high genes	#Method	#RefSeq transcript Id	#Length	#Chromosome	#Strand	#from base	#to base	#Measured object	#Link	#% Mb aligned in all genes, including high genes	66.61	66.18	66.6	65.72	66.6	67.39	66.4	66.2	62.22	61.97	62.78	62.19	60.26	62.55	59.55	63.31	66.07	65.28	64.57	64.7	59.3	58.62	58.19	61.84	62.18	61.66	62.33
#% Mb used in denominator: genes with geneId minus high genes	#Method	#RefSeq transcript Id	#Length	#Chromosome	#Strand	#from base	#to base	#Measured object	#Link	#% Mb used in denominator: genes with geneId minus high genes	61.43	61.12	61.97	62.28	61.67	63.08	61.66	61.62	59.35	59.99	60.75	59.03	57.05	60.62	56.23	61.26	61.57	60.75	60.57	60.74	54.83	53.02	52.71	54.84	53.96	54.2	51.88
#% Mb aligned in the high genes	#Method	#RefSeq transcript Id	#Length	#Chromosome	#Strand	#from base	#to base	#Measured object	#Link	#% Mb aligned in the high genes	0	0	0	0	0	0	0	0	0	0	0	0	0	0	0	0	0	0	0	0	0	1.15	1.17	4.72	6.1	5.11	8.12
#% Intergenic	#Method	#RefSeq transcript Id	#Length	#Chromosome	#Strand	#from base	#to base	#Measured object	#Link	#% Intergenic	0	0	0	0	0	0	0	0	0	0	0	0	0	0	0	0	0	0	0	0	0	0	0	0	0	0	0
#Run	#Method	#RefSeq transcript Id	#Length	#Chromosome	#Strand	#from base	#to base	#Measured object	#Link	#Run	SCG1	SCG2	SCG3	SCG4	NDG1	NDG2	NDG3	NDG4	DRG1	DRG2	DRG3	DRG4	DRG5	DRG6	DRG7	DRG8	DRG9	DRG10	DRG11	DRG12	TG1	TG2	TG3	Sciatic1	Sciatic2	Sciatic3	Sciatic4
#Title	#Method	#RefSeq transcript Id	#Length	#Chromosome	#Strand	#from base	#to base	#Measured object	#Link	#Title	Superior cervical ganglia				Nodose ganglia				DRG Batch 1								DRG Batch 2				Trigeminal			Sciatic nerve					SCG	NDG	DRG	TG	Sciatic	Max
Mpz	Gene_RefSeq		1991	chr13	+	89524204	89530070	Mpz:Gene_RefSeq	https://www.ncbi.nlm.nih.gov/AceView/db=rn&q=Mpz	Mpz	339.21	582.83	396.12	212.33	3104.34	2859.97	2227.38	905.6	7949.12	7166.75	6147.27	5899.61	4573.15	6493.18	5259.66	5283.08	1972.62	411.18	2150.07	1899.49	5573.99	5366.2	4682.98	33851	43988.6	38302	53833.7	Mpz	382.622	2274.32	4600.43	5207.72	42493.8	42493.8
Fth1	Gene_RefSeq		828	chr1	+	226030940	226033228	Fth1:Gene_RefSeq	https://www.ncbi.nlm.nih.gov/AceView/db=rn&q=Fth1	Fth1	1144.88	1442.32	1299.27	1535.06	2043.03	2620.39	2719.9	1689.15	7570.35	5365.74	5269.24	7259.21	6148.05	5524.92	6417.53	4756.86	1739.85	1321.66	2755.57	2880.74	3193.73	2926.56	2811.15	28144.3	31582	33713.8	44614.5	Fth1	1355.38	2268.12	4750.81	2977.15	34513.6	34513.6
Nefl	Gene_RefSeq		2026	chr15	+	44799378	44803251	Nefl:Gene_RefSeq	https://www.ncbi.nlm.nih.gov/AceView/db=rn&q=Nefl	Nefl	2138.82	2099.55	1975.04	2106.13	2322.35	2420.87	2356.1	2117.3	6398.28	6667.44	7070.68	6937.93	6241.08	6069.23	5923.12	6987.42	4819.46	4085.37	4895.49	5013.71	3947.58	3916.97	3890.38	2.61	5.39	3.03	5.13	Nefl	2079.89	2304.15	5925.77	3918.31	4.04	5925.77
Nefm	Gene_RefSeq		3049	chr15	-	44855308	44860595	Nefm:Gene_RefSeq	https://www.ncbi.nlm.nih.gov/AceView/db=rn&q=Nefm	Nefm	761.84	728.61	709.63	840.08	1370	1392.5	1283.75	1309.64	5672.95	5737.64	5906.1	6147.01	6807.1	5276.82	6781.8	5711.49	4253.45	3485	4201.23	3826.88	3709.87	3816.21	3617.65	2.81	3.78	3.35	6.02	Nefm	760.04	1338.97	5317.29	3714.58	3.99	5317.29
Tmsb4x	Gene_RefSeq		594	chrX	+	28593405	28595395	Tmsb4x:Gene_RefSeq	https://www.ncbi.nlm.nih.gov/AceView/db=rn&q=Tmsb4x	Tmsb4x	2561.64	3218.28	2890.02	3309.69	2808.77	3040.78	3760.12	1993.85	4901.29	3372.59	3311.23	5098.41	5509.75	3655.5	5562.21	3278.33	2940.83	2641.2	4910.63	5156.33	1222.53	1094.82	1142.61	6913.32	5856.83	6451.01	6040.79	Tmsb4x	2994.91	2900.88	4194.86	1153.32	6315.49	6315.49
Pmp22	Gene_RefSeq		1817	chr10	+	49538588	49568582	Pmp22:Gene_RefSeq	https://www.ncbi.nlm.nih.gov/AceView/db=rn&q=Pmp22	Pmp22	539.09	607.27	568.22	486.32	983.27	937.57	737.23	435.18	3999.35	2975.88	2535.01	3009.81	2701.44	2835.76	2972.1	2308.64	857.36	411.18	868.82	843.72	1935.99	1925.95	1550.47	19047.6	25530.4	19484.5	27690.7	Pmp22	550.225	773.312	2193.26	1804.14	22938.3	22938.3
Ppia	Gene_RefSeq		743	chr14	+	86673775	86677443	Ppia:Gene_RefSeq	https://www.ncbi.nlm.nih.gov/AceView/db=rn&q=Ppia	Ppia	3253.05	4193.59	3597.96	3866.91	3280.14	3432.61	4138.78	2649.04	3673.17	2945.07	2945.81	3874.12	3830.6	3041.81	3665.25	3028.97	2335.26	2136.01	3870.68	3718.51	987.27	972.92	904.26	1851.09	1879.18	1957.24	2105.86	Ppia	3727.88	3375.14	3255.44	954.817	1948.34	3727.88
Apoe	Gene_RefSeq		1185	chr1	-	80612894	80616820	Apoe:Gene_RefSeq	https://www.ncbi.nlm.nih.gov/AceView/db=rn&q=Apoe	Apoe	1893.55	1819.95	1870.54	2017.44	2658.13	2158.73	2255.73	1747.67	3492.23	3986.35	4028.9	3409.75	3427.25	3927.42	2967.83	4267.33	3198.06	1053.38	3225.78	3502.89	1872.52	1646.67	1631	1723.66	1451.99	1538.83	1384.33	Apoe	1900.37	2205.07	3373.93	1716.73	1524.7	3373.93
Map1b	Gene_RefSeq		11866	chr2	-	29675391	29768750	Map1b:Gene_RefSeq	https://www.ncbi.nlm.nih.gov/AceView/db=rn&q=Map1b	Map1b	807.2	826.02	756.57	1287.45	702.76	788.8	509.96	1914.74	3047.74	3213.66	3188.6	3075.19	3303.95	3089.15	3438.72	3059.1	1025.11	2303.57	1940.34	1618.49	4014.27	4432.76	4510.13	124.68	145.79	134.85	157.6	Map1b	919.31	979.065	2691.97	4319.05	140.73	4319.05
Sncg	Gene_RefSeq		703	chr16	-	10722110	10726645	Sncg:Gene_RefSeq	https://www.ncbi.nlm.nih.gov/AceView/db=rn&q=Sncg	Sncg	2155.26	2706.7	2320.88	2535.55	3431.02	3459.59	4440.64	2632.39	3015.54	3706.89	3695.3	3121.99	3031.79	3877.4	2788.88	3849.45	3247	3178.77	5548.81	5688.1	1542.48	1470.66	1286.52	751.08	657.01	969.51	1046.18	Sncg	2429.6	3490.91	3729.16	1433.22	855.945	3729.16
Uchl1	Gene_RefSeq		1027	chr14	-	43133224	43143942	Uchl1:Gene_RefSeq	https://www.ncbi.nlm.nih.gov/AceView/db=rn&q=Uchl1	Uchl1	3269.19	3717.1	3260.9	3428.84	3350.55	3274.87	3655.65	2929.78	2704.07	2878.3	3007.77	2860.94	2698.35	2835.76	2430.51	3094.12	2612.64	2578.6	3543.28	3265.6	1561.19	1462.78	1637.64	99.48	134.2	113.1	165.9	Uchl1	3419.01	3302.71	2875.83	1553.87	128.17	3419.01
Nefh	Gene_RefSeq		3843	chr14	-	85181572	85191557	Nefh:Gene_RefSeq	https://www.ncbi.nlm.nih.gov/AceView/db=rn&q=Nefh	Nefh	89.85	100.69	81.05	85.48	413.76	454.28	411.01	425.64	2597.54	3074.67	3189.68	2747.66	2431.75	2802.36	2398.54	3176.75	1695.16	1485.11	1677.26	1613.78	1596.06	1674.85	1548.37	0.57	0.88	0.72	1.35	Nefh	89.2675	426.173	2407.52	1606.43	0.88	2407.52
Hspa8	Gene_RefSeq		2102	chr11	-	13499164	44993261	Hspa8:Gene_RefSeq	https://www.ncbi.nlm.nih.gov/AceView/db=rn&q=Hspa8	Hspa8	2528.26	2651.05	2516.42	2837.32	2852.36	2993.93	2943.45	3012.1	2585.26	2402.81	2357.69	2766.09	2993.05	2440.71	2845.25	2455.84	2755.57	2936.11	3096.34	2860.58	2221.73	2239.76	2164.12	834.28	882.79	910.56	882.83	Hspa8	2633.26	2950.46	2707.94	2208.54	877.615	2950.46
Cst3	Gene_RefSeq		725	chr3	-	143219675	143223544	Cst3:Gene_RefSeq	https://www.ncbi.nlm.nih.gov/AceView/db=rn&q=Cst3	Cst3	1178.7	1590.33	1433.86	1404.8	1401.12	1482.78	1859.81	1054	2468.96	2039.23	2190	2277.31	1409.57	1506.31	1891.31	2193.62	1017.03	638.84	2084.77	2126.64	596.8	537.13	532.78	5945.21	4740.59	4963.48	5104.24	Cst3	1401.92	1449.43	1820.3	555.57	5188.38	5188.38
Tubb3	Gene_RefSeq		1763	chr19	+	56220759	56229813	Tubb3:Gene_RefSeq	https://www.ncbi.nlm.nih.gov/AceView/db=rn&q=Tubb3	Tubb3	2940.96	2866.88	2608.33	2706.47	3025.77	3021.03	2805.69	2807.94	1990.31	2825.22	2950.3	2025.99	1688.15	2817.34	1535.91	3055.74	2272.69	2481.84	2412.28	2465.52	1484.48	1489.76	1446.97	15.16	20.87	14.31	21.51	Tubb3	2780.66	2915.11	2376.77	1473.74	17.9625	2915.11
Tuba1a	Gene_RefSeq		1617	chr7	-	140637287	140640953	Tuba1a:Gene_RefSeq	https://www.ncbi.nlm.nih.gov/AceView/db=rn&q=Tuba1a	Tuba1a	2722.32	2714.27	2530.72	2779.69	2326.68	2408.1	2182.88	2040.1	1968.37	2120.44	2093.07	2002.81	1872.68	2118.37	1751.59	2124.03	1728.84	1722.34	1873.07	1884.84	1072.31	1039.74	1058.69	1322.84	1598.22	1420.88	1881.65	Tuba1a	2686.75	2239.44	1938.37	1056.91	1555.9	2686.75
Zwint	Gene_RefSeq		1770	chr20	-	17075781	17091715	Zwint:Gene_RefSeq	https://www.ncbi.nlm.nih.gov/AceView/db=rn&q=Zwint	Zwint	1684.44	2053.26	1744.27	1907.62	1372.9	1416.32	1557.57	1245.23	1907.54	1622.2	1581.47	2081.77	2204.88	1554.41	2079.13	1605.81	1444.76	1190.73	1717.32	1543.99	998.87	1007.31	944.81	102.45	118.39	111.06	133.95	Zwint	1847.4	1398.01	1711.17	983.663	116.462	1847.4
Actg1	Gene_RefSeq		1908	chr3	-	75643054	109521288	Actg1:Gene_RefSeq	https://www.ncbi.nlm.nih.gov/AceView/db=rn&q=Actg1	Actg1	2296.17	2419.02	2152.98	2239.38	2605.69	2611.43	2561.53	2434.73	1898.44	1967.87	1982.07	1945.52	1749.37	2016.75	1685.37	2078.25	2176.24	2330.62	2244.59	2385.69	1344.85	1346.44	1331.43	1184.95	1032.81	1097.92	1077.63	Actg1	2276.89	2553.34	2038.4	1340.91	1098.33	2553.34
Gapdh	Gene_RefSeq		1273	chr4	-	157676396	157680268	Gapdh:Gene_RefSeq	https://www.ncbi.nlm.nih.gov/AceView/db=rn&q=Gapdh	Gapdh	2672.56	3116.05	2678.56	2897.73	3394.06	3682.35	3791.75	3115.66	1895.15	2191.48	2307.47	1844.53	1665.94	2300.55	1565.16	2326.38	2154.07	2409.83	2893.08	2749.17	1269.22	1256.29	1268.63	1206.09	1490.71	1258.42	1751.89	Gapdh	2841.22	3495.95	2191.9	1264.71	1426.78	3495.95
S100a10	Gene_RefSeq		573	chr2	+	193892589	193901236	S100a10:Gene_RefSeq	https://www.ncbi.nlm.nih.gov/AceView/db=rn&q=S100a10	S100a10	774.51	918.64	846.65	878.28	934.32	1029.46	1173.57	758.17	1845.31	1407.96	1319.48	1818.88	1858.39	1440.74	1813.73	1394.2	897.74	834.63	1464.33	1441.53	463.54	420.04	410.94	1354.55	1327.72	1401.18	1671.59	S100a10	854.52	973.88	1461.41	431.507	1438.76	1461.41
Lgals1	Gene_RefSeq		506	chr7	+	120153184	120156290	Lgals1:Gene_RefSeq	https://www.ncbi.nlm.nih.gov/AceView/db=rn&q=Lgals1	Lgals1	1084.49	1298.88	1109.6	1102.3	1296.79	1292.03	1525.22	929.43	1738.38	1713.19	1873.79	1963.05	1788.81	1917.33	1655.89	1874.42	1010.17	948.94	1574.86	1603.84	473.71	409.62	353.65	1664.75	2155.44	2136.37	2539.3	Lgals1	1148.82	1260.87	1638.56	412.327	2123.97	2123.97
Eef1a1	Gene_RefSeq		1730	chr8	-	85838594	85841816	Eef1a1:Gene_RefSeq	https://www.ncbi.nlm.nih.gov/AceView/db=rn&q=Eef1a1	Eef1a1	2718.75	3005.1	3097.65	2769.36	2666.24	2933.5	3173.53	2304.93	1721.91	1358.68	1389.96	1662.21	1784.65	1545.16	1899.65	1401.3	1673.78	1451.01	1893.07	1943.87	1667.28	1627.08	1601.6	5254.32	4943.36	5677.28	4818.44	Eef1a1	2897.72	2769.55	1643.77	1631.99	5173.35	5173.35
Stmn2	Gene_RefSeq		1848	chr2	-	95424251	95471900	Stmn2:Gene_RefSeq	https://www.ncbi.nlm.nih.gov/AceView/db=rn&q=Stmn2	Stmn2	1462.66	1550.07	1509.81	1518.46	1206.7	1261.83	1320.1	1096.25	1693.8	1491.97	1461.24	1834.88	1812.42	1458.77	1715.15	1481.15	1173.32	932.94	1213.2	1230.26	772.78	765.29	746.52	10.34	15.48	13.39	16.26	Stmn2	1510.25	1221.22	1458.26	761.53	13.8675	1510.25
Dbi	Gene_RefSeq		566	chr13	-	36147667	36156076	Dbi:Gene_RefSeq	https://www.ncbi.nlm.nih.gov/AceView/db=rn&q=Dbi	Dbi	946.41	1081.83	928.29	1007.48	1148.28	866.95	974.2	448.85	1669.4	1222.53	1094.35	1559.21	1868.09	1277.03	1889.07	1201.56	921.87	293.6	1184.95	1084.76	387.4	359.32	318.15	1168.22	1472.16	1312.58	1696.89	Dbi	991.002	859.57	1272.2	354.957	1412.46	1412.46
Calm1	Gene_RefSeq		1449	chr6	+	124217241	124225292	Calm1:Gene_RefSeq	https://www.ncbi.nlm.nih.gov/AceView/db=rn&q=Calm1	Calm1	1246.76	1294.55	1360.99	1195.83	1359.32	1375.81	1495.76	1406.53	1658	1363.06	1343.94	1753.37	1793.81	1367.62	1746.41	1393.5	1570.47	1396.09	1364.56	1482.35	1377.15	1421.96	1422.87	521.28	496.25	524.11	491.8	Calm1	1274.53	1409.36	1519.43	1407.33	508.36	1519.43
Hsp90aa1	Gene_RefSeq		2782	chr6	-	135044841	135112793	Hsp90aa1:Gene_RefSeq	https://www.ncbi.nlm.nih.gov/AceView/db=rn&q=Hsp90aa1	Hsp90aa1	1374.99	1497.09	1594.77	1472.22	1424.67	1599.23	1662.7	1425.88	1552.57	1331.54	1272.93	1693.87	1857.21	1320.49	1847.42	1278.82	1579.13	1336.79	1568.68	1592.88	1317.31	1422.38	1457.66	204.75	230.69	223.97	249.43	Hsp90aa1	1484.77	1528.12	1519.36	1399.12	227.21	1528.12
Mbp	Gene_RefSeq		2160	chr18	+	79326738	79437310	Mbp:Gene_RefSeq	https://www.ncbi.nlm.nih.gov/AceView/db=rn&q=Mbp	Mbp	165.29	255.45	206.05	159.29	872.69	945.41	828.09	322.46	1532.53	1293.07	1247.98	1215.21	805.97	1235.63	946.73	1088.44	503.91	128.21	580.61	601.92	1548.17	1282.83	1028.89	6533.41	8586.09	7199.27	9854.15	Mbp	196.52	742.163	931.684	1286.63	8043.23	8043.23
Tpt1	Gene_RefSeq		790	chr15	+	57891683	57894504	Tpt1:Gene_RefSeq	https://www.ncbi.nlm.nih.gov/AceView/db=rn&q=Tpt1	Tpt1	611.57	786.63	680.41	772.32	833.71	917.4	1048.93	670.77	1526.51	1116.05	1223.36	1607.3	1638.06	1263.54	1629.9	1101.83	613.91	555.24	1013.42	1050.75	529.86	509.51	514.62	3814.11	3217.33	3918.13	3138.55	Tpt1	712.733	867.702	1194.99	517.997	3522.03	3522.03
Ywhah	Gene_RefSeq		1687	chr14	-	83053041	83062424	Ywhah:Gene_RefSeq	https://www.ncbi.nlm.nih.gov/AceView/db=rn&q=Ywhah	Ywhah	1011.5	1061.79	1017.42	1066.97	1520.71	1520.33	1505.99	1445.13	1525.16	1359.26	1337.3	1629.97	1714.2	1391.61	1587.17	1381.05	1604.52	1556.18	1572.33	1545.68	1148.86	1113.59	1141.16	130.76	127.98	129.39	135.65	Ywhah	1039.42	1498.04	1517.04	1134.54	130.945	1517.04
Calm2	Gene_RefSeq		1114	chr15	-	11067675	65507984	Calm2:Gene_RefSeq	https://www.ncbi.nlm.nih.gov/AceView/db=rn&q=Calm2	Calm2	1050.04	1239.72	1128.53	1252.79	1658.42	1781.33	2002.47	1420.52	1493.99	1167.93	1137.59	1644.79	1656.88	1081.28	1707.25	1138.56	969.19	755.61	1352.43	1233.85	614.24	622.8	611.13	499.05	536.18	505.43	576.13	Calm2	1167.77	1715.68	1278.28	616.057	529.197	1715.68
Tmsb10	Gene_RefSeq		472	chr4	-	100882216	100883275	Tmsb10:Gene_RefSeq	https://www.ncbi.nlm.nih.gov/AceView/db=rn&q=Tmsb10	Tmsb10	2317.74	2951.43	2367.89	2921.86	1814.42	1838.22	2103.1	1371.97	1471.16	1543.2	1666.86	1527.61	1791.16	1808.9	1593.22	1772.16	1048.89	1020.7	1800.27	1776.89	315.75	301.04	265.22	1530.46	1311.69	1493.87	1411	Tmsb10	2639.73	1781.93	1568.42	294.003	1436.76	2639.73
Prph	Gene_RefSeq		1753	chr7	+	140742418	140746197	Prph:Gene_RefSeq	https://www.ncbi.nlm.nih.gov/AceView/db=rn&q=Prph	Prph	2486.36	2406.27	2052.91	2158.45	2297.04	2341.39	2206.18	2068.16	1443.79	1432.77	1594.71	1476.4	1418.84	1504.01	1241.39	1668.98	1304.66	1397.22	1336.39	1543.2	635.07	578.33	604.5	7.57	8.88	9.13	8.56	Prph	2276	2228.19	1446.86	605.967	8.535	2276
Sparc	Gene_RefSeq		2029	chr10	-	40742390	40764141	Sparc:Gene_RefSeq	https://www.ncbi.nlm.nih.gov/AceView/db=rn&q=Sparc	Sparc	879.55	707.05	661.5	589.92	853.88	722.05	548.06	322.05	1406.88	1301.19	1214.28	1156.62	1054.81	1264.72	1254.22	1237.2	683.46	228.99	548.54	529.41	932.94	844.68	824.98	7122.32	6583.63	6130.64	5940.68	Sparc	709.505	611.51	990.027	867.533	6444.32	6444.32
Spp1	Gene_RefSeq		1487	chr14	-	6673686	6679921	Spp1:Gene_RefSeq	https://www.ncbi.nlm.nih.gov/AceView/db=rn&q=Spp1	Spp1	1.37	2.07	0.66	1.48	143.78	208.38	172.75	131.49	1391.38	1161.32	1099.64	1381.76	1240.61	960.21	1222.32	975.07	519.89	527.63	831.32	634.77	455.16	463.13	462.81	1953.93	2462.91	2384.78	3303.39	Spp1	1.395	164.1	995.493	460.367	2526.25	2526.25
Ubb	Gene_RefSeq		1153	chr10	+	48880231	48881896	Ubb:Gene_RefSeq	https://www.ncbi.nlm.nih.gov/AceView/db=rn&q=Ubb	Ubb	2102.3	2376.42	2104.71	2153.89	2083.97	2140.26	2203.76	1799.59	1378.84	1780.2	1801.26	1378.02	1169.01	1795.86	1190.07	1857.37	1660.67	1661.51	1966.79	1952.28	1079.77	1006.16	1011.75	838.7	897.25	858.84	945.73	Ubb	2184.33	2056.89	1632.66	1032.56	885.13	2184.33
Calca	Gene_RefSeq		976	chr1	-	184184018	184188911	Calca:Gene_RefSeq	https://www.ncbi.nlm.nih.gov/AceView/db=rn&q=Calca	Calca	0.29	0.13	0.11	0.21	47.85	33.18	64.5	39.32	1369.71	1249.14	1301.8	1578.73	1322.73	1149.88	1263.12	1152.03	734.77	520.64	960.86	931.04	375.72	333.21	363.67	0.64	0.81	0.83	1.34	Calca	0.185	46.2125	1127.87	357.533	0.905	1127.87
Calm3	Gene_RefSeq		599	chr1	-	78844520	78851628	Calm3:Gene_RefSeq	https://www.ncbi.nlm.nih.gov/AceView/db=rn&q=Calm3	Calm3	1362.83	1425.58	1463.9	1220.05	1639.37	1780.28	1983	1403.79	1280.11	1194.01	1205.43	1381.93	1207.47	1216.34	1198.56	1263.65	1939.27	1361.22	1814.27	1893.23	1299.87	1320.1	1177	422.72	440.15	422.68	557.65	Calm3	1368.09	1701.61	1412.96	1265.66	460.8	1701.61
S100b	Gene_RefSeq		1484	chr20	-	13130636	13142856	S100b:Gene_RefSeq	https://www.ncbi.nlm.nih.gov/AceView/db=rn&q=S100b	S100b	130.98	187.11	151.96	169.37	675.59	633.46	787	530.98	1235.32	1166.35	1132.79	1205.58	1201.61	1197.85	1124.1	1058.65	744.22	547.41	1163.14	985.52	941.86	896.07	767.24	2221.17	2204.5	2475.87	3226.05	S100b	159.855	656.758	1063.54	868.39	2531.9	2531.9
Snap25	Gene_RefSeq		1985	chr3	+	129697408	129788417	Snap25:Gene_RefSeq	https://www.ncbi.nlm.nih.gov/AceView/db=rn&q=Snap25	Snap25	829.81	848.19	827.95	902.92	1137.06	1168.12	1246.76	1073.35	1223.46	1118.13	1033.78	1293.18	1360.87	1012.95	1348.04	1070.81	974.86	907.29	1161.72	1029.28	754.24	837.39	816.81	1.34	1.95	1.21	2.56	Snap25	852.217	1156.32	1127.86	802.813	1.765	1156.32
Scd2	Gene_RefSeq		5046	chr1	+	264059374	264072433	Scd2:Gene_RefSeq	https://www.ncbi.nlm.nih.gov/AceView/db=rn&q=Scd2	Scd2	771.37	730.37	754.75	775.72	868.45	810.69	676.93	622.25	1218.5	1244.13	1096.48	1017.03	1194.31	1183.14	1126.72	1106.74	1117.61	572.05	886.04	957.85	1642.85	1518.78	1460.74	2938.47	3666.96	3264.77	4462.11	Scd2	758.053	744.58	1060.05	1540.79	3583.08	3583.08
Ywhaz	Gene_RefSeq		1795	chr7	-	75574966	75597276	Ywhaz:Gene_RefSeq	https://www.ncbi.nlm.nih.gov/AceView/db=rn&q=Ywhaz	Ywhaz	904.57	944.33	999.5	876.94	1178.2	1219.02	1245.23	1120.54	1187.86	1008.12	981.03	1256.67	1392.44	1019.88	1387.26	1006.29	1387.03	1277.63	1177.3	1212.64	1024.03	995.45	1047.11	467.93	523.62	506.93	544.52	Ywhaz	931.335	1190.75	1191.18	1022.2	510.75	1191.18
Hsp90ab1	Gene_RefSeq		2338	chr9	+	17817791	17823163	Hsp90ab1:Gene_RefSeq	https://www.ncbi.nlm.nih.gov/AceView/db=rn&q=Hsp90ab1	Hsp90ab1	1734.41	1713.91	1723.66	1866.9	1747.52	1885.32	1730.74	1939.36	1181.24	1218.5	1201	1249.88	1342.63	1253.96	1262.42	1242.24	1459.38	1505.54	1382.34	1339.34	1202.67	1183.79	1239.14	526.02	570.1	579.58	598.17	Hsp90ab1	1759.72	1825.73	1303.21	1208.53	568.467	1825.73
Rpl41	Gene_RefSeq		445	chr7	-	2972898	2973977	Rpl41:Gene_RefSeq	https://www.ncbi.nlm.nih.gov/AceView/db=rn&q=Rpl41	Rpl41	749.09	1000.9	832.97	1043.8	842.33	901.09	1112.93	530.65	1176.16	812.33	877.06	1213.25	1055.21	960.25	1094.72	868.49	503.51	421.77	1130.59	1097.88	273.73	260.99	231.97	2447.54	2441.95	2425.48	2224.17	Rpl41	906.69	846.75	934.268	255.563	2384.78	2384.78
Anxa2	Gene_RefSeq		1337	chr8	+	75687134	75723589	Anxa2:Gene_RefSeq	https://www.ncbi.nlm.nih.gov/AceView/db=rn&q=Anxa2	Anxa2	742.4	792.91	727.17	809.8	1061.21	1041.33	1096.3	925.08	1159.41	1122.3	1090.1	1221.24	1223.87	1141.4	1146.29	1127.05	1332.16	1275.79	1503.7	1508.79	747.95	726.03	678.71	574.21	658.96	586.12	662.01	Anxa2	768.07	1030.98	1237.68	717.563	620.325	1237.68
Tppp3	Gene_RefSeq		978	chr19	-	37424323	37427989	Tppp3:Gene_RefSeq	https://www.ncbi.nlm.nih.gov/AceView/db=rn&q=Tppp3	Tppp3	1333.12	1562.78	1300.64	1415.84	1455.62	1451.5	1674	1201.35	1152.95	1185.5	1228.02	1312.25	1267.93	1250.04	1174.37	1275.14	1017.2	1017.38	1376.8	1436.72	498.74	459.34	463.67	96.5	98.2	90.19	88.6	Tppp3	1403.1	1445.62	1224.52	473.917	93.3725	1445.62
Skp1	Gene_RefSeq		1214	chr10	+	37594578	37609498	Skp1:Gene_RefSeq	https://www.ncbi.nlm.nih.gov/AceView/db=rn&q=Skp1	Skp1	564.48	736.11	676.5	691.99	1060.44	1165.85	1383.04	912.56	1144.98	854.49	813.23	1249.3	1322.84	846.22	1318.59	838.49	853.45	713.33	1232.97	1210.69	505.9	521.26	523.51	425.26	446.05	435.7	497.77	Skp1	667.27	1130.47	1033.22	516.89	451.195	1130.47
Atp1a1	Gene_RefSeq		3636	chr2	-	204003742	204032023	Atp1a1:Gene_RefSeq	https://www.ncbi.nlm.nih.gov/AceView/db=rn&q=Atp1a1	Atp1a1	1294.99	1120.97	1053.56	1512.69	1062.78	1054.4	862.59	1557.04	1126.77	1340.3	1298.22	1133.75	1132.89	1339.73	1049.69	1377.38	1304.77	1973.87	1372.78	1390.91	1601.26	1685.65	1659.4	142.6	170.79	128.98	155.16	Atp1a1	1245.55	1134.2	1320.09	1648.77	149.382	1648.77
Pcp4	Gene_RefSeq		698	chr11	+	36851035	36912272	Pcp4:Gene_RefSeq	https://www.ncbi.nlm.nih.gov/AceView/db=rn&q=Pcp4	Pcp4	543.42	656.48	597.91	671.65	401.15	528.63	539.54	453.53	1104.96	822.43	819.27	1147.94	1341.1	807.47	1326.31	818.58	623.75	521.99	1078.04	1040.45	326.95	308.28	278.3	9.42	14.61	13.54	20	Pcp4	617.365	480.712	954.358	304.51	14.3925	954.358
Thy1	Gene_RefSeq		1328	chr8	+	48382121	48386935	Thy1:Gene_RefSeq	https://www.ncbi.nlm.nih.gov/AceView/db=rn&q=Thy1	Thy1	3009.17	3081.97	2771.36	3182.27	1928.31	1932.23	2063.97	1865.32	1094.17	1334.3	1352.49	1158.58	1145.61	1406.05	1023.51	1432.59	2343.87	2224.46	2416.06	2655.32	933.13	882.34	850.35	38.08	23.03	26.62	13.54	Thy1	3011.19	1947.46	1632.25	888.607	25.3175	3011.19
Ctsb	Gene_RefSeq		1943	chr15	+	46316741	46337613	Ctsb:Gene_RefSeq	https://www.ncbi.nlm.nih.gov/AceView/db=rn&q=Ctsb	Ctsb	453.53	441.86	448.78	459.38	905.71	963.79	959.6	964.69	1085.13	1226.88	1217.16	1145.13	1154.61	1273.63	1075.94	1256.29	1745.67	2096.18	2019.4	1951.87	1148.43	1043.13	1085.41	566.28	397.09	485.02	348.7	Ctsb	450.888	948.447	1437.32	1092.32	449.272	1437.32
Atp5b	Gene_RefSeq		1759	chr7	+	2504708	2511748	Atp5b:Gene_RefSeq	https://www.ncbi.nlm.nih.gov/AceView/db=rn&q=Atp5b	Atp5b	1176.51	1319.26	1216.13	1200.69	1436.35	1439.4	1476.34	1324.74	1076.35	1064.04	1096.39	1161.82	1101.97	1020.57	1090.33	1077.17	1184.95	1111.24	1276.55	1211.61	911.63	906.37	915.34	466.9	461.37	530.63	521.24	Atp5b	1228.15	1419.21	1122.75	911.113	495.035	1419.21
Atp1b1	Gene_RefSeq		2203	chr13	-	82737161	82757681	Atp1b1:Gene_RefSeq	https://www.ncbi.nlm.nih.gov/AceView/db=rn&q=Atp1b1	Atp1b1	1190.78	1229.74	1182.29	1269.06	605.6	642.91	669.84	657.99	1028.11	858.63	844.72	1058.25	1146.1	838.88	1080.96	889.76	817.89	759.46	820	780.3	809.83	825.53	835.97	7.7	8.2	10.35	6.4	Atp1b1	1217.97	644.085	910.255	823.777	8.1625	1217.97
S100a6	Gene_RefSeq		402	chr2	+	190007286	190008511	S100a6:Gene_RefSeq	https://www.ncbi.nlm.nih.gov/AceView/db=rn&q=S100a6	S100a6	325.45	385.44	327.11	505.23	484.26	577.65	765.81	296.83	1025.85	755.74	746.78	1027.85	869.59	880.25	854.93	736.76	454.58	386.76	1200.08	1412.49	278.29	252.37	219.89	2937.85	3172.19	2898.83	3723.55	S100a6	385.808	531.137	862.638	250.183	3183.1	3183.1
Cfl1	Gene_RefSeq		1105	chr1	+	220869805	220873337	Cfl1:Gene_RefSeq	https://www.ncbi.nlm.nih.gov/AceView/db=rn&q=Cfl1	Cfl1	1207.11	1395.5	1246.76	1266.27	1005.05	1028.54	1058.52	858.81	1009.83	1058.2	1068.55	1049.37	964.73	1089.27	982.52	1083.48	807.33	791.67	1025.11	1000.6	508.39	484.2	439.72	697.52	741.8	699.2	750.54	Cfl1	1278.91	987.73	994.222	477.437	722.265	1278.91
Rpl21	Gene_RefSeq		548	chr12	-	9996919	9999998	Rpl21:Gene_RefSeq	https://www.ncbi.nlm.nih.gov/AceView/db=rn&q=Rpl21	Rpl21	942.5	1142.32	1091.81	1114.21	986.19	1145.47	1368.49	799.51	1003.36	710.68	749.66	1040.45	1274.49	817.4	1332.5	726.37	690.53	604.6	1099.74	1138.07	439.94	412.33	406.48	2154.62	1984.26	2257.93	1973.37	Rpl21	1072.71	1074.91	932.321	419.583	2092.55	2092.55
Ywhag	Gene_RefSeq		1605	chr12	+	23789638	23817884	Ywhag:Gene_RefSeq	https://www.ncbi.nlm.nih.gov/AceView/db=rn&q=Ywhag	Ywhag	609.69	610.36	579.63	646.1	718.06	701.84	693.92	682.22	988.78	1022.29	1040.45	1044.59	1014.62	928.88	1028.11	1033.43	880.85	850.13	898.73	962.12	713.63	671.74	762.22	71.69	63.91	87.97	65.51	Ywhag	611.445	699.01	974.415	715.863	72.27	974.415
Aldoa	Gene_RefSeq		1442	chr1	-	198228387	198233588	Aldoa:Gene_RefSeq	https://www.ncbi.nlm.nih.gov/AceView/db=rn&q=Aldoa	Aldoa	985.52	1125.24	944.45	1137.59	1272.88	1332.5	1283.37	1208.08	986.27	1255.12	1455.5	1005.69	879.58	1282.77	823.44	1380.82	839.59	960.61	1014.45	995.53	665.66	666.39	688.57	440.13	502.74	510.15	593	Aldoa	1048.2	1274.21	1073.28	673.54	511.505	1274.21
Apod	Gene_RefSeq		848	chr11	+	72705204	72726263	Apod:Gene_RefSeq	https://www.ncbi.nlm.nih.gov/AceView/db=rn&q=Apod	Apod	263.66	333.35	302.26	249.43	459.18	682.28	691.76	283.76	984.18	779.61	737.95	961.14	960.9	1173.57	977.71	1075.94	243.02	170.66	381.82	401.98	396.42	429.17	265.72	4062.62	3861.19	4028.05	3421.02	Apod	287.175	529.245	737.373	363.77	3843.22	3843.22
Ndrg4	Gene_RefSeq		2924	chr19	-	9766439	9801942	Ndrg4:Gene_RefSeq	https://www.ncbi.nlm.nih.gov/AceView/db=rn&q=Ndrg4	Ndrg4	1433.5	1392.26	1412.19	1354.44	1582.07	1611.05	1587.84	1560.53	975.73	1185.25	1177.25	1027.93	955.79	1177.95	907.56	1207.01	1688.01	1814.42	1610.64	1560.34	1108.94	1117.09	1142.75	27.46	33	24.44	34.55	Ndrg4	1398.1	1585.37	1273.99	1122.93	29.8625	1585.37
Vim	Gene_RefSeq		1796	chr17	+	80882715	80891200	Vim:Gene_RefSeq	https://www.ncbi.nlm.nih.gov/AceView/db=rn&q=Vim	Vim	580.07	606.65	589.92	545.4	552.83	595.01	472.05	354.74	960.65	833.71	798.84	815.85	782.85	781.36	792.71	751.88	336.23	247.17	335.64	350.44	618.26	628.89	598.98	3527.27	3981.63	3543.73	4149.47	Vim	580.51	493.658	648.944	615.377	3800.52	3800.52
Actb	Gene_RefSeq		1264	chr12	+	13715843	13718813	Actb:Gene_RefSeq	https://www.ncbi.nlm.nih.gov/AceView/db=rn&q=Actb	Actb	1568.01	1569.01	1453.41	1357.13	1477.52	1488.95	1408.02	1372.78	953.12	1119.36	1163.64	937.92	843.93	1153.78	892.63	1192.29	1303.28	1354.84	1215.98	1305.55	1307.04	1250.14	1242.13	1647.79	1467.18	1664.04	1453.65	Actb	1486.89	1436.82	1119.69	1266.44	1558.16	1558.16
Stmn3	Gene_RefSeq		1022	chr3	-	176808016	176816108	Stmn3:Gene_RefSeq	https://www.ncbi.nlm.nih.gov/AceView/db=rn&q=Stmn3	Stmn3	484.86	576.5	485.25	572.27	594.33	644	719.48	489.37	934.75	841.37	853.7	1011.67	850.13	827.6	809.21	892.55	459.87	423.27	690.03	685.81	279.96	263.34	282.19	11.59	18.34	16.23	24.06	Stmn3	529.72	611.795	773.33	275.163	17.555	773.33
Klc1	Gene_RefSeq		2368	chr6	+	136330425	136363672	Klc1:Gene_RefSeq	https://www.ncbi.nlm.nih.gov/AceView/db=rn&q=Klc1	Klc1	1090.29	1068.32	1033.25	1042.03	1267.67	1288.16	1306.54	1282.17	921.41	937.45	976.88	987.44	935.94	919.54	878.84	998.95	1456.3	1350.89	1359.95	1325.13	908.94	872.1	912.64	86.76	98.47	96.54	111.7	Klc1	1058.47	1286.13	1087.39	897.893	98.3675	1286.13
Dynll1	Gene_RefSeq		653	chr12	+	47074200	47076573	Dynll1:Gene_RefSeq	https://www.ncbi.nlm.nih.gov/AceView/db=rn&q=Dynll1	Dynll1	649.88	753.44	620.2	718.12	776.84	717.08	799.51	562.36	912.87	719	747.82	940.9	912.87	793.25	845.79	734.52	532.6	490.97	748.17	739.54	268.44	266.92	267.19	1062.51	1105.47	1103.98	1426.3	Dynll1	685.41	713.948	759.858	267.517	1174.57	1174.57
Rplp1	Gene_RefSeq		496	chr8	-	66862143	66863476	Rplp1:Gene_RefSeq	https://www.ncbi.nlm.nih.gov/AceView/db=rn&q=Rplp1	Rplp1	705.41	968.28	801.85	915.23	903.65	971.53	1302.07	661.61	912.37	782.78	815.71	929.43	912.68	817.44	974.32	770.07	542.47	469.97	1111.71	1203.54	352.33	339.79	336.45	2447.95	2250.68	2598.53	2354.11	Rplp1	847.692	959.715	853.541	342.857	2412.82	2412.82
Hbb	Gene_RefSeq		620	chr1	-	168971269	168972680	Hbb:Gene_RefSeq	https://www.ncbi.nlm.nih.gov/AceView/db=rn&q=Hbb	Hbb	42.13	26.91	42.29	37.03	49.42	65.23	37.49	13.05	903.15	398.85	1337.7	597.99	572.08	893.54	2010.96	389.11	286.34	271.49	75.5	367.43	886.08	671.46	709.9	308.84	145.85	90.43	38.45	Hbb	37.09	41.2975	675.345	755.813	145.892	755.813
Rpl26	Gene_RefSeq		547	chr10	+	55492417	55495547	Rpl26:Gene_RefSeq	https://www.ncbi.nlm.nih.gov/AceView/db=rn&q=Rpl26	Rpl26	690.56	896.03	796.44	946.61	696.81	828.51	947.82	543.03	899	639.52	654.85	935.15	1006.29	741.2	1064.31	617.29	449.69	427.79	882.15	889.57	348.06	318.69	313.83	2080.36	1868.88	2097.68	1821.57	Rpl26	832.41	754.043	767.234	326.86	1967.12	1967.12
Tubb4b	Gene_RefSeq		1549	chr3	-	2441589	2444348	Tubb4b:Gene_RefSeq	https://www.ncbi.nlm.nih.gov/AceView/db=rn&q=Tubb4b	Tubb4b	809.52	869.74	793.68	820.52	1082.47	1148.77	1106.64	1004.97	882.56	1011.71	1036.32	939.99	848.95	1005.27	788.7	1050.53	912.48	952.68	1022.12	1033.03	606.93	622.96	617.19	150.63	171.36	152.84	187.22	Tubb4b	823.365	1085.71	957.028	615.693	165.513	1085.71
Psap	Gene_RefSeq		2569	chr20	+	29831314	29856876	Psap:Gene_RefSeq	https://www.ncbi.nlm.nih.gov/AceView/db=rn&q=Psap	Psap	1011.92	966.52	973.79	1052.31	1357.13	1452.36	1340.36	1478.46	867.5	934.52	937.69	835.34	820.03	940.71	781.85	974.7	1173.23	1317.25	1257.2	1181.14	925.98	1042.65	1046.98	926.02	830.19	824.66	814.16	Psap	1001.13	1407.08	1001.76	1005.2	848.757	1407.08
Cox7c	Gene_RefSeq		478	chr2	-	14699878	14701903	Cox7c:Gene_RefSeq	https://www.ncbi.nlm.nih.gov/AceView/db=rn&q=Cox7c	Cox7c	694.13	900.59	722.5	861.25	737.01	743.43	1001.57	538.2	864.82	670.92	659.85	918.91	1064.94	671.94	1052.58	655.51	564.67	530.76	1152.81	1036.58	236.31	248.91	251.7	401.86	459.18	472.19	466.55	Cox7c	794.618	755.053	820.358	245.64	449.945	820.358
Bcat1	Gene_RefSeq		2463	chr4	-	179259305	179307095	Bcat1:Gene_RefSeq	https://www.ncbi.nlm.nih.gov/AceView/db=rn&q=Bcat1	Bcat1	1237.3	1211.71	1226.93	1217.98	1180.74	1211	1202.93	1209.92	861.54	812.3	812.75	919.85	877.2	787.56	833.71	851.39	1023.68	982.73	961.75	924.29	754.62	756.67	821.88	16.52	12.24	12.46	10.02	Bcat1	1223.48	1201.15	887.396	777.723	12.81	1223.48
Rpl32	Gene_RefSeq		506	chr4	-	147715480	147719044	Rpl32:Gene_RefSeq	https://www.ncbi.nlm.nih.gov/AceView/db=rn&q=Rpl32	Rpl32	634.21	826.72	697.63	856.05	669.81	749.02	854.31	531.5	860.41	549.31	575.06	862.85	853.27	662.01	852.98	581.03	420.27	401.79	804.09	788.8	230.04	205.69	197.24	1777.64	1622.06	1815.88	1604.86	Rpl32	753.652	701.16	684.322	210.99	1705.11	1705.11
Anxa5	Gene_RefSeq		1418	chr2	-	123162496	123193040	Anxa5:Gene_RefSeq	https://www.ncbi.nlm.nih.gov/AceView/db=rn&q=Anxa5	Anxa5	189.66	198.75	193.42	178.91	597.31	637.22	637	561.46	853.05	760.45	737.89	910.13	1005.57	825.12	873.76	769.25	1168.57	1261.57	1250.51	1207.62	664.28	606.73	630.38	410.42	424.37	412.57	436.55	Anxa5	190.185	608.247	968.624	633.797	420.977	968.624
Tuba1b	Gene_RefSeq		1618	chr7	-	140614742	140617721	Tuba1b:Gene_RefSeq	https://www.ncbi.nlm.nih.gov/AceView/db=rn&q=Tuba1b	Tuba1b	1864.22	1813.04	1665.17	1784.8	2156.17	2128.26	2205.71	1848.82	850.6	1007.1	1009.57	870.55	816.57	993.09	787.36	1017.2	1803.32	1806.38	2149.88	2042.43	893.99	874.8	888.63	357.66	388.91	388.67	453.59	Tuba1b	1781.81	2084.74	1262.84	885.807	397.207	2084.74
Rpl23a	Gene_RefSeq		564	chr10	-	65441295	65443981	Rpl23a:Gene_RefSeq	https://www.ncbi.nlm.nih.gov/AceView/db=rn&q=Rpl23a	Rpl23a	437.38	539.04	494.12	595.82	513.29	549.71	641.47	418.18	846.36	621.91	599.64	844.5	870.77	615.73	901.47	628.04	362.11	345.26	657.1	643.26	280.42	267.22	288.4	1392.14	1327.21	1583.08	1490.33	Rpl23a	516.59	530.663	661.346	278.68	1448.19	1448.19
Rpl19	Gene_RefSeq		703	chr10	+	85978691	85981979	Rpl19:Gene_RefSeq	https://www.ncbi.nlm.nih.gov/AceView/db=rn&q=Rpl19	Rpl19	507.94	656.23	551.31	657.74	557.72	606.14	682.66	447.77	845.15	676.47	687.55	821.28	748.71	731.42	776.25	682.92	370.54	351.99	654.16	642.06	275.84	267.31	257.27	1620.62	1484.23	1657.16	1489.2	Rpl19	593.305	573.572	665.708	266.807	1562.8	1562.8
Fabp5	Gene_RefSeq		658	chr2	-	93981662	93985319	Fabp5:Gene_RefSeq	https://www.ncbi.nlm.nih.gov/AceView/db=rn&q=Fabp5	Fabp5	647.36	792.31	732.97	777.5	760.39	758.24	809.86	617.21	836.26	700.15	642.28	843.11	857.39	700.83	790.53	706.16	546.18	422.95	683.58	604.94	232.96	208.53	176.29	172.6	204.53	178.91	202.57	Fabp5	737.535	736.425	694.53	205.927	189.652	737.535
Rps7	Gene_RefSeq		653	chr6	-	47899525	47904389	Rps7:Gene_RefSeq	https://www.ncbi.nlm.nih.gov/AceView/db=rn&q=Rps7	Rps7	462.28	586.31	510.05	578.94	472.27	517.92	640.71	353.05	831.39	532.76	585.5	820.07	908.86	580.76	872.21	527.4	323.64	301.06	610	603.81	250.8	228.99	260.24	1657.65	1491.09	1741.76	1437.69	Rps7	534.395	495.988	624.788	246.677	1582.05	1582.05
Cd9	Gene_RefSeq		1145	chr4	-	157977163	158010091	Cd9:Gene_RefSeq	https://www.ncbi.nlm.nih.gov/AceView/db=rn&q=Cd9	Cd9	1169.85	1416.5	1309.47	1304.33	371.34	379.97	371.5	216.08	828.16	601.62	559.73	718.91	686.8	565.75	703.86	500.77	214.04	94.47	308.05	258.21	434.32	443.32	407.98	2380.85	3148.12	2566.19	3747.89	Cd9	1300.04	334.722	503.364	428.54	2960.76	2960.76
Rpl13a	Gene_RefSeq		652	chr1	-	101120711	101123401	Rpl13a:Gene_RefSeq	https://www.ncbi.nlm.nih.gov/AceView/db=rn&q=Rpl13a	Rpl13a	1138.75	1382.57	1231.04	1523.29	1279.9	1405.81	1703.72	906.1	827.81	782.65	833.43	831.39	808.29	853.23	814.26	822.22	789.67	670.38	1512.44	1575.73	484.2	442.42	506.2	1883.08	1833.17	1993.34	1899.33	Rpl13a	1318.91	1323.88	926.792	477.607	1902.23	1902.23
Pmp2	Gene_RefSeq		1347	chr2	+	93827504	93831419	Pmp2:Gene_RefSeq	https://www.ncbi.nlm.nih.gov/AceView/db=rn&q=Pmp2	Pmp2	2.95	4.5	2.2	1.42	27.31	32.77	19.81	10.01	799.85	382.13	349.85	633.91	502.57	390.99	783.64	337.35	56.23	13.38	68.27	63.58	98.38	91.07	56.09	3536.84	3548.53	3238.22	4759.28	Pmp2	2.7675	22.475	365.146	81.8467	3770.72	3770.72
Tubb5	Gene_RefSeq		2218	chr20	+	3422448	3426420	Tubb5:Gene_RefSeq	https://www.ncbi.nlm.nih.gov/AceView/db=rn&q=Tubb5	Tubb5	1285.54	1179.9	1143.72	1288.65	894.82	934.95	849.59	831.39	794.93	837.6	854.82	801.99	781.65	854.96	724.83	888.86	864.6	910.75	853.74	870.26	623.65	620.07	628.09	351.11	402.92	397.4	437.01	Tubb5	1224.45	877.688	836.583	623.937	397.11	1224.45
Fstl1	Gene_RefSeq		2265	chr11	-	65792201	65845375	Fstl1:Gene_RefSeq	https://www.ncbi.nlm.nih.gov/AceView/db=rn&q=Fstl1	Fstl1	79.8	69.46	73.68	64.72	2144.98	2018.12	2152.34	2105.33	783.21	850.46	853.41	798.77	780.99	805.97	795.94	864.02	1172.68	972.39	1028.67	1028.58	798.77	802.23	738.79	317.55	263.79	252.93	223.21	Fstl1	71.915	2105.19	894.591	779.93	264.37	2105.19
Cox4i1	Gene_RefSeq		696	chr19	+	54245958	54252198	Cox4i1:Gene_RefSeq	https://www.ncbi.nlm.nih.gov/AceView/db=rn&q=Cox4i1	Cox4i1	532.76	676.22	567.23	641.36	664.76	668.45	792.07	536.06	780.73	760.16	804.6	835.72	691.64	807.13	679.57	828.37	556.14	516.21	879.06	810.45	307.16	295.54	301.22	408.72	398.15	431.53	397.73	Cox4i1	604.393	665.335	745.815	301.307	409.033	745.815
Sod1	Gene_RefSeq		650	chr11	+	30363282	30368858	Sod1:Gene_RefSeq	https://www.ncbi.nlm.nih.gov/AceView/db=rn&q=Sod1	Sod1	742.81	929.82	809.9	896.87	738.57	731.58	866.1	579.39	777.56	558.42	602.33	852.8	862.3	604.37	833.82	579.17	581.69	525.2	912.83	855.8	245.81	224.01	214.08	380.87	379.49	427.05	434.32	Sod1	844.85	728.91	712.191	227.967	405.433	844.85
Ndfip1	Gene_RefSeq		1711	chr18	+	31574821	31625275	Ndfip1:Gene_RefSeq	https://www.ncbi.nlm.nih.gov/AceView/db=rn&q=Ndfip1	Ndfip1	644.6	742.11	697.46	681.91	856.23	891.61	1013.21	800.19	750.74	604.14	588.4	825.74	909.55	603.2	874.39	595.84	666.62	601.67	747.82	807.16	422.45	421.15	436.49	307.96	337.34	298.08	328.31	Ndfip1	691.52	890.31	714.606	426.697	317.922	890.31
Cox8a	Gene_RefSeq		495	chr1	-	222466575	222468896	Cox8a:Gene_RefSeq	https://www.ncbi.nlm.nih.gov/AceView/db=rn&q=Cox8a	Cox8a	608.76	819.76	636.3	770.62	862.81	787.9	994.61	638.49	742.21	686.51	773.5	761.42	582.09	678.14	597.61	794.32	486.13	459.44	903.3	777.5	178.33	177.1	169.56	388.42	423.22	432.85	449.76	Cox8a	708.86	820.953	686.847	174.997	423.563	820.953
Reep5	Gene_RefSeq		2902	chr18	-	27128462	27159693	Reep5:Gene_RefSeq	https://www.ncbi.nlm.nih.gov/AceView/db=rn&q=Reep5	Reep5	573.41	601.72	584.36	585.35	721.4	705.68	758.75	689.86	740.33	729.32	727.87	791.84	797.22	706.78	778.72	750.89	907.32	917.98	968.9	961.51	560.18	556.42	577.11	123.43	115.42	127.89	111.29	Reep5	586.21	718.923	814.89	564.57	119.508	814.89
Slc25a4	Gene_RefSeq		1290	chr16	+	49266903	49270698	Slc25a4:Gene_RefSeq	https://www.ncbi.nlm.nih.gov/AceView/db=rn&q=Slc25a4	Slc25a4	875.42	1054.54	899.83	1007.74	1085.91	1063.77	1288.59	893.99	735.92	743.09	814.64	792.07	725.2	759.46	704.22	792.24	835.05	756.15	1208.18	1190.83	448.38	450.7	469.72	222.45	216.17	209.52	224.48	Slc25a4	959.382	1083.07	838.087	456.267	218.155	1083.07
Rpl9	Gene_RefSeq		694	chr3	-	4282212	77830399	Rpl9:Gene_RefSeq	https://www.ncbi.nlm.nih.gov/AceView/db=rn&q=Rpl9	Rpl9	510.71	680.23	584.8	689.88	542.89	602	747.69	412.45	735.74	501.93	516.63	770.95	758.97	563.67	782.02	504.23	383.41	338.98	709	685.55	254.49	242.95	276.93	1471.47	1389.85	1498.8	1302.62	Rpl9	616.405	576.257	604.257	258.123	1415.68	1415.68
Sptan1	Gene_RefSeq		7868	chr3	+	8534440	8599258	Sptan1:Gene_RefSeq	https://www.ncbi.nlm.nih.gov/AceView/db=rn&q=Sptan1	Sptan1	373.07	405.62	333.58	520.73	277.94	303.75	210	504.7	726.3	726.12	653.35	687.67	777.76	685.23	719.88	710.59	347.95	649.74	577.01	530.27	1079.55	1116.9	1111.81	417.7	497.35	441.6	532.02	Sptan1	408.25	324.098	649.323	1102.75	472.168	1102.75
Mt3	Gene_RefSeq		376	chr19	-	11324708	11326112	Mt3:Gene_RefSeq	https://www.ncbi.nlm.nih.gov/AceView/db=rn&q=Mt3	Mt3	248.89	362.61	268.91	334.23	825.39	800.06	1018.45	645.52	718.66	731.48	732.91	752.64	763.06	722.08	741.58	701.01	562.88	594.71	1052.22	1020.18	211.5	185.17	166.41	607.76	741.2	584.88	886.23	Mt3	303.66	822.355	757.784	187.693	705.018	822.355
Hint1	Gene_RefSeq		583	chr10	+	40208236	40211981	Hint1:Gene_RefSeq	https://www.ncbi.nlm.nih.gov/AceView/db=rn&q=Hint1	Hint1	428.7	604.76	500.02	557.88	620.3	664.67	854.89	457.11	711.22	573.1	606.5	788.36	730.99	599.64	689.1	611.32	388.37	347.01	771.5	758.94	180.65	153.04	182.5	384.43	417.42	397.4	429.75	Hint1	522.84	649.242	631.337	172.063	407.25	649.242
Cox5a	Gene_RefSeq		600	chr8	+	62298358	62309765	Cox5a:Gene_RefSeq	https://www.ncbi.nlm.nih.gov/AceView/db=rn&q=Cox5a	Cox5a	340.42	434.34	367.88	425.48	401.04	411.91	458.54	332.11	710.86	649.39	646.37	789.77	706.19	629.32	652.11	643.02	322.64	287.2	519.8	478.85	175.5	167.85	166.6	218.97	216.93	245.09	222.78	Cox5a	392.03	400.9	586.293	169.983	225.942	586.293
Rps11	Gene_RefSeq		534	chr1	-	101116641	101118749	Rps11:Gene_RefSeq	https://www.ncbi.nlm.nih.gov/AceView/db=rn&q=Rps11	Rps11	313.75	379.57	353.24	410.4	324.71	364.24	414.9	264.19	708.94	535.18	573.39	729.75	727.47	596.4	801.82	558.07	224.02	214.18	380.97	407.53	239.49	222.32	213.87	1407.72	1257.36	1490.33	1241.5	Rps11	364.24	342.01	538.143	225.227	1349.23	1349.23
Cd59	Gene_RefSeq		1517	chr3	+	94010481	94028660	Cd59:Gene_RefSeq	https://www.ncbi.nlm.nih.gov/AceView/db=rn&q=Cd59	Cd59	539.48	633.86	613.6	542.57	554.49	545.1	565.15	438.47	708.46	577.72	556.11	795.9	808.46	539.09	742.99	528.72	630.38	463.56	697.52	637.68	395.32	466.75	480.23	282.62	321.9	332.81	356.33	Cd59	582.378	525.803	640.549	447.433	323.415	640.549
Rps25	Gene_RefSeq		466	chr8	+	48727346	48729722	Rps25:Gene_RefSeq	https://www.ncbi.nlm.nih.gov/AceView/db=rn&q=Rps25	Rps25	301.04	424.02	358.88	378.64	345.78	376.61	440.57	250.95	705.11	433.02	469.1	718.48	748.26	497.53	766.33	470.35	231.72	214.87	467.02	419.46	174.3	156.23	153.2	1415.96	1326.59	1409.39	1319.04	Rps25	365.645	353.478	511.771	161.243	1367.75	1367.75
Ywhae	Gene_RefSeq		1738	chr10	+	63884338	63921709	Ywhae:Gene_RefSeq	https://www.ncbi.nlm.nih.gov/AceView/db=rn&q=Ywhae	Ywhae	581.99	649.22	611.81	628.47	524.44	533.46	556.89	457.17	699.17	585.05	583.4	722.08	784.64	576.96	790.9	561.86	495.79	445.37	574.58	551.03	456.55	443.15	445.6	573.8	650.87	625.07	695.57	Ywhae	617.872	517.99	614.236	448.433	636.328	636.328
Prdx2	Gene_RefSeq		863	chr19	+	26084916	26090094	Prdx2:Gene_RefSeq	https://www.ncbi.nlm.nih.gov/AceView/db=rn&q=Prdx2	Prdx2	482.08	582.46	498.55	562.84	550.52	554	605.91	454.64	693.98	690.64	711.43	746.14	618.08	678.77	607.24	708.97	435.42	417.56	616.17	590.05	252.56	241.09	240.39	204.83	214.35	210.39	240.31	Prdx2	531.482	541.267	626.204	244.68	217.47	626.204
Cox6c	Gene_RefSeq		450	chr7	-	74723177	74735650	Cox6c:Gene_RefSeq	https://www.ncbi.nlm.nih.gov/AceView/db=rn&q=Cox6c	Cox6c	392.12	517.5	430.91	534.03	544.47	571.69	692.08	431.08	689.53	443.19	441.1	743.75	791.5	465.6	762.84	436.18	361.6	353.87	655.74	618.42	163.98	162.53	172.98	420.27	437.93	446.39	462.07	Cox6c	468.64	559.83	563.61	166.497	441.665	563.61
Cd81	Gene_RefSeq		1478	chr1	+	216237663	216253461	Cd81:Gene_RefSeq	https://www.ncbi.nlm.nih.gov/AceView/db=rn&q=Cd81	Cd81	486.59	517.7	485.31	519.5	366.8	368.6	365.91	289.47	683.26	673.9	681.82	639.52	548.43	677.1	556.42	697.22	450.35	372.87	547.55	552.43	386.86	372.46	350.41	965.99	1077.77	964.48	1169.36	Cd81	502.275	347.695	590.073	369.91	1044.4	1044.4
Rpl10	Gene_RefSeq		757	chrX	-	156438259	156440461	Rpl10:Gene_RefSeq	https://www.ncbi.nlm.nih.gov/AceView/db=rn&q=Rpl10	Rpl10	757.27	965.46	843.29	921.99	713.09	793.68	915.07	629.98	681.1	548.15	545.44	707.68	716.11	597.63	737.08	553.74	477.51	497.62	810.65	791.67	285.59	273.47	276.52	1244.44	1090.84	1268.47	1064.13	Rpl10	872.003	762.955	638.698	278.527	1166.97	1166.97
Rps24	Gene_RefSeq		466	chr16	+	757462	762049	Rps24:Gene_RefSeq	https://www.ncbi.nlm.nih.gov/AceView/db=rn&q=Rps24	Rps24	529.57	692.05	599.43	687.32	476.58	559.3	681.65	338.28	675.62	446.77	462.23	705.74	752.58	508	776.71	426.99	320.25	260.64	612.66	622.35	222.51	223.21	205.31	1812.27	1535.39	1734.78	1478.65	Rps24	627.092	513.952	547.545	217.01	1640.27	1640.27
Rpl18a	Gene_RefSeq		603	chr16	+	20293277	20295283	Rpl18a:Gene_RefSeq	https://www.ncbi.nlm.nih.gov/AceView/db=rn&q=Rpl18a	Rpl18a	415.87	532.87	436.95	497.91	503.57	540.82	643.51	377.41	674.36	559.77	629.77	659.99	606.99	601.52	588.43	638.49	323.14	319.11	596.98	645.09	209.86	207.41	217.25	1272.34	1202.52	1328.39	1206.8	Rpl18a	470.9	516.327	570.303	211.507	1252.51	1252.51
Tecr	Gene_RefSeq		1172	chr19	-	24705479	24732024	Tecr:Gene_RefSeq	https://www.ncbi.nlm.nih.gov/AceView/db=rn&q=Tecr	Tecr	585.65	662.09	557.46	673.88	564.36	607.91	628.94	515.51	670.55	812.23	793.45	637.3	705.65	769.45	657.96	842.29	522.36	514.6	694.66	658.26	397.35	371.17	341.28	335.87	437.93	351.69	466.86	Tecr	619.77	579.18	689.897	369.933	398.087	689.897
Rps29	Gene_RefSeq		318	chr6	-	91455333	91456709	Rps29:Gene_RefSeq	https://www.ncbi.nlm.nih.gov/AceView/db=rn&q=Rps29	Rps29	312.38	416.36	343.88	420.45	383.04	423.49	489.1	267.68	669.64	441.39	478.81	690.26	688.86	521.19	663.77	479.11	215.5	213.75	465.76	488.48	139.43	139.94	126.41	1532.4	1386.21	1509.24	1424.97	Rps29	373.267	390.828	501.377	135.26	1463.21	1463.21
Tubb2a	Gene_RefSeq		1603	chr17	+	31493145	31498651	Tubb2a:Gene_RefSeq	https://www.ncbi.nlm.nih.gov/AceView/db=rn&q=Tubb2a	Tubb2a	1139.81	1141.84	1041.24	1110.07	978	970.25	935.55	855.47	667.83	715.45	768.34	703.62	658.24	718.33	628.2	790.17	773.3	779.64	780.27	787	411.46	400.11	411.56	147.5	166.34	143.77	186.15	Tubb2a	1108.24	934.818	730.866	407.71	160.94	1108.24
Vamp1	Gene_RefSeq		2634	chr4	+	157726941	157733644	Vamp1:Gene_RefSeq	https://www.ncbi.nlm.nih.gov/AceView/db=rn&q=Vamp1	Vamp1	500.81	697.72	653.88	600.3	520.55	519.72	572.25	481.89	664.08	686.16	663.3	714.6	661.98	632.33	661.42	673.45	745.61	626.85	805.49	753.25	608.4	618.18	611.42	20.93	23.98	19.86	28.61	Vamp1	613.178	523.602	690.71	612.667	23.345	690.71
Atp5h	Gene_RefSeq		601	chr10	-	103967350	103972513	Atp5h:Gene_RefSeq	https://www.ncbi.nlm.nih.gov/AceView/db=rn&q=Atp5h	Atp5h	584.21	744.91	628.78	717.6	686.33	724.59	856.52	567.16	661.48	531.86	542.06	690.88	722.81	535.36	703.92	506.75	515.53	479.35	874.5	803.07	226.22	203.32	194.46	414.06	433.07	459.77	433.95	Atp5h	668.875	708.65	630.631	208	435.213	708.65
Rps6	Gene_RefSeq		801	chr5	-	105197821	105212706	Rps6:Gene_RefSeq	https://www.ncbi.nlm.nih.gov/AceView/db=rn&q=Rps6	Rps6	359.99	456.01	427.32	459.85	362.71	396.83	461.39	278.83	656.57	450.91	475.8	635.15	658.88	496.9	685.52	459.88	250.18	217.63	430.82	416.01	232.47	239.27	234.95	1494.18	1293.84	1513.97	1249.61	Rps6	425.793	374.94	486.188	235.563	1387.9	1387.9
Fau	Gene_RefSeq		516	chr1	+	221420312	221421827	Fau:Gene_RefSeq	https://www.ncbi.nlm.nih.gov/AceView/db=rn&q=Fau	Fau	430.91	531.14	427.88	504.81	533.69	496.32	600.9	358.65	655.21	586.02	632.89	649.36	543.03	642.5	565.53	609.97	308.57	319.47	582.75	632.73	178.2	178.23	180.14	1047.11	966.81	1056.9	989.61	Fau	473.685	497.39	560.669	178.857	1015.11	1015.11
Rpl31	Gene_RefSeq		439	chr9	+	46086959	46090444	Rpl31:Gene_RefSeq	https://www.ncbi.nlm.nih.gov/AceView/db=rn&q=Rpl31	Rpl31	399.4	511.84	472.59	507.16	372.03	478.04	586.71	280.7	651.64	408.75	429.09	646.04	680.67	461.35	668.51	416.96	250.9	218.02	514.79	553.49	167.33	169.79	143.69	1525.03	1355.99	1614.25	1389.96	Rpl31	472.748	429.37	491.684	160.27	1471.31	1471.31
Pkm	Gene_RefSeq		1971	chr8	+	64481174	64502722	Pkm:Gene_RefSeq	https://www.ncbi.nlm.nih.gov/AceView/db=rn&q=Pkm	Pkm	897.78	905.14	840.12	888.48	1172.28	1196.74	1111.05	1145.42	649.99	698.31	714.75	650.82	644.62	673.16	637.41	724.65	825.67	863.69	891.95	780.4	667.21	659.83	680.95	165.19	166.37	166.72	172.46	Pkm	882.88	1156.37	729.618	669.33	167.685	1156.37
Cox6a1	Gene_RefSeq		549	chr12	+	47024442	47027495	Cox6a1:Gene_RefSeq	https://www.ncbi.nlm.nih.gov/AceView/db=rn&q=Cox6a1	Cox6a1	822.15	1001.66	802.02	903.38	1233.65	1146.58	1427.09	893.61	649.77	897.51	929.31	675.79	532.51	922.26	503.55	988.52	736.11	729.29	1295.75	1277.63	316.34	281.86	325.96	342.89	338.55	357.6	391.14	Cox6a1	882.303	1175.23	844.833	308.053	357.545	1175.23
Rpl35	Gene_RefSeq		447	chr3	-	23294813	23297774	Rpl35:Gene_RefSeq	https://www.ncbi.nlm.nih.gov/AceView/db=rn&q=Rpl35	Rpl35	300.9	364.52	308.44	375.07	315.81	342.75	383.38	242.18	649.33	429.8	452.93	653.6	646.75	471.25	651.59	426.98	198.04	190.39	377.96	359.71	157.34	142.94	173.57	1339.9	1320.99	1470.79	1352.49	Rpl35	337.232	321.03	459.028	157.95	1371.04	1371.04
Ckb	Gene_RefSeq		1430	chr6	-	136142956	136145838	Ckb:Gene_RefSeq	https://www.ncbi.nlm.nih.gov/AceView/db=rn&q=Ckb	Ckb	444.51	440.98	391.95	415.27	678.19	654.96	609.51	560.63	638.95	763.1	874.24	670.01	552.39	747.19	534.23	859.93	757.37	769.71	745.48	759.97	484.26	454.72	517.13	162.48	176.7	153.13	181.69	Ckb	423.178	625.822	722.714	485.37	168.5	722.714
Rps3a	Gene_RefSeq		863	chr2	-	185440477	185444846	Rps3a:Gene_RefSeq	https://www.ncbi.nlm.nih.gov/AceView/db=rn&q=Rps3a	Rps3a	489.29	585.05	574.07	569.3	470.79	550.26	593.43	371.1	628.41	403.32	414.01	617.92	740.14	456.9	801.72	408.06	347.56	278.27	496.44	510.89	330.86	316.8	326.82	1877.75	1727.38	2045.45	1630.04	Rps3a	554.428	496.395	508.637	324.827	1820.15	1820.15
Rps14	Gene_RefSeq		492	chr5	+	56042532	144083538	Rps14:Gene_RefSeq	https://www.ncbi.nlm.nih.gov/AceView/db=rn&q=Rps14	Rps14	668.28	863.4	790.87	1203.64	689.33	863.4	1102.95	388.65	628.25	479.64	516.25	603.86	695.81	555.83	774.81	513.81	418.92	304.6	1095.7	1216.03	292.02	260.12	260.29	1400.59	1354.5	1478.78	1292.3	Rps14	881.547	761.083	650.293	270.81	1381.54	1381.54
Rps20	Gene_RefSeq		503	chr3	-	16706052	161889731	Rps20:Gene_RefSeq	https://www.ncbi.nlm.nih.gov/AceView/db=rn&q=Rps20	Rps20	301.52	403.29	343.68	428.06	354.29	426.09	545.79	261.91	616.85	391.06	412.51	627.99	570.19	448.17	643.21	414.78	230.16	203.01	484.76	536.61	159.77	163.12	149.39	1213.61	1126.43	1275.52	1045.92	Rps20	369.137	397.02	464.942	157.427	1165.37	1165.37
Sh3bgrl3	Gene_RefSeq		755	chr5	-	152357270	152358643	Sh3bgrl3:Gene_RefSeq	https://www.ncbi.nlm.nih.gov/AceView/db=rn&q=Sh3bgrl3	Sh3bgrl3	539.84	679.54	509.42	613.8	833.99	796.21	863.91	706.66	616.25	777.76	808.84	662.06	549.36	829.49	525.53	838.52	562.22	649.83	816.3	849.95	197.63	188.72	178.03	131.23	108.33	116.37	95.11	Sh3bgrl3	585.65	800.192	707.176	188.127	112.76	800.192
Ftl1	Gene_RefSeq		913	chr1	-	101448190	101450034	Ftl1:Gene_RefSeq	https://www.ncbi.nlm.nih.gov/AceView/db=rn&q=Ftl1	Ftl1	541.67	657.99	546.94	635.93	566.66	586.29	612.07	463.4	613.86	675.62	791.3	628.44	484.65	730.87	528.21	664.62	347.74	348.49	563.48	575.79	311.72	296.66	329.54	1661.37	1469.55	1789.19	1927.98	Ftl1	595.632	557.105	579.422	312.64	1712.02	1712.02
Tmem176b	Gene_RefSeq		1679	chr4	-	78450725	78458179	Tmem176b:Gene_RefSeq	https://www.ncbi.nlm.nih.gov/AceView/db=rn&q=Tmem176b	Tmem176b	191.69	209.47	168	144.32	879.51	832.97	847.65	697.31	610.33	632.84	626.4	653.44	588.48	652.19	527.4	623.8	554.07	469.62	633.89	679.83	250.29	237.34	204.88	170.04	133.7	155.4	121.88	Tmem176b	178.37	814.36	604.357	230.837	145.255	814.36
Akr1a1	Gene_RefSeq		1124	chr5	-	135482068	135498693	Akr1a1:Gene_RefSeq	https://www.ncbi.nlm.nih.gov/AceView/db=rn&q=Akr1a1	Akr1a1	545.67	622.51	596.12	545.86	620.25	668.88	726.21	527.36	608.84	564.53	549.45	640.27	577.53	577.23	561.69	579.58	525.29	434.26	577.94	601.82	332.11	305.66	294.3	439.87	425.3	452.19	428.26	Akr1a1	577.54	635.675	566.536	310.69	436.405	635.675
Rpl30	Gene_RefSeq		464	chr7	-	73213538	73216431	Rpl30:Gene_RefSeq	https://www.ncbi.nlm.nih.gov/AceView/db=rn&q=Rpl30	Rpl30	337.14	388.24	304.41	543.05	400.06	335.81	557.88	296.07	599.23	381.03	376.9	618.81	676.13	430.37	701.01	374.86	270.6	194.12	288.08	374.18	204.62	116.23	183.1	1544.31	1112.75	1565.69	1454.21	Rpl30	393.21	397.455	440.443	167.983	1419.24	1419.24
Serinc1	Gene_RefSeq		2716	chr20	-	38966018	38985056	Serinc1:Gene_RefSeq	https://www.ncbi.nlm.nih.gov/AceView/db=rn&q=Serinc1	Serinc1	394.9	388.16	410.33	428.22	405.21	425.28	423.45	415.25	599.18	490.51	451.48	618.89	712.52	467.44	699.58	466.9	492.65	463.54	478.14	487.1	471.33	485.5	486.24	467.77	571.6	470.37	594.73	Serinc1	405.402	417.298	535.661	481.023	526.117	535.661
Map1a	Gene_RefSeq		10110	chr3	+	113257688	113271629	Map1a:Gene_RefSeq	https://www.ncbi.nlm.nih.gov/AceView/db=rn&q=Map1a	Map1a	288.26	285.62	253.32	360.23	268.74	272.29	189.51	609.69	597.71	1008.42	931.75	564.86	591.35	891.04	583	1004.63	361.89	827.98	563.48	524.49	1090.24	1145.47	1200.13	25.66	28.96	27.39	31.77	Map1a	296.858	335.058	704.217	1145.28	28.445	1145.28
Atp5g3	Gene_RefSeq		695	chr3	-	60811223	60813679	Atp5g3:Gene_RefSeq	https://www.ncbi.nlm.nih.gov/AceView/db=rn&q=Atp5g3	Atp5g3	241.99	307.58	265.01	305.49	320.75	351.32	364.06	277.23	596.57	500.22	510.24	637.95	573.82	506.73	564.79	481.14	242.87	225.53	375.76	354.32	143.53	136.54	132.59	266.54	258.87	313.78	272.78	Atp5g3	280.017	328.34	464.162	137.553	277.993	464.162
Uba52	Gene_RefSeq		504	chr16	+	20668971	20671127	Uba52:Gene_RefSeq	https://www.ncbi.nlm.nih.gov/AceView/db=rn&q=Uba52	Uba52	315.34	394.27	307.51	372.65	375.46	375.72	444.26	267.84	592.27	523.82	586.36	631.88	500.02	590.02	497.87	577.38	228.93	207.21	445.6	455.57	131.74	131.11	125.03	822.92	810.07	857.03	835.34	Uba52	347.442	365.82	486.411	129.293	831.34	831.34
Tmem176a	Gene_RefSeq		956	chr4	+	78459341	78462415	Tmem176a:Gene_RefSeq	https://www.ncbi.nlm.nih.gov/AceView/db=rn&q=Tmem176a	Tmem176a	161.96	162.86	162.74	150.48	616.85	687.15	556.82	476.58	590.62	671.83	703.56	618.55	508.17	701.24	458.18	729.51	428.71	302.49	555.22	562.79	233.89	230.18	242.05	177.01	142.81	161.94	141.6	Tmem176a	159.51	584.35	569.239	235.373	155.84	584.35
Rpl23	Gene_RefSeq		488	chr10	-	85721398	85725359	Rpl23:Gene_RefSeq	https://www.ncbi.nlm.nih.gov/AceView/db=rn&q=Rpl23	Rpl23	515.05	664.84	586.69	683.55	480.75	540.78	659.71	384.38	586.94	390.84	414.85	606.68	701.54	455.74	689.1	413.33	328.74	325.44	623.51	619.67	188.45	179.48	174.69	1183.14	1032.86	1224.65	1021.13	Rpl23	612.533	516.405	513.032	180.873	1115.44	1115.44
Dynlrb1	Gene_RefSeq		650	chr3	+	150761337	150782493	Dynlrb1:Gene_RefSeq	https://www.ncbi.nlm.nih.gov/AceView/db=rn&q=Dynlrb1	Dynlrb1	374.95	480.73	415.62	464.44	415.1	424.51	487.24	327.88	586.49	435.39	421.32	611.5	596.4	434.5	615	438.53	326.95	281.17	516.87	494.47	197.99	185.83	173.72	484.53	536.86	522.38	623.8	Dynlrb1	433.935	413.683	479.882	185.847	541.892	541.892
Rps23	Gene_RefSeq		510	chr2	+	19823234	19824804	Rps23:Gene_RefSeq	https://www.ncbi.nlm.nih.gov/AceView/db=rn&q=Rps23	Rps23	453.59	582.11	477.13	562.81	419.33	449.57	559.18	338.7	585.99	460.43	476.9	596.95	575.04	504.76	594.48	464.66	287.15	276.3	561.43	523.14	211	186.32	183.08	1315.36	1239.4	1403.91	1172.98	Rps23	518.91	441.695	492.269	193.467	1282.91	1282.91
Rtn4	Gene_RefSeq		4666	chr14	+	114126966	114174459	Rtn4:Gene_RefSeq	https://www.ncbi.nlm.nih.gov/AceView/db=rn&q=Rtn4	Rtn4	321.96	326.28	326.62	384.72	378.86	386.68	361.96	503.29	585.35	490.08	453.43	615.34	704.9	470.83	674.99	468.17	356.17	458.35	468.15	429.6	534.61	580.88	574.7	148.33	162.72	147.26	188.86	Rtn4	339.895	407.697	514.613	563.397	161.793	563.397
Rpl7	Gene_RefSeq		849	chr5	+	2633517	2636524	Rpl7:Gene_RefSeq	https://www.ncbi.nlm.nih.gov/AceView/db=rn&q=Rpl7	Rpl7	349.75	474.41	401.33	424.51	404.06	452.15	492.99	296.1	583.1	418.84	431.7	572.01	572.03	458.72	636.74	410.8	256.33	223.1	457.89	427.3	269.34	263.79	254.9	1495.95	1400.89	1545.82	1375.46	Rpl7	412.5	411.325	454.047	262.677	1454.53	1454.53
Rps15a	Gene_RefSeq		435	chr1	-	187759865	187765750	Rps15a:Gene_RefSeq	https://www.ncbi.nlm.nih.gov/AceView/db=rn&q=Rps15a	Rps15a	594.88	728.52	677.42	747.06	567.16	647.25	770.3	435.05	582.48	382.29	373.69	608.84	635.2	423.18	656.23	374.13	358.24	324.31	625.31	638.11	215.06	195.4	181.62	1174.47	1051.06	1120.07	1008.5	Rps15a	686.97	604.94	498.501	197.36	1088.52	1088.52
Cox7a2	Gene_RefSeq		479	chr8	-	87209529	87213627	Cox7a2:Gene_RefSeq	https://www.ncbi.nlm.nih.gov/AceView/db=rn&q=Cox7a2	Cox7a2	351.04	479.88	394.93	421.97	429.35	457.09	598.52	320.99	578.7	387.06	403.22	604.22	626.66	405.89	636.22	377.89	376.29	334.21	688.34	631.16	129.19	129.9	126.16	314.84	307.25	313.46	339.24	Cox7a2	411.955	451.488	504.155	128.417	318.697	504.155
Spock2	Gene_RefSeq		1278	chr20	+	29655226	29677926	Spock2:Gene_RefSeq	https://www.ncbi.nlm.nih.gov/AceView/db=rn&q=Spock2	Spock2	452	369.16	412.78	373.72	775.4	769.29	775.04	895.81	578.04	726.34	715.21	576.7	544.15	715.21	519.12	771.08	912.17	1026.11	724.13	695.72	933.77	973.34	1011.32	52.86	55.74	54.44	49.85	Spock2	401.915	803.885	708.665	972.81	53.2225	972.81
Rps4x	Gene_RefSeq		949	chrX	-	72074108	72078551	Rps4x:Gene_RefSeq	https://www.ncbi.nlm.nih.gov/AceView/db=rn&q=Rps4x	Rps4x	427.84	538.43	491.51	497.87	441.69	490.82	533.75	358.88	577.67	422.34	436.86	574.5	621.54	486.22	625.55	425.34	293.17	251.17	445.56	416.2	262.14	247.21	247.77	1679.96	1497.09	1689.01	1397.98	Rps4x	488.913	456.285	464.677	252.373	1566.01	1566.01
Serpinb6	Gene_RefSeq		1351	chr17	+	32190801	32209590	Serpinb6:Gene_RefSeq	https://www.ncbi.nlm.nih.gov/AceView/db=rn&q=Serpinb6	Serpinb6	138.31	164.27	158.36	216.74	336.37	354.74	373.64	351.39	577.33	469.84	465.96	659.46	694.22	513.53	647.36	487.82	331.4	378.67	413.94	469.32	214.52	211.45	213.05	208.32	196.71	223.49	205.38	Serpinb6	169.42	354.035	509.071	213.007	208.475	509.071
Rps16	Gene_RefSeq		819	chr1	-	85405499	85408444	Rps16:Gene_RefSeq	https://www.ncbi.nlm.nih.gov/AceView/db=rn&q=Rps16	Rps16	627.51	736.48	682.8	735.71	730.5	827.77	927.55	515.95	576.94	481.55	496.84	589.97	730.25	569.78	712.19	483.88	453.28	402.59	886.27	820.87	323.36	228.64	300.36	1280.33	1200.18	1375.05	1430.96	Rps16	695.625	750.442	600.368	284.12	1321.63	1321.63
Rhoa	Gene_RefSeq		585	chr8	+	117106577	117115169	Rhoa:Gene_RefSeq	https://www.ncbi.nlm.nih.gov/AceView/db=rn&q=Rhoa	Rhoa	544.41	597.53	602.13	581.79	469.38	507.23	472.63	415.45	573.85	443.85	435.09	534.34	568.03	455.88	608.22	435.5	337.94	273.16	327.69	348.06	380.71	353.39	313.37	1192.29	1183.49	1162.8	1206.91	Rhoa	581.465	466.173	445.134	349.157	1186.37	1186.37
Ndufa4	Gene_RefSeq		785	chr4	-	38233680	38240848	Ndufa4:Gene_RefSeq	https://www.ncbi.nlm.nih.gov/AceView/db=rn&q=Ndufa4	Ndufa4	344.18	474.93	392.67	449.73	384.59	406.08	525.69	311.69	572.01	436.07	441.36	620.8	552.71	444.9	569.66	437.19	306.93	289.75	601.24	565.89	165.34	159.13	162.13	191.45	177.26	199.05	185.63	Ndufa4	415.377	407.013	486.543	162.2	188.347	486.543
Cox7b	Gene_RefSeq		448	chrX	+	77065427	77071676	Cox7b:Gene_RefSeq	https://www.ncbi.nlm.nih.gov/AceView/db=rn&q=Cox7b	Cox7b	377.63	530.72	430.39	496.82	355.43	387.49	506.56	264.26	571.45	366.36	380.71	645.71	609.56	394.21	632.15	395.17	286.62	247.44	574.38	543.76	108.97	120.89	110.09	255.53	243.42	237.22	242.31	Cox7b	458.89	378.435	470.627	113.317	244.62	470.627
Rps26	Gene_RefSeq		435	chr7	-	3052112	3053662	Rps26:Gene_RefSeq	https://www.ncbi.nlm.nih.gov/AceView/db=rn&q=Rps26	Rps26	320.14	405.58	361.4	407.92	364.63	380.84	456.86	268.04	569.95	381.53	413.89	578.9	613.23	445.07	613.57	416.68	219.26	200.9	389.64	383.41	152.98	157.92	156.58	956.52	886.83	985.64	895.35	Rps26	373.76	367.592	435.502	155.827	931.085	931.085
Atp5j	Gene_RefSeq		571	chr11	-	24286809	24293863	Atp5j:Gene_RefSeq	https://www.ncbi.nlm.nih.gov/AceView/db=rn&q=Atp5j	Atp5j	334.32	435.05	387.83	400.64	406.72	435.96	534.75	331.44	569.33	369.02	383.88	585.84	641.41	389.49	621.91	373.02	316.49	298.02	595.97	557.1	158.06	152.4	159.51	331.72	338.78	355.9	343.7	Atp5j	389.46	427.218	475.123	156.657	342.525	475.123
Hmgcs1	Gene_RefSeq		3270	chr2	+	52427579	52445082	Hmgcs1:Gene_RefSeq	https://www.ncbi.nlm.nih.gov/AceView/db=rn&q=Hmgcs1	Hmgcs1	406.86	420.45	438.95	414.36	386	362.43	320.79	329.77	564.15	445.13	389.66	507.83	595.59	448.4	594.83	421.52	352.84	262.88	286.94	291.43	308.67	321.22	313.36	845.72	1262.63	951.92	1365.14	Hmgcs1	420.155	349.748	430.1	314.417	1106.35	1106.35
Eif4a2	Gene_RefSeq		1880	chr11	-	81373047	81379640	Eif4a2:Gene_RefSeq	https://www.ncbi.nlm.nih.gov/AceView/db=rn&q=Eif4a2	Eif4a2	445.69	504.7	508.88	481.81	574.8	641.22	694.63	523.91	561.46	449.99	430.99	611.83	691.49	449.73	691.52	425.16	555.01	450.49	613.65	616.33	404.81	394.58	422.16	317.84	324.34	338.02	334.48	Eif4a2	485.27	608.64	545.637	407.183	328.67	608.64
Dync1h1	Gene_RefSeq		14279	chr6	+	134958854	135085769	Dync1h1:Gene_RefSeq	https://www.ncbi.nlm.nih.gov/AceView/db=rn&q=Dync1h1	Dync1h1	181.32	197.67	156	355.15	129.52	150.76	80.18	462.44	558.78	602.94	601.95	558.07	557.36	591.42	543.71	601.49	140.49	454.43	348.49	321.54	788.36	836.68	875.02	203.74	216.84	206.93	223.69	Dync1h1	222.535	205.725	490.056	833.353	212.8	833.353
Atpif1	Gene_RefSeq		482	chr5	-	150719570	150723287	Atpif1:Gene_RefSeq	https://www.ncbi.nlm.nih.gov/AceView/db=rn&q=Atpif1	Atpif1	485.09	650.32	526	609.28	595.54	584.06	753.79	456.49	556.84	479.47	482	605.65	566.97	475.66	548.15	493.97	357.09	359.09	705.05	683.06	137.16	124.65	141.87	247.79	253.29	240.92	289.35	Atpif1	567.673	597.47	526.083	134.56	257.837	597.47
Ptn	Gene_RefSeq		1312	chr4	-	64239156	64330996	Ptn:Gene_RefSeq	https://www.ncbi.nlm.nih.gov/AceView/db=rn&q=Ptn	Ptn	187.91	184.14	200.96	169.27	193.14	172.6	175.84	125.14	552.46	447.22	425.16	578.31	682.86	442.03	658.88	418.29	293.12	123.16	286.22	300.66	273.32	244.42	225.99	221.12	194.09	225.99	182.83	Ptn	185.57	166.68	434.031	247.91	206.008	434.031
Gabarapl1	Gene_RefSeq		1694	chr4	+	163293724	163302866	Gabarapl1:Gene_RefSeq	https://www.ncbi.nlm.nih.gov/AceView/db=rn&q=Gabarapl1	Gabarapl1	647.68	718.66	697.22	656.43	659.74	706.69	757.47	641.9	550.01	592.12	593.7	584.16	602.33	593.08	574.36	607.24	649.83	645.09	809.42	772.35	480.41	457.01	456.45	173.58	176.29	198.61	216.44	Gabarapl1	679.997	691.45	631.141	464.623	191.23	691.45
Pvalb	Gene_RefSeq		538	chr7	-	119429018	119441487	Pvalb:Gene_RefSeq	https://www.ncbi.nlm.nih.gov/AceView/db=rn&q=Pvalb	Pvalb	0.2	0.4	0.2	0.26	89.26	104.32	118.92	63.55	544.91	533.08	676.76	567.33	597.81	467.38	700.65	554.68	275.56	227.19	465.6	321.49	118.77	93.43	109.61	5.35	7.3	4.16	11.54	Pvalb	0.265	94.0125	494.37	107.27	7.0875	494.37
B2m	Gene_RefSeq		1829	chr3	+	114087287	114093311	B2m:Gene_RefSeq	https://www.ncbi.nlm.nih.gov/AceView/db=rn&q=B2m	B2m	487.22	577.94	606.58	445.31	413.05	457.98	520.24	459.28	542.57	390.91	414.96	562.81	638.95	437.73	608.14	438.82	421.68	439.36	462.34	520.71	289.08	289.59	266.36	1270.19	892.1	1238.61	902.35	B2m	529.263	462.637	489.915	281.677	1075.81	1075.81
Rtn3	Gene_RefSeq		4926	chr1	-	222677359	222734256	Rtn3:Gene_RefSeq	https://www.ncbi.nlm.nih.gov/AceView/db=rn&q=Rtn3	Rtn3	458.06	497.51	464.95	495.37	534.57	566.56	570.34	530	541.51	518.68	497.75	574.77	614.37	497.05	576.99	519.61	528.12	487.33	557.6	556.35	493.55	511.41	502.93	116.07	127.46	115.67	134.71	Rtn3	478.972	550.368	539.178	502.63	123.477	550.368
Atp5l	Gene_RefSeq		479	chr8	-	49220441	49227273	Atp5l:Gene_RefSeq	https://www.ncbi.nlm.nih.gov/AceView/db=rn&q=Atp5l	Atp5l	281.43	380.37	334.68	399.47	376.78	437.53	593.05	283.14	539.54	382.81	378.81	562.15	508.43	397.46	514.14	380.32	266.71	235.18	557.93	596.02	146.24	154.4	155.19	358.21	343.33	370.92	372.36	Atp5l	348.988	422.625	443.292	151.943	361.205	443.292
Ptgds	Gene_RefSeq		759	chr3	-	2686125	2689059	Ptgds:Gene_RefSeq	https://www.ncbi.nlm.nih.gov/AceView/db=rn&q=Ptgds	Ptgds	3.34	5.59	7.88	7.35	24.19	31.67	35.33	37.85	537.88	158.33	139.37	460.9	382.1	764.91	494.35	499.26	24.35	14.81	57.01	488.05	184.77	73.73	30.88	50.61	30.64	29.9	41.95	Ptgds	6.04	32.26	335.11	96.46	38.275	335.11
Rps12	Gene_RefSeq		541	chr1	+	22758214	22760370	Rps12:Gene_RefSeq	https://www.ncbi.nlm.nih.gov/AceView/db=rn&q=Rps12	Rps12	399.84	496.29	404.86	490.55	443.38	468.6	552.25	314.75	534.93	438.68	471.63	553.51	466.47	508.84	516.65	475.84	249.46	238.04	480.71	506.37	171.66	175.12	163.29	1372.2	1276.01	1407.24	1261.83	Rps12	447.885	444.745	453.428	170.023	1329.32	1329.32
Sptbn1	Gene_RefSeq		7330	chr14	-	114518811	114692764	Sptbn1:Gene_RefSeq	https://www.ncbi.nlm.nih.gov/AceView/db=rn&q=Sptbn1	Sptbn1	370.07	369.4	348.68	471.01	250.86	260.96	196.38	374.15	534.23	534.75	508.52	504.87	549.45	503.12	546.9	518.86	311.18	398.91	392.4	380.48	747.69	778.72	738.17	594.38	635.79	654.07	676.85	Sptbn1	389.79	270.587	473.639	754.86	640.273	754.86
Rpl24	Gene_RefSeq		530	chr11	-	47116885	47122223	Rpl24:Gene_RefSeq	https://www.ncbi.nlm.nih.gov/AceView/db=rn&q=Rpl24	Rpl24	382.02	481.61	420.74	490.74	387.94	433.35	499.03	299.5	533.51	368.96	396.72	537.77	584.46	408.3	626.26	388.29	248.99	222.79	460.92	461.17	179.14	158.09	182.94	1149.4	1011.32	1118.03	1012.78	Rpl24	443.777	404.955	436.512	173.39	1072.88	1072.88
Uqcrh	Gene_RefSeq		550	chr5	-	134919041	134927235	Uqcrh:Gene_RefSeq	https://www.ncbi.nlm.nih.gov/AceView/db=rn&q=Uqcrh	Uqcrh	276.45	348.11	292.91	358.51	408.13	404.56	494.24	314.69	531.73	386.62	386.93	585.13	500.58	396.12	528.25	378.14	282.72	264.15	534	492.15	154.93	140.85	129.04	244.6	238.83	247.27	259.16	Uqcrh	318.995	405.405	438.877	141.607	247.465	438.877
Atp5j2	Gene_RefSeq		432	chr12	+	11191799	11198369	Atp5j2:Gene_RefSeq	https://www.ncbi.nlm.nih.gov/AceView/db=rn&q=Atp5j2	Atp5j2	441.88	577.89	483.47	592.65	528.34	536.68	667.07	400.4	527.45	425.46	439.98	573.05	547.48	441.47	576.21	434.94	382.31	370.93	725.44	670.09	147.64	136.06	143.82	308.49	308.19	313.28	346.17	Atp5j2	523.972	533.123	509.568	142.507	319.033	533.123
Rplp0	Gene_RefSeq		1092	chr12	-	46791529	46794797	Rplp0:Gene_RefSeq	https://www.ncbi.nlm.nih.gov/AceView/db=rn&q=Rplp0	Rplp0	466.15	540.6	515.32	478.64	506.24	551.29	620.36	385.51	510.78	531.84	567.16	523.71	434.37	561.2	459.5	569.04	417.28	339.69	570.03	610	297.61	291.29	280.27	1129.63	1021.34	1128.3	959.6	Rplp0	500.178	515.85	507.883	289.723	1059.72	1059.72
Rpl14	Gene_RefSeq		716	chr8	+	129240528	129243400	Rpl14:Gene_RefSeq	https://www.ncbi.nlm.nih.gov/AceView/db=rn&q=Rpl14	Rpl14	405.12	513.1	447.03	462.01	430.39	410.9	482.18	345.67	507.27	401.74	415.55	554.26	606.99	442.05	610.75	430.46	294.81	288.29	447.73	439.22	199.3	200.84	189.83	973.95	904.11	1045.74	901.36	Rpl14	456.815	417.285	453.26	196.657	956.29	956.29
Sepw1	Gene_RefSeq		699	chr1	-	77530692	77808546	Sepw1:Gene_RefSeq	https://www.ncbi.nlm.nih.gov/AceView/db=rn&q=Sepw1	Sepw1	1104.77	1349.86	1155.39	1343.37	1159.61	1094.95	1339	882.9	505.62	488.11	528.34	554.26	513.71	524.78	483.14	516.47	680.81	696.45	1142.37	1198.36	232.61	216.87	238.02	465.21	509.85	505.17	607.22	Sepw1	1238.35	1119.12	652.702	229.167	521.862	1238.35
Clu	Gene_RefSeq		1860	chr15	+	42626612	42665848	Clu:Gene_RefSeq	https://www.ncbi.nlm.nih.gov/AceView/db=rn&q=Clu	Clu	260.54	236.6	247.96	281.54	176.52	224.1	196.92	187.43	504.79	538.13	554.54	542.38	479.33	549.05	473.13	586.09	347.15	346.71	397.01	375.94	356.83	339.04	347.39	354.56	299.13	380.89	256.94	Clu	256.66	196.243	474.521	347.753	322.88	474.521
Ldhb	Gene_RefSeq		1418	chr4	-	176701980	176719999	Ldhb:Gene_RefSeq	https://www.ncbi.nlm.nih.gov/AceView/db=rn&q=Ldhb	Ldhb	148.39	170.16	159.29	165.95	260.97	273.83	286.22	225.61	502.27	439.53	444.54	499.64	478.68	419.74	462.46	439.9	359.27	320.3	456.53	398.42	297.81	277.31	301.24	318.57	384.53	365	442.55	Ldhb	160.947	261.658	435.107	292.12	377.662	435.107
Atp5a1	Gene_RefSeq		1848	chr18	+	74156553	74164490	Atp5a1:Gene_RefSeq	https://www.ncbi.nlm.nih.gov/AceView/db=rn&q=Atp5a1	Atp5a1	589.42	609.02	582.26	618.73	697.25	726.06	734.21	673.79	499.94	485.43	509.25	521.24	491.78	478.74	491.47	502.21	642.09	593.13	664.28	602.41	480.47	471.85	513.92	252.16	256.05	258.88	258.29	Atp5a1	599.858	707.827	540.164	488.747	256.345	707.827
Prnp	Gene_RefSeq		2142	chr3	+	124515978	124531316	Prnp:Gene_RefSeq	https://www.ncbi.nlm.nih.gov/AceView/db=rn&q=Prnp	Prnp	908.52	916.16	933.33	851.57	547.15	543.76	581.18	472.79	494.14	509.81	478.95	495.62	590.7	573.34	572.35	569.42	684.77	690.12	697.87	753.18	436.12	442.68	412.84	407.49	419.3	345	470.99	Prnp	902.395	536.22	592.523	430.547	410.695	902.395
Eif1	Gene_RefSeq		1074	chr10	+	88227455	88229546	Eif1:Gene_RefSeq	https://www.ncbi.nlm.nih.gov/AceView/db=rn&q=Eif1	Eif1	223.97	261.98	237.43	255.4	276.57	277.14	278.1	247.27	493.38	409.9	415.94	476.22	430.22	413.94	463.54	379.63	243.39	225.54	333.49	324.03	234.87	228.76	219.51	1126.82	1295.81	1216.13	1465.57	Eif1	244.695	269.77	384.102	227.713	1276.08	1276.08
Eef1a2	Gene_RefSeq		2014	chr3	-	176657104	176666282	Eef1a2:Gene_RefSeq	https://www.ncbi.nlm.nih.gov/AceView/db=rn&q=Eef1a2	Eef1a2	456.15	422.36	389.14	424.53	637.68	657.24	615.68	673.33	491.03	615.42	656.85	514.4	508.52	616.17	477.37	678.65	681.47	767.04	660.94	598.44	536.88	481.79	515.45	0.89	1.47	0.94	1.32	Eef1a2	423.045	645.982	605.525	511.373	1.155	645.982
Dynll2	Gene_RefSeq		2324	chr10	-	75262536	75270561	Dynll2:Gene_RefSeq	https://www.ncbi.nlm.nih.gov/AceView/db=rn&q=Dynll2	Dynll2	594.78	640.03	603.07	642.47	670.07	699.05	743.62	676.3	486.22	540.73	569.47	517.68	577.21	531.12	571.89	570.34	838.27	839.52	975.56	983.64	480.21	452.47	451.54	75.03	73.48	81.49	87.9	Dynll2	620.088	697.26	666.804	461.407	79.475	697.26
Rps15	Gene_RefSeq		492	chr7	-	12282134	12283573	Rps15:Gene_RefSeq	https://www.ncbi.nlm.nih.gov/AceView/db=rn&q=Rps15	Rps15	350.16	442.7	379.37	391.26	415.45	421.52	499.24	285.36	485.31	413.52	504.06	485.23	446.37	464.97	454.1	475.74	268.97	219.88	454.66	470.31	179.02	172.98	173.67	932.62	896.11	955.55	884.66	Rps15	390.873	405.393	428.593	175.223	917.235	917.235
Mgp	Gene_RefSeq		524	chr4	-	170856783	170860105	Mgp:Gene_RefSeq	https://www.ncbi.nlm.nih.gov/AceView/db=rn&q=Mgp	Mgp	78.38	99.37	91.67	102.91	59.75	97.35	80.77	38.52	480.77	181.21	306.75	455.1	380.63	440.83	603.84	358.03	32.36	22.13	50.15	74.76	93.02	66.46	59.22	2004.42	1674.21	1634.6	1147.41	Mgp	93.0825	69.0975	282.213	72.9	1615.16	1615.16
Cadm3	Gene_RefSeq		1191	chr13	-	91843363	91872953	Cadm3:Gene_RefSeq	https://www.ncbi.nlm.nih.gov/AceView/db=rn&q=Cadm3	Cadm3	580.32	513.81	587.41	483.71	693.01	717.66	703.68	737.29	473.99	494.79	506.5	489.39	447.37	482.55	436.6	502.04	743.75	672.42	559.68	554.38	785.97	830.93	751.24	528.88	612.09	550.92	715.05	Cadm3	541.312	712.91	530.288	789.38	601.735	789.38
Rps17	Gene_RefSeq		465	chr1	-	143167331	143169915	Rps17:Gene_RefSeq	https://www.ncbi.nlm.nih.gov/AceView/db=rn&q=Rps17	Rps17	396.22	525.49	449.95	584.78	411.77	487.68	616.9	239.2	473.03	299.54	355.34	467.73	497.62	369.38	530.36	331.76	264.37	220.92	621.04	752.04	139.5	136.5	130.63	1195.02	1063	1153	961.22	Rps17	489.11	438.887	431.928	135.543	1093.06	1093.06
Rpl37	Gene_RefSeq		366	chr2	+	54832634	64336547	Rpl37:Gene_RefSeq	https://www.ncbi.nlm.nih.gov/AceView/db=rn&q=Rpl37	Rpl37	245.78	321.24	269.66	342.72	245.73	298.46	333.73	201.57	471.63	296.39	339.13	479.41	458.84	356.42	473.17	326.73	154.91	159.01	341.99	331.42	115.64	112.75	125.23	998.74	922.07	1018.06	897.7	Rpl37	294.85	269.873	349.088	117.873	959.142	959.142
Ifi27	Gene_RefSeq		801	chr6	+	127327959	127334431	Ifi27:Gene_RefSeq	https://www.ncbi.nlm.nih.gov/AceView/db=rn&q=Ifi27	Ifi27	488.19	585.47	480.88	586.34	560.03	536.09	678.94	458.2	469.9	507.18	532.78	496.65	415.31	568.65	410.33	604.91	445.58	471.35	625.87	802.9	217.2	215.38	200.96	351.16	251.13	322.84	285.36	Ifi27	535.22	558.315	529.284	211.18	302.622	558.315
Atp1b3	Gene_RefSeq		1818	chr8	-	104190032	104221342	Atp1b3:Gene_RefSeq	https://www.ncbi.nlm.nih.gov/AceView/db=rn&q=Atp1b3	Atp1b3	168.41	185.59	172.66	197.88	272.71	292.03	293.74	265.03	467.3	395.53	374.46	488.4	534.34	421.02	499.52	394.42	380.31	402.63	434.91	465.7	255.7	257.25	254.2	446.3	507.42	440.83	576.11	Atp1b3	181.135	280.877	438.212	255.717	492.665	492.665
Rps18	Gene_RefSeq		548	chr20	+	5441875	5445553	Rps18:Gene_RefSeq	https://www.ncbi.nlm.nih.gov/AceView/db=rn&q=Rps18	Rps18	532.87	689.27	581.1	723.36	566.18	601.67	719.39	376.04	464.34	381.05	435.09	455.01	413.38	473.21	437.93	432.45	307.25	289.47	622.99	645.5	199.5	176.21	168.06	1270.19	1207.57	1303.95	1119.45	Rps18	631.65	565.82	446.472	181.257	1225.29	1225.29
Rgs4	Gene_RefSeq		2917	chr13	-	88054817	88061108	Rgs4:Gene_RefSeq	https://www.ncbi.nlm.nih.gov/AceView/db=rn&q=Rgs4	Rgs4	438.18	489.35	500.15	447.2	286.55	285.68	274.1	249.19	462.26	434.87	396.29	504.62	436.51	331.91	450.77	359.94	766.85	751.97	637.84	711.43	294.59	272.96	245.48	25.34	17.88	37.22	12.48	Rgs4	468.72	273.88	520.438	271.01	23.23	520.438
Atp5o	Gene_RefSeq		707	chr11	-	32081606	32087918	Atp5o:Gene_RefSeq	https://www.ncbi.nlm.nih.gov/AceView/db=rn&q=Atp5o	Atp5o	265.31	339.97	272.02	296.48	340.79	357.39	416.77	275.25	460.98	370.48	387.73	478.79	424.01	389.05	423.54	388.91	249.88	219.04	412.16	398.15	166.96	169.36	156.59	251.83	259.25	268.12	263.86	Atp5o	293.445	347.55	383.56	164.303	260.765	383.56
Itm2b	Gene_RefSeq		1757	chr15	-	55254704	55277713	Itm2b:Gene_RefSeq	https://www.ncbi.nlm.nih.gov/AceView/db=rn&q=Itm2b	Itm2b	379.46	401.06	402.54	398.46	378.43	404.09	396.88	318.3	458.21	330.11	354.11	475.15	480.86	384.56	508.17	373.25	306.62	230.38	324.64	358.24	279.58	264.71	268.59	1281.74	1087.71	1208.13	1040.18	Itm2b	395.38	374.425	382.025	270.96	1154.44	1154.44
Slc25a3	Gene_RefSeq		1351	chr7	-	31816601	31824064	Slc25a3:Gene_RefSeq	https://www.ncbi.nlm.nih.gov/AceView/db=rn&q=Slc25a3	Slc25a3	388.24	447.54	391.51	427.95	493.55	505.92	545.28	456.15	455.57	406.75	409.76	474.55	458.76	406.1	451.59	411.29	412.3	408.74	520.6	482.55	270.02	261.72	270.21	234.48	214.66	235.81	223.12	Slc25a3	413.81	500.225	441.547	267.317	227.018	500.225
Cplx1	Gene_RefSeq		2068	chr14	+	2196289	2226610	Cplx1:Gene_RefSeq	https://www.ncbi.nlm.nih.gov/AceView/db=rn&q=Cplx1	Cplx1	171.56	213.71	182.15	188.72	356.8	366.11	408.11	325.26	454.35	604.17	599.53	462.85	404.26	573.75	386.16	630.49	667.86	599.15	718.85	684.85	464.03	459.65	461.37	1.03	1.51	0.98	1.82	Cplx1	189.035	364.07	565.522	461.683	1.335	565.522
Rps13	Gene_RefSeq		527	chr3	-	4341246	185331331	Rps13:Gene_RefSeq	https://www.ncbi.nlm.nih.gov/AceView/db=rn&q=Rps13	Rps13	253.45	322.61	266.2	315.07	264.8	274.27	315.31	182.27	450.49	323.83	342.44	474.81	457.98	333.12	464.62	312.91	180.44	150.51	331.13	313.9	129.44	123.38	130.65	1000.98	975.48	1068.28	973.75	Rps13	289.332	259.162	344.682	127.823	1004.62	1004.62
Rps19	Gene_RefSeq		529	chr9	-	16802280	81756629	Rps19:Gene_RefSeq	https://www.ncbi.nlm.nih.gov/AceView/db=rn&q=Rps19	Rps19	316.19	409.24	351.14	434.23	322.49	365.79	424.06	251.63	450.49	375.49	437.99	477.57	456.2	431.79	506.58	422.54	188.8	188.77	415.54	389.21	125.48	121.88	117.8	1125.91	1105.05	1209.26	1064.31	Rps19	377.7	340.992	395.081	121.72	1126.13	1126.13
Rpl3	Gene_RefSeq		1291	chr7	-	121297361	121302739	Rpl3:Gene_RefSeq	https://www.ncbi.nlm.nih.gov/AceView/db=rn&q=Rpl3	Rpl3	464.3	558.76	507.76	513.62	545.47	603.17	706.81	494.43	449.55	386.78	374.54	429.24	444.35	418.8	472.67	390.65	370.49	361.77	541.6	545.3	323.79	307.01	315.94	887.43	854.6	940.07	811.37	Rpl3	511.11	587.47	432.145	315.58	873.367	873.367
Gnb1	Gene_RefSeq		1513	chr5	+	172934990	172979988	Gnb1:Gene_RefSeq	https://www.ncbi.nlm.nih.gov/AceView/db=rn&q=Gnb1	Gnb1	578.16	576.16	605.27	543.05	661.98	674.62	681.07	666.67	446.92	449.48	430.66	472.07	462.42	453.16	455.82	442.63	689.74	641.6	581.3	585.62	583.05	594.61	553.51	291.11	307.92	304.68	306.45	Gnb1	575.66	671.085	509.285	577.057	302.54	671.085
Eif4g2	Gene_RefSeq		4989	chr1	-	175883362	175895510	Eif4g2:Gene_RefSeq	https://www.ncbi.nlm.nih.gov/AceView/db=rn&q=Eif4g2	Eif4g2	332.74	359.83	359.35	359.83	326.07	344.32	340.88	310.74	444.81	391.36	372.8	465.19	514.16	388.34	483.96	370.7	435	352.45	411.83	434.78	408.56	425.03	415.29	418.16	418.84	413.03	443.58	Eif4g2	352.938	330.502	422.115	416.293	423.402	423.402
Tspan8	Gene_RefSeq		1166	chr7	+	58814805	58847564	Tspan8:Gene_RefSeq	https://www.ncbi.nlm.nih.gov/AceView/db=rn&q=Tspan8	Tspan8	348.21	387.88	383.68	384.81	567.76	597.18	697.99	508.69	443.53	372.68	340.56	463.05	584.11	383.07	532.97	368.98	346.29	343.11	483.12	482.49	167.79	157.2	158.14	47.5	35.61	58.28	44.72	Tspan8	376.145	592.905	428.663	161.043	46.5275	592.905
Gnas	Gene_RefSeq		3403	chr3	+	172374957	172434986	Gnas:Gene_RefSeq	https://www.ncbi.nlm.nih.gov/AceView/db=rn&q=Gnas	Gnas	1024.72	1063.36	976.06	1125.24	947.62	987.52	945.65	899.95	443.38	409.01	428.55	480.08	439.07	434.78	402.27	434.94	262.4	272.55	313.66	309.38	208.43	203.19	209.36	311.16	266.58	262.68	251.34	Gnas	1047.35	945.185	385.839	206.993	272.94	1047.35
Rpl13	Gene_RefSeq		715	chr19	-	6749741	55920036	Rpl13:Gene_RefSeq	https://www.ncbi.nlm.nih.gov/AceView/db=rn&q=Rpl13	Rpl13	392.88	485.41	412	435.68	440.74	438.6	547.5	299.53	443.3	364.69	400.55	452.15	364.23	410.8	371.48	408.39	267.6	241.05	472.61	479.78	174.35	165.24	176.39	1006.33	915.19	998.78	896.72	Rpl13	431.493	431.593	389.719	171.993	954.255	954.255
Fxyd7	Gene_RefSeq		714	chr1	-	89474601	89483988	Fxyd7:Gene_RefSeq	https://www.ncbi.nlm.nih.gov/AceView/db=rn&q=Fxyd7	Fxyd7	62.02	37.78	37.42	69.97	67.25	57.12	67.49	47.83	441.53	681.53	721.59	467.61	362.58	660.92	344.84	735.46	233.56	153.01	337.31	314.62	159.65	156.78	154.21	47.82	67.15	55.23	75.79	Fxyd7	51.7975	59.9225	454.547	156.88	61.4975	454.547
Rps21	Gene_RefSeq		345	chr3	+	175629176	175630198	Rps21:Gene_RefSeq	https://www.ncbi.nlm.nih.gov/AceView/db=rn&q=Rps21	Rps21	313.62	426.8	349.07	451.19	338.28	377.04	491.22	246.72	441.43	267.18	309.46	439.9	464.34	327.48	476.95	323.95	218.66	211.86	479.11	505.13	95.78	93.9	103.85	653.57	618.13	674.82	559.92	Rps21	385.17	363.315	372.121	97.8433	626.61	626.61
Rpl4	Gene_RefSeq		1387	chr8	+	69121682	69126805	Rpl4:Gene_RefSeq	https://www.ncbi.nlm.nih.gov/AceView/db=rn&q=Rpl4	Rpl4	404.28	505.83	473.27	484.1	402.92	452.61	531.7	347.06	438.57	368.23	382.68	438.84	415.99	396.86	433.11	375.78	295.44	273.17	445.33	451.61	286.04	275.17	275.97	958.34	900.98	997.85	907.13	Rpl4	466.87	433.572	392.968	279.06	941.075	941.075
Rpl29	Gene_RefSeq		630	chr8	+	115131367	115133401	Rpl29:Gene_RefSeq	https://www.ncbi.nlm.nih.gov/AceView/db=rn&q=Rpl29	Rpl29	311.31	376.39	318.34	345.34	307.23	340.23	384.74	241.03	437.82	403.63	446.54	466.15	397.48	462.32	424.62	424.8	242.51	215.28	388.04	372.57	139.68	136.99	136.01	965.63	917.63	994.14	864.31	Rpl29	337.845	318.308	390.147	137.56	935.428	935.428
Pea15	Gene_RefSeq		2306	chr13	-	90579844	90589466	Pea15:Gene_RefSeq	https://www.ncbi.nlm.nih.gov/AceView/db=rn&q=Pea15	Pea15	453.26	510.17	479.01	475.35	427.72	434.32	451.98	329.68	435.74	432.03	406.75	388.85	312.09	420.68	322.04	371.14	281.09	201.31	306.4	326.39	406.13	384.27	316.57	1288.92	1586.09	1338.83	1884.76	Pea15	479.447	410.925	350.376	368.99	1524.65	1524.65
Cdc42	Gene_RefSeq		927	chr5	-	155691386	155728300	Cdc42:Gene_RefSeq	https://www.ncbi.nlm.nih.gov/AceView/db=rn&q=Cdc42	Cdc42	429.66	468.86	459.32	411.22	421.73	431.21	462.38	353.98	435.5	313.45	301.66	450.68	499.64	317.63	501.97	293.05	382.21	295.51	392	396.93	298.7	303.89	283.15	684.71	739.54	701.07	754.75	Cdc42	442.265	417.325	381.686	295.247	720.018	720.018
Rps8	Gene_RefSeq		696	chr5	-	136020941	136023511	Rps8:Gene_RefSeq	https://www.ncbi.nlm.nih.gov/AceView/db=rn&q=Rps8	Rps8	427.43	508.15	459.87	527.02	429.31	475.51	524.69	333.12	435.04	358.06	365.06	436.64	415.59	401.86	429.6	379.18	303.02	283.69	490.45	482.96	191.16	173.2	188.46	1062.24	952.56	1037.06	880.1	Rps8	480.617	440.658	398.429	184.273	982.99	982.99
Pomp	Gene_RefSeq		445	chr12	-	8746948	8989127	Pomp:Gene_RefSeq	https://www.ncbi.nlm.nih.gov/AceView/db=rn&q=Pomp	Pomp	264.44	330.16	268.02	317.25	288.06	284.71	352.18	233.46	431.08	307.84	301.7	478.95	503.76	312.51	531.5	324.89	201.53	196.57	369.12	341.76	119.85	108.71	114.2	274.36	264.47	265.07	284.75	Pomp	294.967	289.603	358.434	114.253	272.163	358.434
Rps27	Gene_RefSeq		343	chr2	-	189572175	189573280	Rps27:Gene_RefSeq	https://www.ncbi.nlm.nih.gov/AceView/db=rn&q=Rps27	Rps27	216.2	326.22	279.64	326.57	246.16	314.49	406.56	173.88	429.2	272.68	281.07	473.83	505.51	328.76	530.45	268.49	149.35	131.01	334.13	406.67	127.73	111.78	103.37	1136.54	1047.25	1065.61	1002.72	Rps27	287.158	285.273	342.596	114.293	1063.03	1063.03
Cltc	Gene_RefSeq		6069	chr10	-	74014562	74070266	Cltc:Gene_RefSeq	https://www.ncbi.nlm.nih.gov/AceView/db=rn&q=Cltc	Cltc	171.46	193.85	172.84	269.54	135.99	156.51	107.69	245.18	425.88	375.69	339.43	419.05	479.07	362.32	475.8	366.05	177.49	283.88	270.56	261.89	465.62	496.44	481.93	221.99	223.59	219.28	243.54	Cltc	201.923	161.343	353.093	481.33	227.1	481.33
Ywhab	Gene_RefSeq		2689	chr3	+	160391108	160399931	Ywhab:Gene_RefSeq	https://www.ncbi.nlm.nih.gov/AceView/db=rn&q=Ywhab	Ywhab	466.33	507.23	495.02	519.61	489.48	511.6	515.29	483.96	425.68	386.49	388.13	459.2	493.16	392.07	481.61	383.62	413.78	408.48	437.23	410.33	362.51	368.94	387.14	159.81	154.02	184.1	151.88	Ywhab	497.048	500.082	423.315	372.863	162.453	500.082
Rps3	Gene_RefSeq		819	chr1	-	164435868	164441167	Rps3:Gene_RefSeq	https://www.ncbi.nlm.nih.gov/AceView/db=rn&q=Rps3	Rps3	454.6	567.35	512.23	575.82	466.21	536.24	650.46	375.11	425.23	330.71	342.01	424.19	519.69	377.39	534.46	342.51	318.97	290.83	576.67	590.3	222.78	201.49	221.92	805.22	769.64	881.37	717.93	Rps3	527.5	507.005	422.747	215.397	793.54	793.54
Fkbp1a	Gene_RefSeq		1498	chr3	+	147042944	147062725	Fkbp1a:Gene_RefSeq	https://www.ncbi.nlm.nih.gov/AceView/db=rn&q=Fkbp1a	Fkbp1a	426.51	484.1	441.1	452.28	435.05	425.3	445.2	357.51	424.54	386.19	385.12	455.82	364.82	364.88	403.48	381.55	336.78	279.7	356.41	367.2	252.86	227.7	234.64	482.38	505.85	527.8	639.3	Fkbp1a	450.998	415.765	375.541	238.4	538.832	538.832
Atp6v0c	Gene_RefSeq		1151	chr10	-	13537033	13542077	Atp6v0c:Gene_RefSeq	https://www.ncbi.nlm.nih.gov/AceView/db=rn&q=Atp6v0c	Atp6v0c	999.67	1082.06	966.03	1076.17	889.31	906.9	934	754.11	422.72	597.61	633.59	461.27	421.79	575.09	405.81	626	553.13	559.96	695.01	681.07	327.58	315.51	337.25	231.58	237.78	234.92	243.73	Atp6v0c	1030.98	871.08	552.754	326.78	237.002	1030.98
Kif5a	Gene_RefSeq		3467	chr7	-	70515832	70552897	Kif5a:Gene_RefSeq	https://www.ncbi.nlm.nih.gov/AceView/db=rn&q=Kif5a	Kif5a	406.42	326.94	346.76	410.57	409.91	363.37	327.59	612.82	422.18	449.17	431.37	420.34	469.62	436.27	424.37	467.91	558.73	866.14	528.5	476.18	648.1	686.57	713.81	6.86	10.06	7.8	12.11	Kif5a	372.672	428.423	495.898	682.827	9.2075	682.827
Prdx1	Gene_RefSeq		885	chr5	+	135536413	135551986	Prdx1:Gene_RefSeq	https://www.ncbi.nlm.nih.gov/AceView/db=rn&q=Prdx1	Prdx1	535.72	709	645.09	632.04	461.15	495.56	601.77	403.97	420.9	287.4	263.36	416.75	469.99	306.07	485.6	295.65	209.25	203.26	335.1	360	133.78	128.94	133.4	481.63	499.79	492.97	525.8	Prdx1	630.462	490.613	337.777	132.04	500.048	630.462
Rpl27	Gene_RefSeq		451	chr10	+	89353129	89356563	Rpl27:Gene_RefSeq	https://www.ncbi.nlm.nih.gov/AceView/db=rn&q=Rpl27	Rpl27	422.97	534.48	464.79	512.34	408.1	442.48	523.09	317.21	420.36	321.88	341.33	441.88	479.72	342.89	506.8	341.99	247.96	207.44	464.07	436.94	144.41	131.08	144.77	672.08	641.79	723.42	635.34	Rpl27	483.645	422.72	379.438	140.087	668.158	668.158
Ap2m1	Gene_RefSeq		1799	chr11	-	84041184	84047542	Ap2m1:Gene_RefSeq	https://www.ncbi.nlm.nih.gov/AceView/db=rn&q=Ap2m1	Ap2m1	683.52	737.95	700.06	657.99	638.49	690.26	707.77	610.23	419.62	466.63	469.08	433.66	405.6	471.67	387.76	490.14	538.38	500.79	548.38	550.52	430.55	415.41	403.55	235.13	247.72	240.61	268.16	Ap2m1	694.88	661.688	473.519	416.503	247.905	694.88
Gpx4	Gene_RefSeq		992	chr7	-	12516357	12519154	Gpx4:Gene_RefSeq	https://www.ncbi.nlm.nih.gov/AceView/db=rn&q=Gpx4	Gpx4	292.86	398.42	333.91	392.95	385.13	395.1	521.32	278.87	419.12	379.28	427.05	424.9	370.57	414.75	364.48	446.47	285.07	256.31	557.48	595.44	136.83	130.92	132.91	257.09	267.63	281.45	313.2	Gpx4	354.535	395.105	411.743	133.553	279.843	411.743
Rps27a	Gene_RefSeq		1034	chr14	-	113966164	113968440	Rps27a:Gene_RefSeq	https://www.ncbi.nlm.nih.gov/AceView/db=rn&q=Rps27a	Rps27a	266.26	343.44	316.05	355.58	249.81	290.24	347.43	193.96	417.63	284.25	286.44	439.07	443.51	317.9	451.38	279.01	193.69	182.4	372.22	378.49	104.89	98.39	99.42	713.03	645.39	747.91	654.63	Rps27a	320.332	270.36	337.166	100.9	690.24	690.24
Txn1	Gene_RefSeq		308	chr5	-	75049735	75057733	Txn1:Gene_RefSeq	https://www.ncbi.nlm.nih.gov/AceView/db=rn&q=Txn1	Txn1	252.52	343.34	286.77	311.08	246.08	245.41	296.02	184.71	417.44	249.8	256.98	441.17	356.21	289.3	361.19	259.24	177.59	146.99	296.1	286.62	64.52	62.98	61.75	531.03	543.03	494.89	620.96	Txn1	298.428	243.055	294.886	63.0833	547.477	547.477
App	Gene_RefSeq		2340	chr11	-	24425902	24641707	App:Gene_RefSeq	https://www.ncbi.nlm.nih.gov/AceView/db=rn&q=App	App	736.08	649.44	665.74	784.4	644.05	624.83	575.23	705.71	416.43	398.66	383.62	397.6	436.94	415.03	403.38	407.41	546.44	609.59	487.08	480.02	532.72	511.51	494.32	352.45	318.97	356.64	322.56	App	708.915	637.455	448.517	512.85	337.655	708.915
Mdh1	Gene_RefSeq		1878	chr14	-	106378349	106393642	Mdh1:Gene_RefSeq	https://www.ncbi.nlm.nih.gov/AceView/db=rn&q=Mdh1	Mdh1	249.45	294.79	273.19	287.91	444.13	491.57	514.01	410.23	416.38	370.84	367.25	443.53	424.85	348.2	415.03	367.14	369.96	340.43	449.14	399.74	259.86	267.5	263.78	120.06	113.08	146.65	118.22	Mdh1	276.335	464.985	392.707	263.713	124.502	464.985
Pebp1	Gene_RefSeq		1037	chr12	+	45026948	45031148	Pebp1:Gene_RefSeq	https://www.ncbi.nlm.nih.gov/AceView/db=rn&q=Pebp1	Pebp1	601.77	767.79	633.43	697.46	747.09	741.46	875.68	648.34	415.48	581.4	606.11	426.2	345.21	583.47	333.75	639.08	503.36	494.35	758.14	704.9	314.77	305.21	326.28	273.39	338.41	287.7	392.83	Pebp1	675.112	753.143	532.621	315.42	323.082	753.143
Rplp2	Gene_RefSeq		428	chr1	+	213991374	214430551	Rplp2:Gene_RefSeq	https://www.ncbi.nlm.nih.gov/AceView/db=rn&q=Rplp2	Rplp2	280.48	359.65	292.74	347.9	326.22	340.36	403.55	240.67	412.82	365.12	404.76	436.25	425.26	403.44	446.28	377.05	203.93	190.39	398.46	372.35	142.81	120.25	150.65	806.48	745.99	925.31	726.61	Rplp2	320.192	327.7	369.676	137.903	801.097	801.097
Eef2	Gene_RefSeq		2917	chr7	-	11401501	11406771	Eef2:Gene_RefSeq	https://www.ncbi.nlm.nih.gov/AceView/db=rn&q=Eef2	Eef2	792.17	801.65	763.06	717.02	811.06	837.96	862.41	803.21	411.49	520.09	542.7	397.23	356.14	533.39	353.5	551.43	664.48	721.47	667.12	688.92	666.64	635.34	652.86	606.68	579.88	628.44	561.29	Eef2	768.475	828.66	533.997	651.613	594.072	828.66
Dcn	Gene_RefSeq		1616	chr7	+	38742250	38782276	Dcn:Gene_RefSeq	https://www.ncbi.nlm.nih.gov/AceView/db=rn&q=Dcn	Dcn	187.68	230.69	251.4	208.18	201.8	384.07	363.75	136.44	410.35	233.37	263.9	451.23	408.34	370.93	562.86	344.94	115.08	67.59	161.11	203.53	201.14	242.51	134.78	4030.78	2805.45	3120.54	2563.05	Dcn	219.488	271.515	299.436	192.81	3129.95	3129.95
Dnaja1	Gene_RefSeq		1610	chr5	+	57028467	57039378	Dnaja1:Gene_RefSeq	https://www.ncbi.nlm.nih.gov/AceView/db=rn&q=Dnaja1	Dnaja1	501.87	558.33	562.43	532.06	504.27	518.62	553.23	479.45	409.88	322.72	318.18	469.28	588.13	329.44	590.72	320.22	567.47	498.82	541.47	581.15	316.57	332.6	349.82	136.53	141.54	151.32	147.79	Dnaja1	538.673	513.892	461.457	332.997	144.295	538.673
Fdps	Gene_RefSeq		1271	chr2	-	188403595	188413219	Fdps:Gene_RefSeq	https://www.ncbi.nlm.nih.gov/AceView/db=rn&q=Fdps	Fdps	735.77	887.88	810.69	851	683.75	706.54	718.33	571.55	408.1	393.22	358.12	389.82	394.58	386.9	386.72	388.08	350.27	315.03	446.84	428.51	189.01	179.48	162.56	260.46	314.9	285.24	399.81	Fdps	821.335	670.043	387.183	177.017	315.102	821.335
Laptm4a	Gene_RefSeq		1280	chr6	+	34042132	34059960	Laptm4a:Gene_RefSeq	https://www.ncbi.nlm.nih.gov/AceView/db=rn&q=Laptm4a	Laptm4a	467.24	524.33	528.23	492.97	344.11	360.15	390.22	260.98	407.34	290.18	284.68	407.48	428.51	305.67	473.25	292.48	268.51	202.03	331.96	352.38	235.58	216.19	211.64	949.42	1000.81	927.78	1030.72	Laptm4a	503.193	338.865	337.039	221.137	977.183	977.183
Sdcbp	Gene_RefSeq		2058	chr5	+	19471664	19498498	Sdcbp:Gene_RefSeq	https://www.ncbi.nlm.nih.gov/AceView/db=rn&q=Sdcbp	Sdcbp	192.44	222.91	194.84	223.73	307.99	302.6	329.17	295.57	405.41	334.85	308.54	423.9	503.38	342.76	456.4	315.14	495.12	490.33	513.86	521.59	301.41	283.25	286.44	217.77	177.88	193.25	151.3	Sdcbp	208.48	308.832	425.94	290.367	185.05	425.94
Map1lc3b	Gene_RefSeq		1744	chr19	+	53635633	53643965	Map1lc3b:Gene_RefSeq	https://www.ncbi.nlm.nih.gov/AceView/db=rn&q=Map1lc3b	Map1lc3b	364	406.7	373.01	373.58	472.99	473.81	492.51	421.18	405.19	411.62	424.19	453.74	409.2	409.12	376.07	425.37	498.34	443.19	560.34	551.8	309.77	296.88	310.22	113.48	110.41	113.03	114.45	Map1lc3b	379.322	465.123	447.348	305.623	112.842	465.123
Mapk3	Gene_RefSeq		1779	chr1	+	198192773	198198975	Mapk3:Gene_RefSeq	https://www.ncbi.nlm.nih.gov/AceView/db=rn&q=Mapk3	Mapk3	487.78	526.22	487.18	499.01	715.05	717.93	750.86	677.42	404.35	484.39	488.73	408.13	341.08	505.3	328.37	509.94	463.36	508.77	537.11	547.85	324.17	317.87	314.05	345.98	400.91	349.2	453.62	Mapk3	500.048	715.315	460.615	318.697	387.428	715.315
Rpl5	Gene_RefSeq		1069	chr14	-	2860965	2867397	Rpl5:Gene_RefSeq	https://www.ncbi.nlm.nih.gov/AceView/db=rn&q=Rpl5	Rpl5	271.05	332.77	307.79	333.35	271.9	298.06	322.56	225.68	401.72	298.48	304.7	383.39	399.52	335.73	416.8	300.77	206.57	182.61	323.43	314.96	220.66	216.83	213.91	913.37	843.54	959.64	823.06	Rpl5	311.24	279.55	322.39	217.133	884.902	884.902
Stmn1	Gene_RefSeq		1040	chr5	+	152681145	152686806	Stmn1:Gene_RefSeq	https://www.ncbi.nlm.nih.gov/AceView/db=rn&q=Stmn1	Stmn1	522.89	611.5	574.04	658.29	148.44	164.62	163.6	118.07	401.59	323.68	308.82	395.28	396.76	335.9	366.04	297.85	159.35	127.85	239.54	211.68	213.51	185.21	186.23	847.83	1006.42	831.7	1130.01	Stmn1	591.68	148.683	297.028	194.983	953.99	953.99
Anxa6	Gene_RefSeq		2625	chr10	-	40320581	40375605	Anxa6:Gene_RefSeq	https://www.ncbi.nlm.nih.gov/AceView/db=rn&q=Anxa6	Anxa6	326.07	316.14	284.17	326.97	575.4	578.75	545.56	551.43	401.33	428.55	440.95	427.03	412.66	434.34	406.27	458.25	552.99	535.54	561.96	527.42	388.22	401.55	374.97	169.41	173.82	199.84	168.27	Anxa6	313.338	562.785	465.608	388.247	177.835	562.785
Atp5d	Gene_RefSeq		799	chr7	-	12426811	12429897	Atp5d:Gene_RefSeq	https://www.ncbi.nlm.nih.gov/AceView/db=rn&q=Atp5d	Atp5d	211.87	244.23	199.67	236.3	333.91	324.56	367.96	263.51	400.99	474.87	535.88	408.48	312.48	488.69	297.87	546.88	240.07	230.83	363.08	382.68	143.13	140.63	140.89	115.9	117.44	117.4	129.42	Atp5d	223.017	322.485	390.233	141.55	120.04	390.233
Tbca	Gene_RefSeq		535	chr2	+	24449537	24505351	Tbca:Gene_RefSeq	https://www.ncbi.nlm.nih.gov/AceView/db=rn&q=Tbca	Tbca	185.21	239.76	213.97	244.66	227.02	259.63	356.45	166.96	400.16	249.27	251.98	402.61	462.03	262.23	465.48	246.11	182.42	146.61	343.79	332.69	93.13	88.57	97.29	332.6	337.35	372.99	407.65	Tbca	220.9	252.515	312.115	92.9967	362.648	362.648
Eno2	Gene_RefSeq		2217	chr9	-	20251620	157294037	Eno2:Gene_RefSeq	https://www.ncbi.nlm.nih.gov/AceView/db=rn&q=Eno2	Eno2	310.24	333.22	299.35	361.4	731.05	760.52	770.49	763.26	399.27	454.51	406.18	357.81	365.8	436.62	318.22	433	514.79	593.63	574.67	519.5	391.94	371.83	361.77	72.23	89.55	75.39	100.59	Eno2	326.053	756.33	447.833	375.18	84.44	756.33
Psmb1	Gene_RefSeq		799	chr1	-	57470879	57489705	Psmb1:Gene_RefSeq	https://www.ncbi.nlm.nih.gov/AceView/db=rn&q=Psmb1	Psmb1	410.35	505.53	461.99	490.2	408.37	452	576.21	337.09	397.03	324.72	324.18	415.62	398.71	326.12	408.51	336.98	361.54	291.52	555.76	562.72	164.49	150.45	170.87	252.8	263.97	250.71	269.13	Psmb1	467.017	443.417	391.951	161.937	259.153	467.017
Capns1	Gene_RefSeq		1248	chr1	-	88623125	88658797	Capns1:Gene_RefSeq	https://www.ncbi.nlm.nih.gov/AceView/db=rn&q=Capns1	Capns1	455.05	493.84	445.3	525.93	420.29	430.79	434.91	409.05	396.71	423.38	445.37	428.22	405.96	466.21	371.12	472.03	311.15	329.93	380.63	370.62	227.23	212.45	220.44	248.49	240.31	256.28	262.41	Capns1	480.03	423.76	400.111	220.04	251.873	480.03
Rpsa	Gene_RefSeq		1017	chr8	+	128806129	128809986	Rpsa:Gene_RefSeq	https://www.ncbi.nlm.nih.gov/AceView/db=rn&q=Rpsa	Rpsa	457.5	561.84	515.75	549.08	469.18	536.2	645.2	363.84	396.66	398.81	411.22	382.84	354.42	422.47	389.08	406	326.93	263.05	527.51	569.21	245.27	232.55	242.67	1029.32	959.6	1087.48	966.52	Rpsa	521.043	503.605	404.017	240.163	1010.73	1010.73
Fkbp3	Gene_RefSeq		1150	chr6	-	86810865	86822115	Fkbp3:Gene_RefSeq	https://www.ncbi.nlm.nih.gov/AceView/db=rn&q=Fkbp3	Fkbp3	197.86	288.27	249.2	264.42	240.92	277.88	384.72	193.96	396.07	260.21	265.69	457.83	482.79	260.07	499.69	256.24	212.23	168.38	364.31	403.07	131.36	122.38	129.48	236.69	271.32	245.05	316.29	Fkbp3	249.938	274.37	335.548	127.74	267.337	335.548
Rpl38	Gene_RefSeq		309	chr3	-	103198424	199479309	Rpl38:Gene_RefSeq	https://www.ncbi.nlm.nih.gov/AceView/db=rn&q=Rpl38	Rpl38	271.66	368.23	319.38	391.29	254.15	268.39	316.97	193.63	395.18	262.68	260.7	403.09	405.82	286.77	388.72	235.49	182.07	187.49	375.19	349.47	73.49	72.14	80.75	515.95	477.17	529.46	496.44	Rpl38	337.64	258.285	311.056	75.46	504.755	504.755
Nme2	Gene_RefSeq		746	chr10	-	81648216	81653717	Nme2:Gene_RefSeq	https://www.ncbi.nlm.nih.gov/AceView/db=rn&q=Nme2	Nme2	470.79	601.16	499.71	541.42	556.23	541.67	664.53	439.79	394.85	367.2	378.85	409.79	366.08	378.08	380.19	383.75	274.5	271.89	433.38	444.83	137.75	123.43	126.32	439.57	441.73	462.75	467.89	Nme2	528.27	550.555	373.616	129.167	452.985	550.555
Rpl8	Gene_RefSeq		831	chr3	+	3389615	118509292	Rpl8:Gene_RefSeq	https://www.ncbi.nlm.nih.gov/AceView/db=rn&q=Rpl8	Rpl8	390.46	466.33	415.24	420.74	426.15	441.54	501.97	350.61	393.4	363.71	390.7	401.01	374.07	395.25	383.26	385.54	291.11	289.11	461.58	461.07	208.9	193.49	204.65	769.97	707.92	773.82	713.27	Rpl8	423.192	430.067	382.484	202.347	741.245	741.245
Pafah1b1	Gene_RefSeq		4364	chr10	-	61457216	61577412	Pafah1b1:Gene_RefSeq	https://www.ncbi.nlm.nih.gov/AceView/db=rn&q=Pafah1b1	Pafah1b1	302.24	299.21	332.27	309.64	263.47	269.03	280.89	288.25	392.33	336.67	309.54	410.8	451.42	332.51	446.09	325.15	385.6	338.22	317.24	333.69	402.15	436.51	424.11	124.04	137.79	117.82	142.52	Pafah1b1	310.84	275.41	364.938	420.923	130.542	420.923
Aldoc	Gene_RefSeq		1581	chr10	+	65586504	65590093	Aldoc:Gene_RefSeq	https://www.ncbi.nlm.nih.gov/AceView/db=rn&q=Aldoc	Aldoc	590.7	633.06	576.77	588.73	414.73	446.39	445.2	375.4	389.38	424.51	426.67	403.03	307.16	397.09	312.14	445.18	387.03	345.35	531.82	492.18	258.77	232.71	222.86	46.41	72.34	59.26	89.57	Aldoc	597.315	420.43	405.128	238.113	66.895	597.315
Atp6v1e1	Gene_RefSeq		1227	chr4	-	153351434	153373558	Atp6v1e1:Gene_RefSeq	https://www.ncbi.nlm.nih.gov/AceView/db=rn&q=Atp6v1e1	Atp6v1e1	397.92	509.1	453.47	507.03	309.47	320	386.44	273.43	388.78	315.46	316.02	428.48	458.84	333.34	427.36	328.55	296.93	270.71	449.1	405.74	175.82	167.79	176.35	115.2	118.84	129.15	142.42	Atp6v1e1	466.88	322.335	368.276	173.32	126.403	466.88
Ywhaq	Gene_RefSeq		2099	chr6	-	43463294	43493816	Ywhaq:Gene_RefSeq	https://www.ncbi.nlm.nih.gov/AceView/db=rn&q=Ywhaq	Ywhaq	350.44	388.55	356.92	385.05	338.58	323.09	352.03	278.13	386.85	303.92	290.5	394.57	408.86	301.75	405.34	296.66	326.93	290.02	347.05	342.41	236.59	230.97	240.96	473.43	557.32	500.15	608.94	Ywhaq	370.24	322.957	341.238	236.173	534.96	534.96
Rpl6	Gene_RefSeq		932	chr12	-	40877580	40881126	Rpl6:Gene_RefSeq	https://www.ncbi.nlm.nih.gov/AceView/db=rn&q=Rpl6	Rpl6	292.46	359.1	322.04	343.33	268.5	300.21	320.2	231.33	386.36	325.66	342.53	385.8	343.25	348.88	363.77	341.75	182.84	171.74	273.19	275.24	184.08	180.33	188.35	760.9	674.42	742.46	667.07	Rpl6	329.232	280.06	311.751	184.253	711.212	711.212
Oaz1	Gene_RefSeq		1049	chr7	-	11752127	11754587	Oaz1:Gene_RefSeq	https://www.ncbi.nlm.nih.gov/AceView/db=rn&q=Oaz1	Oaz1	530.13	619.41	520.66	534.05	613.7	596.5	713.45	469.54	384.85	443.27	499.45	399.55	357.12	449.46	352.2	487.78	497.77	439.94	691.93	720.64	264.28	261.94	285.09	393.35	407.92	408.46	430.11	Oaz1	551.062	598.298	476.997	270.437	409.96	598.298
Cox5b	Gene_RefSeq		486	chr9	+	43259706	43262039	Cox5b:Gene_RefSeq	https://www.ncbi.nlm.nih.gov/AceView/db=rn&q=Cox5b	Cox5b	353.29	455.74	360.96	454.89	471.93	454.87	568.03	377.6	384.5	411.74	429.35	395.2	320.68	438.9	314.39	455.12	323.69	334.48	601.01	588.83	139.98	129.03	142.46	181.33	195.41	187.13	210.54	Cox5b	406.22	468.107	416.491	137.157	193.602	468.107
Psmb7	Gene_RefSeq		972	chr3	-	22890072	22951718	Psmb7:Gene_RefSeq	https://www.ncbi.nlm.nih.gov/AceView/db=rn&q=Psmb7	Psmb7	469.1	551.78	550.4	494.2	478.5	508.73	600.9	395.03	383.42	328.51	328.23	409.39	454.64	335.69	456.01	335.02	413.59	366.7	546.62	550.52	197.52	190.23	207.88	184.32	203.14	202.21	227.62	Psmb7	516.37	495.79	409.028	198.543	204.322	516.37
Rpl7a	Gene_RefSeq		851	chr3	-	4371049	166282850	Rpl7a:Gene_RefSeq	https://www.ncbi.nlm.nih.gov/AceView/db=rn&q=Rpl7a	Rpl7a	346.26	410.24	359.16	388.03	340.19	373.12	418.89	277.69	382.42	370.57	397.36	380.08	357.36	420.54	371.34	395.48	231.01	221.27	362.17	363.6	194.18	190.68	189.39	800.8	729.38	798.4	696.93	Rpl7a	375.923	352.472	354.433	191.417	756.377	756.377
Eef1g	Gene_RefSeq		1397	chr1	+	225163391	225173997	Eef1g:Gene_RefSeq	https://www.ncbi.nlm.nih.gov/AceView/db=rn&q=Eef1g	Eef1g	465.76	548.78	472.57	489.14	431.55	445.94	487.57	399.89	380.4	378	386.39	377.36	348.49	399.5	370.34	397.06	309.86	313.98	430.59	421.47	262.59	246.46	244.72	495.39	462.34	527.2	477.17	Eef1g	494.062	441.237	376.12	251.257	490.525	494.062
Crip2	Gene_RefSeq		1154	chr6	+	137953545	137958490	Crip2:Gene_RefSeq	https://www.ncbi.nlm.nih.gov/AceView/db=rn&q=Crip2	Crip2	439.55	483.73	406.06	441.53	497.56	458.49	490.35	407.77	379.71	419.62	455.22	379.47	348.67	453.51	313.17	477.98	396.47	426.62	504.49	516.15	276.77	262.49	265.74	335.84	368.51	357.95	389.31	Crip2	442.717	463.543	422.59	268.333	362.902	463.543
Pgam1	Gene_RefSeq		1805	chr1	+	261158204	261165814	Pgam1:Gene_RefSeq	https://www.ncbi.nlm.nih.gov/AceView/db=rn&q=Pgam1	Pgam1	537.43	615.42	565.99	547.85	695.36	700.59	739.42	642.34	379.29	427.39	432.89	402.3	371.23	419.55	360.24	455.76	525.06	504.02	593.35	568.03	355.49	347.24	357.57	118.13	120.69	119.89	122.22	Pgam1	566.673	694.428	453.259	353.433	120.232	694.428
Rpl34	Gene_RefSeq		429	chr2	-	235850290	235854021	Rpl34:Gene_RefSeq	https://www.ncbi.nlm.nih.gov/AceView/db=rn&q=Rpl34	Rpl34	300.61	374.23	336.82	404.02	307.06	343.53	415.25	236.71	375.37	306.72	303.01	361.83	362.35	325.77	384.95	297.47	196.35	182.09	352.6	359.26	133.16	117.31	122.52	835.41	737.51	857.75	750.1	Rpl34	353.92	325.637	317.314	124.33	795.192	795.192
Syt11	Gene_RefSeq		1784	chr2	-	188114761	188138180	Syt11:Gene_RefSeq	https://www.ncbi.nlm.nih.gov/AceView/db=rn&q=Syt11	Syt11	575.38	516.36	548.68	536.63	518.36	501.06	510.07	582.58	374.42	437.42	432.85	372.33	377.05	432.67	363.57	449.38	737.51	750.86	591.3	579.93	570.65	599.71	601.06	42.95	59.66	44.7	65.12	Syt11	544.263	528.018	491.608	590.473	53.1075	590.473
Vdac3	Gene_RefSeq		1362	chr16	+	74292466	74308911	Vdac3:Gene_RefSeq	https://www.ncbi.nlm.nih.gov/AceView/db=rn&q=Vdac3	Vdac3	323.35	378.25	353.02	378.01	290.28	290.34	322.57	250.35	373.5	286.77	279.59	391.16	420.36	295.94	404.97	284.78	254.56	209.68	303.11	284.43	190.66	186.66	197.72	198.33	191.06	195.78	212.81	Vdac3	358.157	288.385	315.737	191.68	199.495	358.157
Bsg	Gene_RefSeq		1664	chr7	-	12875536	12882753	Bsg:Gene_RefSeq	https://www.ncbi.nlm.nih.gov/AceView/db=rn&q=Bsg	Bsg	422.47	467.12	419.72	457.03	414.64	419.42	477.51	345.95	372.17	383.39	393.48	379.57	316.96	399.42	328.4	426.6	308.45	285.97	421.52	440.2	187.79	166.96	185.72	488.28	543.76	484.49	569.52	Bsg	441.585	414.38	371.344	180.157	521.513	521.513
Tac1	Gene_RefSeq		1036	chr4	+	33638853	33646821	Tac1:Gene_RefSeq	https://www.ncbi.nlm.nih.gov/AceView/db=rn&q=Tac1	Tac1	0.18	0.11	0.39	0.32	82.53	81.9	113.19	68.07	371.51	291.36	253.56	389.61	476.36	276.17	412.98	279.69	177.45	152.9	323.94	267.76	257.33	243	282.9	0.11	0.15	0.16	0.09	Tac1	0.25	86.4225	306.108	261.077	0.1275	306.108
Rpl35a	Gene_RefSeq		348	chr12	-	7186459	219395623	Rpl35a:Gene_RefSeq	https://www.ncbi.nlm.nih.gov/AceView/db=rn&q=Rpl35a	Rpl35a	99.55	130.18	117.48	154.19	114.09	122.53	156.92	75.69	370.93	229.59	240.12	387.63	402.95	267.5	370.32	228.41	72.31	57.11	159.24	162.94	66.54	66.2	64.06	836.54	732.6	748.01	776.18	Rpl35a	125.35	117.307	245.754	65.6	773.332	773.332
Ldha	Gene_RefSeq		1598	chr1	+	102900288	102909707	Ldha:Gene_RefSeq	https://www.ncbi.nlm.nih.gov/AceView/db=rn&q=Ldha	Ldha	971.16	997.13	971.65	996.04	1054.23	1069.09	1179.5	961.71	370.79	348.82	361.27	373.74	365.12	341.82	362.28	328.62	531.77	542.82	594.46	604.24	256.2	245.14	277.48	317.76	362.48	343.17	385.15	Ldha	983.995	1066.13	427.146	259.607	352.14	1066.13
Scn7a	Gene_RefSeq		6546	chr3	-	52775779	52849911	Scn7a:Gene_RefSeq	https://www.ncbi.nlm.nih.gov/AceView/db=rn&q=Scn7a	Scn7a	158.05	175.4	186.99	217.15	138.96	154.43	101.6	168.66	369.05	325.22	266.11	324.16	454.58	302.16	417.01	291.98	109.07	134.17	150.44	152.87	366.67	404.08	366.18	480.41	684.13	455.7	684.19	Scn7a	184.398	140.912	274.735	378.977	576.108	576.108
Rps2	Gene_RefSeq		938	chr10	+	14088171	14090021	Rps2:Gene_RefSeq	https://www.ncbi.nlm.nih.gov/AceView/db=rn&q=Rps2	Rps2	469.28	453.11	383.65	347.43	379.15	419.21	375.88	274.67	368.41	329.62	398.29	350.65	237.5	385.41	243.97	388.62	275.2	219.05	265.37	354.81	125.92	130.65	112.64	881.07	774.02	900.06	813.06	Rps2	413.368	362.227	318.075	123.07	842.053	842.053
Iscu	Gene_RefSeq		924	chr12	-	48621454	48627297	Iscu:Gene_RefSeq	https://www.ncbi.nlm.nih.gov/AceView/db=rn&q=Iscu	Iscu	197.93	229.37	199.43	225.44	338.07	366.08	361.05	300.61	366.42	293.91	289.84	342.77	300.48	272.95	312.38	341.6	234.2	221.52	278.47	326.17	120.73	113.77	112.08	226.81	287.11	261.57	319.38	Iscu	213.043	341.452	298.392	115.527	273.717	341.452
Rnasek	Gene_RefSeq		590	chr10	-	56848367	56850085	Rnasek:Gene_RefSeq	https://www.ncbi.nlm.nih.gov/AceView/db=rn&q=Rnasek	Rnasek	269.85	352.38	292.84	368.54	334.92	344.26	405.96	289.78	365.23	364.38	380.81	392.48	325.11	361.65	331.7	380.08	214.23	220.24	355.93	328.9	107.68	109.1	110.93	254.05	230.62	250.93	255.83	Rnasek	320.902	343.73	335.062	109.237	247.858	343.73
Aes	Gene_RefSeq		1104	chr7	-	11012843	11018143	Aes:Gene_RefSeq	https://www.ncbi.nlm.nih.gov/AceView/db=rn&q=Aes	Aes	356.42	402.4	353.12	362.89	365.25	372.98	399.18	311.06	364.91	485.15	527.36	376.23	310.87	494.14	283.75	535.18	297.51	286.28	370.45	397.45	201.13	191.97	191.92	223.19	232.92	231.07	249.29	Aes	368.707	362.118	394.107	195.007	234.118	394.107
Trappc1	Gene_RefSeq		550	chr10	+	55924996	55926582	Trappc1:Gene_RefSeq	https://www.ncbi.nlm.nih.gov/AceView/db=rn&q=Trappc1	Trappc1	186.97	259.91	224.87	232.58	260.9	274.54	309.25	225.72	364.26	287.74	289.4	373.02	384.09	305.35	366.83	307.94	204.06	199.58	284.55	289.71	92.68	85.93	83.97	83.66	95.76	81.86	114.26	Trappc1	226.083	267.603	304.711	87.5267	93.885	304.711
Avil	Gene_RefSeq		3014	chr7	+	70292565	70310588	Avil:Gene_RefSeq	https://www.ncbi.nlm.nih.gov/AceView/db=rn&q=Avil	Avil	383.36	419.63	357.21	278.02	167.94	184.06	191.98	192.93	363.34	392.09	389.01	392.07	391.72	419.53	340.55	403.03	629.77	821.98	582.88	592.9	376.42	356.18	393.03	1.14	1.25	0.89	0.99	Avil	359.555	184.228	476.572	375.21	1.0675	476.572
Plp1	Gene_RefSeq		3049	chrX	+	107496072	107511354	Plp1:Gene_RefSeq	https://www.ncbi.nlm.nih.gov/AceView/db=rn&q=Plp1	Plp1	206.88	248.75	253.25	191.66	260.76	246.26	232.32	134.95	363.26	321.6	273.88	318.99	327.31	287.5	327.23	265.83	225.78	69.1	181.17	174.27	604.01	507.42	420.04	727.38	929.47	703.62	1050.97	Plp1	225.135	218.572	261.327	510.49	852.86	852.86
Arf1	Gene_RefSeq		897	chr10	-	45563547	45579029	Arf1:Gene_RefSeq	https://www.ncbi.nlm.nih.gov/AceView/db=rn&q=Arf1	Arf1	593.28	635.66	624.52	591.3	664.98	667.24	736.45	594.53	363.17	338.52	348.11	378.38	360.98	335.13	364.57	349.02	520.99	461.58	582.36	586.07	307.9	292.81	288.85	307.51	313.65	335.9	305.98	Arf1	611.19	665.8	415.74	296.52	315.76	665.8
LOC688869	Gene_RefSeq		442	chr1	-	89075987	89083217	LOC688869:Gene_RefSeq	https://www.ncbi.nlm.nih.gov/AceView/db=rn&q=LOC688869	LOC688869	114.97	160.16	118.52	146.39	143.29	148.17	169.71	118.81	362.45	366.18	376.37	366.21	291.04	382.16	287.65	393.5	95.65	91.75	183.86	176.82	49.29	48.7	52.12	185.65	187.14	186.23	196.13	LOC688869	135.01	144.995	281.137	50.0367	188.787	281.137
Ndufs5	Gene_RefSeq		523	chr5	-	141390578	141405453	Ndufs5:Gene_RefSeq	https://www.ncbi.nlm.nih.gov/AceView/db=rn&q=Ndufs5	Ndufs5	140.21	188.65	158.69	141.63	180.41	193.54	234.19	126.52	362.05	302.93	299.13	416.77	375.51	310.61	355.75	313.32	149.21	128.43	286.06	218.32	72.05	60.16	69.18	135.47	141.59	136.69	130.05	Ndufs5	157.295	183.665	293.174	67.13	135.95	293.174
Ndufv2	Gene_RefSeq		853	chr9	-	113875718	113900169	Ndufv2:Gene_RefSeq	https://www.ncbi.nlm.nih.gov/AceView/db=rn&q=Ndufv2	Ndufv2	169.83	214.52	189.13	217.88	208.37	213.62	254.09	167.99	359.42	272.06	283.34	376.93	406.79	278.52	366.67	265.83	192.1	156.21	292.55	288.86	107.22	115.12	110.51	264.15	310.34	279.7	331.19	Ndufv2	197.84	211.018	294.94	110.95	296.345	296.345
Fgf13	Gene_RefSeq		2007	chrX	-	142053659	142164220	Fgf13:Gene_RefSeq	https://www.ncbi.nlm.nih.gov/AceView/db=rn&q=Fgf13	Fgf13	36.98	42.12	38.84	40.18	383.54	395.02	437.9	337.78	359.21	293.07	276.47	395.45	446.92	294.64	421.32	289	310.53	261.87	350.4	332.36	176.85	177.91	177.68	0.63	0.97	1.73	0.89	Fgf13	39.53	388.56	335.937	177.48	1.055	388.56
Cycs	Gene_RefSeq		1201	chr4	-	80331226	80333326	Cycs:Gene_RefSeq	https://www.ncbi.nlm.nih.gov/AceView/db=rn&q=Cycs	Cycs	253.94	298.75	290.77	278.79	308.87	331.62	372.8	265.86	358.01	272.74	260.24	384.97	438.05	272.06	443.55	255.35	276.71	233.3	339.28	366.73	165.56	156.2	167.59	136.35	142.54	135.81	155.88	Cycs	280.562	319.788	325.083	163.117	142.645	325.083
Rab3a	Gene_RefSeq		1378	chr16	-	20435099	20439206	Rab3a:Gene_RefSeq	https://www.ncbi.nlm.nih.gov/AceView/db=rn&q=Rab3a	Rab3a	352.26	407.72	356.88	396.47	430.2	447.43	481.69	416.49	356.3	421.75	450.07	398.47	347.48	418.41	344.62	461.64	358.91	367.08	469.08	450.26	205.71	195.89	208.63	12.5	13.94	14.55	14.4	Rab3a	378.333	443.952	403.672	203.41	13.8475	443.952
Rpl10a	Gene_RefSeq		710	chr20	+	6029211	7910867	Rpl10a:Gene_RefSeq	https://www.ncbi.nlm.nih.gov/AceView/db=rn&q=Rpl10a	Rpl10a	323.01	392.95	325.42	330.3	374.84	338.28	411.65	271.57	354.77	305.63	320.58	356.2	308.12	320.46	300.49	308.86	202.53	179.7	302.34	323.51	122.76	122.47	108.65	647.03	598.17	634.83	574.04	Rpl10a	342.92	349.085	298.599	117.96	613.517	613.517
Rab2a	Gene_RefSeq		638	chr5	+	21632909	21695519	Rab2a:Gene_RefSeq	https://www.ncbi.nlm.nih.gov/AceView/db=rn&q=Rab2a	Rab2a	334.66	381.22	383.33	355.45	324.91	324.16	338.74	298.06	354.68	278.4	257.29	373.62	369.49	266.75	389.8	268.34	299.45	247.58	298.45	307.67	218.89	227	221.06	483.96	516.89	482.22	583.37	Rab2a	363.665	321.468	309.293	222.317	516.61	516.61
Pgk1	Gene_RefSeq		1659	chrX	+	77263399	77279373	Pgk1:Gene_RefSeq	https://www.ncbi.nlm.nih.gov/AceView/db=rn&q=Pgk1	Pgk1	715.63	842.26	752.45	802.29	529.95	580.39	595.72	493.16	354.36	307.14	297.09	353.75	357.1	302.51	359.3	305.61	282.17	242.8	332.59	316.06	214.47	208.29	219.11	138.01	141.68	150.49	152.93	Pgk1	778.158	549.805	317.54	213.957	145.778	778.158
Tceb2	Gene_RefSeq		454	chr10	-	13163036	13168217	Tceb2:Gene_RefSeq	https://www.ncbi.nlm.nih.gov/AceView/db=rn&q=Tceb2	Tceb2	213.35	274.91	209.98	248.57	237.09	220.5	275.73	181.68	354.18	294.56	322.11	346.68	325.96	306.1	316.45	325.31	146.58	157.37	286.98	274.65	78.52	67.18	69.75	278.12	274.29	269.22	325.16	Tceb2	236.702	228.75	288.077	71.8167	286.698	288.077
Mal	Gene_RefSeq		2272	chr3	-	120209647	120233655	Mal:Gene_RefSeq	https://www.ncbi.nlm.nih.gov/AceView/db=rn&q=Mal	Mal	25.44	33.31	30.77	20.34	95.68	92.6	82.06	35.06	353.18	257.85	218.34	288.27	207.21	231.3	252.56	176.52	59.74	14.26	73.01	70.71	239.32	262.3	223.54	1821.8	2323.24	1881.57	2692.65	Mal	27.465	76.35	183.579	241.72	2179.82	2179.82
Akap12	Gene_RefSeq		6229	chr1	+	40816130	40906582	Akap12:Gene_RefSeq	https://www.ncbi.nlm.nih.gov/AceView/db=rn&q=Akap12	Akap12	402.93	469.5	460.02	500.7	424.06	447.39	362.09	499.12	353.09	405.07	366.02	343.92	424.8	368.94	382.26	369.38	353.5	442.85	454.55	467.3	467.34	453.41	465.68	107.16	106.2	91.73	114.2	Akap12	458.288	433.165	394.307	462.143	104.823	462.143
Btf3	Gene_RefSeq		861	chr2	-	28417316	28424425	Btf3:Gene_RefSeq	https://www.ncbi.nlm.nih.gov/AceView/db=rn&q=Btf3	Btf3	236.96	291.17	265.55	273.32	268.25	294.39	332.97	216.78	352.35	277.55	286.27	363.78	430.19	294.26	407.72	275.63	218.94	191.19	301.78	310.44	146.04	144.3	136.92	511.54	469.76	530.54	499.98	Btf3	266.75	278.098	309.175	142.42	502.955	502.955
Sqstm1	Gene_RefSeq		1991	chr10	-	35704728	35716294	Sqstm1:Gene_RefSeq	https://www.ncbi.nlm.nih.gov/AceView/db=rn&q=Sqstm1	Sqstm1	559.68	599	581.52	539	668.06	676.67	680	641.3	351.99	395.48	439.2	374.95	318.06	405.33	305.27	437.38	485.52	513.21	529.24	522.34	325.99	286.39	321.58	205.24	219.62	196.15	226.56	Sqstm1	569.8	666.507	423.164	311.32	211.892	666.507
Mrfap1	Gene_RefSeq		1527	chr14	+	78973384	78975159	Mrfap1:Gene_RefSeq	https://www.ncbi.nlm.nih.gov/AceView/db=rn&q=Mrfap1	Mrfap1	429.62	489.12	451.52	469.7	415.03	412.87	456.49	350.68	351.78	313.86	315.82	349.38	392.32	318.87	368.94	321.18	336.48	297.83	412.28	413.08	251.86	235.66	248.73	363.77	410.36	381.69	433.73	Mrfap1	459.99	408.767	349.318	245.417	397.387	459.99
Syp	Gene_RefSeq		859	chrX	-	15698843	15709229	Syp:Gene_RefSeq	https://www.ncbi.nlm.nih.gov/AceView/db=rn&q=Syp	Syp	1652.82	1596.53	1555	1606.56	1293.45	1301.85	1439.21	1359.66	350.21	441.1	453.32	365.06	325	449.99	319.38	472.73	897.06	1022.51	971.85	966.07	530.89	526.6	525.26	0.12	1.28	0.76	1.59	Syp	1602.73	1348.54	586.19	527.583	0.9375	1602.73
Eno1	Gene_RefSeq		1780	chr5	+	167288223	167299610	Eno1:Gene_RefSeq	https://www.ncbi.nlm.nih.gov/AceView/db=rn&q=Eno1	Eno1	558.85	608.68	524.42	617.76	645.71	676.27	622.99	630.25	347.55	422.57	426.02	354.68	321.77	429.06	300.45	448.47	347.02	408.01	390.89	361.76	258.32	243.24	252.44	155.15	161.86	159.1	170.31	Eno1	577.428	643.805	379.854	251.333	161.605	643.805
Ptma	Gene_RefSeq		1163	chr9	+	93545396	93549435	Ptma:Gene_RefSeq	https://www.ncbi.nlm.nih.gov/AceView/db=rn&q=Ptma	Ptma	510	549.29	569.09	563.98	389.66	414.76	412.52	306.6	346.58	315.08	327.41	324.31	418.8	326.95	453.93	302.34	283.97	276.93	356.68	362	229.18	205.63	215.52	743.31	656.6	776.32	593.03	Ptma	548.09	380.885	341.248	216.777	692.315	692.315
Rpl18	Gene_RefSeq		622	chr1	+	101700910	101703551	Rpl18:Gene_RefSeq	https://www.ncbi.nlm.nih.gov/AceView/db=rn&q=Rpl18	Rpl18	259.38	316.89	272.72	282.03	238.47	240.28	251.04	192.26	345.61	300.43	326.83	317.47	311.86	327.76	307.86	314.69	153.85	157.04	249.23	257.36	116.41	103.96	104.99	691.81	601.16	692.28	591.67	Rpl18	282.755	230.512	280.832	108.453	644.23	644.23
Hsbp1	Gene_RefSeq		1201	chr19	+	51985196	51989528	Hsbp1:Gene_RefSeq	https://www.ncbi.nlm.nih.gov/AceView/db=rn&q=Hsbp1	Hsbp1	288.75	352.27	302.47	326.86	284.1	284.36	305.43	241.75	344.84	276.54	269.61	357.21	374.95	284.8	360.76	268.11	251.53	229.51	323.8	311.24	166.93	153.65	157.54	290.92	323.81	290.33	328.12	Hsbp1	317.587	278.91	304.408	159.373	308.295	317.587
Gpi	Gene_RefSeq		2014	chr1	-	90063411	90091287	Gpi:Gene_RefSeq	https://www.ncbi.nlm.nih.gov/AceView/db=rn&q=Gpi	Gpi	605.52	649.33	571.72	674.67	660.78	669.07	642.09	647.77	343.17	372.06	374.92	332.45	316.39	367.7	292.08	390.43	364.17	393.75	382.26	375.45	302.01	294.9	317.55	131.28	132.29	134.74	136.83	Gpi	625.31	654.928	358.736	304.82	133.785	654.928
Rpl17	Gene_RefSeq		614	chr18	+	70969733	70972838	Rpl17:Gene_RefSeq	https://www.ncbi.nlm.nih.gov/AceView/db=rn&q=Rpl17	Rpl17	499.12	486.01	514.6	457.01	469.8	514.92	637.41	442.59	341.8	251.48	266.29	358.36	340.85	298.86	368.1	275.19	268.02	363.11	474.37	548.96	139.11	191.81	198.46	1101.13	914.88	798.5	710.44	Rpl17	489.185	516.18	346.282	176.46	881.238	881.238
Morf4l1	Gene_RefSeq		1737	chr8	-	97473454	97494974	Morf4l1:Gene_RefSeq	https://www.ncbi.nlm.nih.gov/AceView/db=rn&q=Morf4l1	Morf4l1	417.53	449.9	466.23	459.28	348.45	369.6	395.12	304.05	341.31	264.37	261.21	358.92	412.05	268.93	419.12	258.41	359.01	289.24	389.95	380.47	256.45	250.41	248.49	352.85	361.31	349.44	384.42	Morf4l1	448.235	354.305	333.582	251.783	362.005	448.235
Edf1	Gene_RefSeq		685	chr3	+	2781169	2785474	Edf1:Gene_RefSeq	https://www.ncbi.nlm.nih.gov/AceView/db=rn&q=Edf1	Edf1	256.01	319.66	259.58	279.28	313.52	302.98	344.43	243	341.14	295.82	342.56	341.6	321.98	306.55	303.76	330.19	208.18	219.04	333.03	349.26	90.95	92.98	99.83	242.98	249.02	238.69	266	Edf1	278.632	300.983	307.759	94.5867	249.173	307.759
Prkar1a	Gene_RefSeq		1434	chr10	+	97940705	97957336	Prkar1a:Gene_RefSeq	https://www.ncbi.nlm.nih.gov/AceView/db=rn&q=Prkar1a	Prkar1a	445.26	441.36	473.29	460.76	486.94	489.43	513.21	466.55	340.48	319.64	310.87	339.7	346.11	309.43	340.33	312.63	481.67	410.4	424.67	414.96	388.83	402.37	406.8	250.25	287.53	258.29	305.27	Prkar1a	455.168	489.032	362.574	399.333	275.335	489.032
Sult4a1	Gene_RefSeq		2215	chr7	-	124958546	124982561	Sult4a1:Gene_RefSeq	https://www.ncbi.nlm.nih.gov/AceView/db=rn&q=Sult4a1	Sult4a1	601.97	663.02	624.38	581.33	765.62	762.13	840.58	680.18	339.18	404.93	442.78	373.09	337.78	414.22	316.59	441.53	687.9	655.96	726.55	775.23	383.33	371.2	408.18	0.31	0.94	0.75	1.29	Sult4a1	617.675	762.127	492.978	387.57	0.8225	762.127
Tuba4a	Gene_RefSeq		1449	chr9	-	82415604	82419288	Tuba4a:Gene_RefSeq	https://www.ncbi.nlm.nih.gov/AceView/db=rn&q=Tuba4a	Tuba4a	146.91	184.51	155.9	186.88	261.35	301.23	318.93	261.9	338.07	418.62	442.72	354.09	297.73	401.5	297.24	432.59	358.03	328.56	409.05	406	284.4	297.18	270.82	4.39	7.17	4.51	4.28	Tuba4a	168.55	285.852	373.683	284.133	5.0875	373.683
LOC103689992	Gene_RefSeq		926	chr1	-	64018325	64090023	LOC103689992:Gene_RefSeq	https://www.ncbi.nlm.nih.gov/AceView/db=rn&q=LOC103689992	LOC103689992	407.15	479.13	407.3	436.57	395.1	390.12	464.4	295.06	335.84	263.16	278.14	324.47	377.68	310.26	340.82	256.73	246.65	222.4	342.7	376.66	124.57	111.88	111.78	531.88	536.77	570.97	451.59	LOC103689992	432.537	386.17	306.293	116.077	522.803	522.803
LOC100134871	Gene_RefSeq		623	chr1	+	168957460	168958836	LOC100134871:Gene_RefSeq	https://www.ncbi.nlm.nih.gov/AceView/db=rn&q=LOC100134871	LOC100134871	3.26	2.57	2.88	2.2	4.9	6.02	1.18	0.6	334.95	146.89	505.04	202.31	162.79	333.29	518.29	149.54	20.85	32.71	11.91	33.45	124.15	100.58	106.74	137.26	62.99	40.07	15.77	LOC100134871	2.7275	3.175	204.335	110.49	64.0225	204.335
Ubc	Gene_RefSeq		2545	chr12	+	36638457	36642734	Ubc:Gene_RefSeq	https://www.ncbi.nlm.nih.gov/AceView/db=rn&q=Ubc	Ubc	524.35	487.22	498.86	446.45	520.57	632.71	474.33	738.86	334.01	547.18	572.44	337.02	283.91	577.57	304.29	604.86	479.96	834.21	382.03	402.59	571.45	561.88	614.53	279.37	303.34	307.11	322.56	Ubc	489.22	591.618	471.673	582.62	303.095	591.618
Ndufb9	Gene_RefSeq		638	chr7	+	98813062	98819408	Ndufb9:Gene_RefSeq	https://www.ncbi.nlm.nih.gov/AceView/db=rn&q=Ndufb9	Ndufb9	211.74	264.26	219.37	253.77	240.16	240.48	287.26	192.21	333.29	291.69	294.39	341.31	306.33	316.22	301.24	297	198.51	167.16	343.33	312.46	107.9	94.49	106.78	219.71	202.6	214.11	226.75	Ndufb9	237.285	240.028	291.911	103.057	215.793	291.911
Gdi1	Gene_RefSeq		2298	chrX	-	156400734	156407396	Gdi1:Gene_RefSeq	https://www.ncbi.nlm.nih.gov/AceView/db=rn&q=Gdi1	Gdi1	515.95	517.89	512.25	541.76	463.28	494.14	497.03	472.37	331.33	353.69	336.68	336.82	321.44	365.42	306.93	360.08	409.31	410.94	435.59	410.42	345.48	343.95	333.17	202.91	239.16	219.62	259.09	Gdi1	521.963	481.705	364.887	340.867	230.195	521.963
Hspb1	Gene_RefSeq		890	chr12	-	23839390	23841051	Hspb1:Gene_RefSeq	https://www.ncbi.nlm.nih.gov/AceView/db=rn&q=Hspb1	Hspb1	232.94	230.12	214.29	305.49	425.3	463.71	414.11	383.93	330.46	361.94	511.19	389.94	259.94	416.86	241.98	491.26	262.93	280.82	350.15	427.27	81.23	80.41	88.42	85.58	86.49	108.07	68.41	Hspb1	245.71	421.762	360.395	83.3533	87.1375	421.762
Prdx5	Gene_RefSeq		816	chr1	-	222164462	222167447	Prdx5:Gene_RefSeq	https://www.ncbi.nlm.nih.gov/AceView/db=rn&q=Prdx5	Prdx5	172.14	201.55	183.9	209.86	299.59	297.77	355.75	246.77	330.12	346.32	336.01	348.6	308.07	332.29	301.18	343.84	219.91	223.96	358.48	358.86	123.35	112.81	127.5	106.73	110.53	117.39	115.97	Prdx5	191.863	299.97	317.303	121.22	112.655	317.303
Phyhipl	Gene_RefSeq		1520	chr20	+	19325121	19358721	Phyhipl:Gene_RefSeq	https://www.ncbi.nlm.nih.gov/AceView/db=rn&q=Phyhipl	Phyhipl	27.18	29.75	24.15	33.16	76.4	75.88	69.29	80.18	330	305.63	258.75	292.23	255.08	220.41	230.31	231.55	222.11	199.36	235.92	199.87	238.7	181.38	180.69	0.14	1.33	0.16	0.23	Phyhipl	28.56	75.4375	248.435	200.257	0.465	248.435
Ctsd	Gene_RefSeq		1989	chr1	-	215541570	215553446	Ctsd:Gene_RefSeq	https://www.ncbi.nlm.nih.gov/AceView/db=rn&q=Ctsd	Ctsd	480.67	506.69	450.37	490.78	539	536.63	556.49	525.93	326.75	424.96	457.05	343.52	285.45	437.79	285.5	450.83	497.75	506.8	551.34	556.42	321.36	315.59	315.67	215.17	238.86	219.91	238.01	Ctsd	482.127	539.513	427.013	317.54	227.987	539.513
Pfn2	Gene_RefSeq		1952	chr2	-	147953864	148050423	Pfn2:Gene_RefSeq	https://www.ncbi.nlm.nih.gov/AceView/db=rn&q=Pfn2	Pfn2	388.6	456.76	455.03	434.3	311.02	329.52	365.7	299.11	326.5	283.82	270.39	351.6	357.89	271.2	364.51	281.81	264.77	220.56	307.32	309.39	203.15	201.05	204.27	44.49	50.17	42.75	56.85	Pfn2	433.672	326.337	300.813	202.823	48.565	433.672
Kif1b	Gene_RefSeq		6031	chr5	-	165995061	166133491	Kif1b:Gene_RefSeq	https://www.ncbi.nlm.nih.gov/AceView/db=rn&q=Kif1b	Kif1b	175.31	153.19	168.54	197.46	181.02	169.77	149.98	316.39	324.71	351.27	343.65	332.62	340.33	330.77	334.57	345.5	289.67	394.52	292.91	266.38	495.54	529.21	533.06	43.65	58.15	49.26	61.29	Kif1b	173.625	204.29	328.908	519.27	53.0875	519.27
Atp5i	Gene_RefSeq		289	chr14	+	2325308	2326436	Atp5i:Gene_RefSeq	https://www.ncbi.nlm.nih.gov/AceView/db=rn&q=Atp5i	Atp5i	259.84	350.49	296.64	330.21	327.47	352.05	439.51	259.43	324.69	243.33	276.71	360.7	389.47	270.69	348.05	238.89	217.53	202.37	459.61	430	81.96	70.22	71.2	186.02	196.1	204.76	228.54	Atp5i	309.295	344.615	313.503	74.46	203.855	344.615
Tpi1	Gene_RefSeq		1448	chr9	-	20213752	157331905	Tpi1:Gene_RefSeq	https://www.ncbi.nlm.nih.gov/AceView/db=rn&q=Tpi1	Tpi1	929.75	1073.12	994.9	964.52	966.44	987.23	1168.07	781.19	322.64	371.75	392.9	349.73	330.54	346.2	326.84	357.65	604.94	513.75	723.27	736.89	279.76	268.41	284.03	224.1	269.44	258.99	332.94	Tpi1	990.572	975.732	448.092	277.4	271.368	990.572
Mdh2	Gene_RefSeq		1288	chr12	-	23941451	23954403	Mdh2:Gene_RefSeq	https://www.ncbi.nlm.nih.gov/AceView/db=rn&q=Mdh2	Mdh2	279.63	323.29	278.59	310.32	375.26	387.65	388.83	330.99	322.37	379.63	387.73	338.81	289.37	356.12	294.59	389.61	307.07	307.43	390.53	389.19	217.24	213.99	215.84	103.96	119.03	114.62	120.4	Mdh2	297.957	370.683	346.037	215.69	114.502	370.683
Lamp1	Gene_RefSeq		1993	chr16	-	81689588	81706561	Lamp1:Gene_RefSeq	https://www.ncbi.nlm.nih.gov/AceView/db=rn&q=Lamp1	Lamp1	259.75	266.85	268.92	276.38	368.77	369.49	366.97	327.37	319.31	285.98	297.72	324.69	293.54	289.84	284.62	297.44	262.35	201.88	265.63	270.1	273.94	266.46	245.62	602.48	596.75	577.04	653.13	Lamp1	267.975	358.15	282.758	262.007	607.35	607.35
Timp2	Gene_RefSeq		1661	chr10	-	107338465	107386072	Timp2:Gene_RefSeq	https://www.ncbi.nlm.nih.gov/AceView/db=rn&q=Timp2	Timp2	371.81	321.3	372.57	317.16	494.01	532.42	508.34	523.84	319	377.73	384.27	310.59	267.61	396.56	258.33	394.82	594.78	573.24	499.05	496.46	590.22	596.14	568.7	646.34	552.62	525	552.01	Timp2	345.71	514.652	406.037	585.02	568.993	585.02
Cryab	Gene_RefSeq		995	chr8	+	55178543	55182546	Cryab:Gene_RefSeq	https://www.ncbi.nlm.nih.gov/AceView/db=rn&q=Cryab	Cryab	39.67	46.28	40.02	43.42	73.32	73.44	67.02	43.11	317.92	263.08	275.96	257.03	187.62	269.38	203.94	210.16	46.62	26.49	84.86	74.36	132.5	132.56	114.33	1347.92	1839.62	1465.94	2168.06	Cryab	42.3475	64.2225	184.785	126.463	1705.38	1705.38
Pfkp	Gene_RefSeq		2677	chr17	-	68510765	68574387	Pfkp:Gene_RefSeq	https://www.ncbi.nlm.nih.gov/AceView/db=rn&q=Pfkp	Pfkp	369.44	361.44	358.98	342.98	481.1	491.16	470.95	495.62	317.49	330.46	342.31	359.76	339.57	343.36	325.97	348.76	551.13	570.97	457.4	457.59	303.43	287.23	306.23	9.41	5.99	8.36	4.76	Pfkp	358.21	484.707	395.398	298.963	7.13	484.707
Rps5	Gene_RefSeq		765	chr1	-	65660470	65664767	Rps5:Gene_RefSeq	https://www.ncbi.nlm.nih.gov/AceView/db=rn&q=Rps5	Rps5	244.37	319.84	267.14	313.17	259.07	286.94	342.93	202.72	316.77	259.65	257.89	298.73	281.05	277.72	277.72	271.08	162.53	145.12	291.01	280.67	113.68	108.52	115.05	686.07	644.68	707.8	613.34	Rps5	286.13	272.915	259.995	112.417	662.972	662.972
Tubb4a	Gene_RefSeq		2081	chr9	+	9961020	9968420	Tubb4a:Gene_RefSeq	https://www.ncbi.nlm.nih.gov/AceView/db=rn&q=Tubb4a	Tubb4a	459.3	446.28	405.82	473.15	490.04	517.76	471.41	469.9	316.55	421.34	425.01	307.82	277.15	415.24	271.81	440.65	428.41	439.44	396.42	383.7	369.43	367.54	372.24	124.44	183.31	126.19	189.34	Tubb4a	446.137	487.278	376.962	369.737	155.82	487.278
Pfn1	Gene_RefSeq		818	chr10	-	57273003	57275708	Pfn1:Gene_RefSeq	https://www.ncbi.nlm.nih.gov/AceView/db=rn&q=Pfn1	Pfn1	401.71	434.89	393.37	386.76	450.09	430.93	459.11	352.54	316.07	401.72	454.74	303.52	270.02	431.42	287.51	456.2	298.06	295.62	362.14	417.33	199.35	182.18	181.3	427.5	372.22	420.65	388.32	Pfn1	404.182	423.168	357.862	187.61	402.172	423.168
Sub1	Gene_RefSeq		758	chr2	-	62022565	62034628	Sub1:Gene_RefSeq	https://www.ncbi.nlm.nih.gov/AceView/db=rn&q=Sub1	Sub1	268.62	331.13	315.79	335.94	229.52	254.93	294.94	192.01	315.86	205.01	187.81	327.65	358.82	203.26	371.03	193.39	149.69	114.9	192.12	204.64	93.75	99.64	99	278.65	297.22	277.52	299.26	Sub1	312.87	242.85	235.348	97.4633	288.163	312.87
Ndufa5	Gene_RefSeq		541	chr4	-	51590413	51598766	Ndufa5:Gene_RefSeq	https://www.ncbi.nlm.nih.gov/AceView/db=rn&q=Ndufa5	Ndufa5	264.77	329.87	300.64	315.77	309.68	309.69	401.98	265.21	315.78	225.22	225.12	354.59	427.43	217.91	414.82	219.64	247.63	216.05	415.73	383.25	114.05	114.25	130.43	192.85	194.77	187.08	220.51	Ndufa5	302.762	321.64	305.264	119.577	198.803	321.64
Epb41l3	Gene_RefSeq		4530	chr9	+	117538346	117666407	Epb41l3:Gene_RefSeq	https://www.ncbi.nlm.nih.gov/AceView/db=rn&q=Epb41l3	Epb41l3	189.05	187.03	174.44	200.47	202.17	197.23	177.35	240.31	315.16	302.21	295.71	327.6	329.51	293.99	330.3	304.73	200.93	236.52	205.32	197.16	271.35	291.32	289.69	39.84	54.12	41.26	66.32	Epb41l3	187.748	204.265	278.262	284.12	50.385	284.12
Bnip3	Gene_RefSeq		1618	chr1	-	211248098	211265282	Bnip3:Gene_RefSeq	https://www.ncbi.nlm.nih.gov/AceView/db=rn&q=Bnip3	Bnip3	216.78	269.08	267.93	237.48	278.14	300.45	349.04	225.92	312.84	257.34	261.9	362.35	344.5	255.41	354.32	251.07	298.32	253.66	345.16	365.2	144.5	147.09	142.81	111.7	111.12	160.71	115.88	Bnip3	247.817	288.387	305.172	144.8	124.852	305.172
Ddx5	Gene_RefSeq		2382	chr10	-	94980926	94988461	Ddx5:Gene_RefSeq	https://www.ncbi.nlm.nih.gov/AceView/db=rn&q=Ddx5	Ddx5	189.91	197.41	196.78	205.96	191.65	200.47	196.5	229.91	307.19	245.56	232.19	304.35	343.43	250.65	340.33	235.65	175.99	224.71	177.87	173.32	278.86	297.48	288.69	504.15	456.67	497.28	459.5	Ddx5	197.515	204.632	250.937	288.343	479.4	479.4
Mif	Gene_RefSeq		552	chrUn_AABR07024106v1	+	11450	13732979	Mif:Gene_RefSeq	https://www.ncbi.nlm.nih.gov/AceView/db=rn&q=Mif	Mif	137.92	181.95	141.99	162.03	196.08	204.09	229.54	171.82	306.78	309.38	344.24	311.64	229.48	288.23	217.75	329.34	171.23	187.51	279.04	276.19	78.05	72.45	86.95	139.01	145.41	159.15	170.64	Mif	155.972	200.382	270.901	79.15	153.552	270.901
Slc25a5	Gene_RefSeq		1200	chrX	+	123404570	123407637	Slc25a5:Gene_RefSeq	https://www.ncbi.nlm.nih.gov/AceView/db=rn&q=Slc25a5	Slc25a5	104.3	121.76	107.76	114.98	170.83	186.73	179.95	152.42	306.64	265.11	271.1	335.29	301.45	263.86	295.55	263.41	178.96	165.71	214.72	208.43	117.27	110.81	113.99	202.65	186.42	210.6	195.13	Slc25a5	112.2	172.482	255.852	114.023	198.7	255.852
Dynlt3	Gene_RefSeq		2074	chrX	-	14633345	14642356	Dynlt3:Gene_RefSeq	https://www.ncbi.nlm.nih.gov/AceView/db=rn&q=Dynlt3	Dynlt3	202.22	243.49	245.08	227.6	227.35	263.47	292.15	212.23	306.62	229.62	208.33	331.37	371.29	222.03	362.91	219.39	238	198.17	262.09	264.85	187.2	192.26	189.72	106.6	112.03	115.42	125.39	Dynlt3	229.598	248.8	267.889	189.727	114.86	267.889
Fez1	Gene_RefSeq		1683	chr8	+	39305128	39350270	Fez1:Gene_RefSeq	https://www.ncbi.nlm.nih.gov/AceView/db=rn&q=Fez1	Fez1	205.72	222.69	204.77	210.8	316.8	297.32	336.05	257.39	305.8	279.06	279.97	340.13	332.2	299.68	306.67	290.34	376.18	313.54	418.78	441.81	195.65	178.91	172.38	121.14	157.32	90.71	128.15	Fez1	210.995	301.89	332.013	182.313	124.33	332.013
Dstn	Gene_RefSeq		1691	chr3	+	138024508	138051303	Dstn:Gene_RefSeq	https://www.ncbi.nlm.nih.gov/AceView/db=rn&q=Dstn	Dstn	192.38	233.19	214.69	191.16	176.03	194.55	228.81	166.36	305.09	226.07	219.77	320.68	359.47	228.87	378.19	227.58	174.19	167.09	179.37	215.6	174.59	186.86	173.66	514.14	471.87	517.59	453.62	Dstn	207.855	191.438	250.164	178.37	489.305	489.305
Pdia3	Gene_RefSeq		1866	chr3	+	113376983	113400707	Pdia3:Gene_RefSeq	https://www.ncbi.nlm.nih.gov/AceView/db=rn&q=Pdia3	Pdia3	255.52	241.83	248.37	274.69	211.23	213.71	194.96	200.89	304.75	271.24	256.64	304.32	347.33	281.86	352.53	265.42	238.54	227.44	239.45	242.28	246.5	227.29	224.3	453.39	427.72	443.68	426.34	Pdia3	255.103	205.197	277.65	232.697	437.782	437.782
Rps10	Gene_RefSeq		570	chr6	-	7215756	75430265	Rps10:Gene_RefSeq	https://www.ncbi.nlm.nih.gov/AceView/db=rn&q=Rps10	Rps10	315.14	403.34	351.25	396.32	320.15	361.89	417.03	222.98	303.49	320.98	341.28	311.1	305.92	339.37	292.33	335.26	208.67	177.29	390.81	416.64	146.09	127.64	129.88	531.91	504.32	555.76	508.84	Rps10	366.512	330.512	311.928	134.537	525.207	525.207
Atp5e	Gene_RefSeq		372	chr3	-	172563105	172566007	Atp5e:Gene_RefSeq	https://www.ncbi.nlm.nih.gov/AceView/db=rn&q=Atp5e	Atp5e	137.68	204.97	168.92	218.12	171.31	196.18	262.8	109.62	303.16	209.39	241.49	322.53	269.98	235.67	273.45	202.74	110.11	100.47	257.1	269.07	52.75	48.86	47.11	314.45	295.69	302.06	316.37	Atp5e	182.422	184.977	232.93	49.5733	307.143	307.143
Vcp	Gene_RefSeq		3195	chr5	-	58426548	58445953	Vcp:Gene_RefSeq	https://www.ncbi.nlm.nih.gov/AceView/db=rn&q=Vcp	Vcp	321.62	318.18	315.69	325.23	302.7	298.8	278.46	335.56	303.1	306.25	298.46	319.22	312.15	297.44	310.59	301.33	307.71	341.23	297.23	283.94	353.48	371.73	375.54	131.84	142.37	133.47	140.82	Vcp	320.18	303.88	306.554	366.917	137.125	366.917
Acot7	Gene_RefSeq		1502	chr5	+	169357582	169450215	Acot7:Gene_RefSeq	https://www.ncbi.nlm.nih.gov/AceView/db=rn&q=Acot7	Acot7	474.09	584.11	480.57	541.85	483.12	490.53	502.46	485.89	302.88	332.8	367.82	323.79	278.82	341.98	255.74	381.05	321.01	370.04	370.34	374.84	160.35	145.55	156.57	13.86	16.51	14.88	16.76	Acot7	520.155	490.5	335.093	154.157	15.5025	520.155
Stxbp1	Gene_RefSeq		3500	chr3	-	11823784	11885417	Stxbp1:Gene_RefSeq	https://www.ncbi.nlm.nih.gov/AceView/db=rn&q=Stxbp1	Stxbp1	372.27	351.1	357.16	391.44	437.62	446.88	426.54	502.87	301.75	355.07	349.73	312.99	295.19	333.32	289.18	358.41	520.31	560.56	484.16	430.75	380.13	379.2	405.22	23.24	25.67	24.41	25.13	Stxbp1	367.993	453.477	382.618	388.183	24.6125	453.477
Plekhb1	Gene_RefSeq		1901	chr1	-	165665911	165680176	Plekhb1:Gene_RefSeq	https://www.ncbi.nlm.nih.gov/AceView/db=rn&q=Plekhb1	Plekhb1	129.51	160.58	142.3	120.85	198.61	201.02	192.26	98.44	299.34	277.28	256.11	260.46	221.35	255.68	224.79	218.63	127.68	36.71	159.55	143.94	308.91	287.33	269.57	828.93	1189.37	966.77	1401.42	Plekhb1	138.31	172.582	206.793	288.603	1096.62	1096.62
Rpl11	Gene_RefSeq		907	chr5	-	154390814	154394023	Rpl11:Gene_RefSeq	https://www.ncbi.nlm.nih.gov/AceView/db=rn&q=Rpl11	Rpl11	205.13	264.11	230.43	257.02	196.3	206.01	236.03	136.11	298	207.72	222.57	287.74	257.6	241.43	268.5	204.72	126.13	107.13	216.59	233.51	89.71	85.94	78.28	634.66	567.26	624.49	586.34	Rpl11	239.173	193.613	222.637	84.6433	603.188	603.188
Atp6v0d1	Gene_RefSeq		1582	chr19	-	37481785	37525762	Atp6v0d1:Gene_RefSeq	https://www.ncbi.nlm.nih.gov/AceView/db=rn&q=Atp6v0d1	Atp6v0d1	266.78	318.04	278.14	305.66	313.95	321.86	340.65	285.41	297.95	276.26	290.92	307.8	285.65	290.17	269.27	300.38	235.77	238.49	293.94	295.92	182.13	187.41	184.98	135.22	140.22	129.9	150.06	Atp6v0d1	292.155	315.467	281.877	184.84	138.85	315.467
Gabarapl2	Gene_RefSeq		1593	chr19	+	44164935	44175771	Gabarapl2:Gene_RefSeq	https://www.ncbi.nlm.nih.gov/AceView/db=rn&q=Gabarapl2	Gabarapl2	145.74	186.06	165.66	165.15	229.09	239.21	266.88	191.55	296.81	239.05	230.95	321.82	310.09	232.5	304.03	228.22	213.47	211.59	285.64	289.68	114.63	107.04	111.54	154.23	168.06	150.01	185.3	Gabarapl2	165.653	231.683	263.654	111.07	164.4	263.654
Cpe	Gene_RefSeq		2087	chr16	+	26906716	27014811	Cpe:Gene_RefSeq	https://www.ncbi.nlm.nih.gov/AceView/db=rn&q=Cpe	Cpe	241.36	210.44	218.48	243.54	188.93	194.61	177.37	182.47	296.46	251.17	252.51	299.25	312.54	266.41	303.78	270.35	396	407.29	399.93	398.96	284.34	270.34	274.27	179.73	142.2	161.41	130.99	Cpe	228.455	185.845	321.221	276.317	153.582	321.221
Eif1b	Gene_RefSeq		882	chr8	+	129158112	129160726	Eif1b:Gene_RefSeq	https://www.ncbi.nlm.nih.gov/AceView/db=rn&q=Eif1b	Eif1b	166.25	202.01	173.5	209.18	200.85	199.48	218.78	167.13	294.31	255.6	255.7	312.96	335.13	252.48	307.81	245.7	208.39	198.93	309.57	293.26	155.83	137.5	138.13	132.23	148.27	147.74	174.24	Eif1b	187.735	196.56	272.487	143.82	150.62	272.487
Mpc1	Gene_RefSeq		889	chr1	-	53026608	53038229	Mpc1:Gene_RefSeq	https://www.ncbi.nlm.nih.gov/AceView/db=rn&q=Mpc1	Mpc1	147	179.27	154.91	161.69	222.33	231.5	264.57	167.25	293.72	228.93	234.27	320.9	301.15	220.73	296.86	233.02	157	120.47	216.97	223	81.17	83.84	84.03	222.43	228.93	214.67	260.49	Mpc1	160.717	221.413	237.252	83.0133	231.63	237.252
Nrn1	Gene_RefSeq		1371	chr17	-	27925055	27969426	Nrn1:Gene_RefSeq	https://www.ncbi.nlm.nih.gov/AceView/db=rn&q=Nrn1	Nrn1	134.56	182.44	149.76	174.5	144.94	141.5	162.48	112.99	293.39	290.13	277.39	331.21	371.28	290.11	340.48	284.43	293.1	240.43	297.37	328.67	172.88	172	174.48	13.76	18.9	15.13	24.08	Nrn1	160.315	140.477	303.166	173.12	17.9675	303.166
Nedd4	Gene_RefSeq		5357	chr8	+	79323408	79408841	Nedd4:Gene_RefSeq	https://www.ncbi.nlm.nih.gov/AceView/db=rn&q=Nedd4	Nedd4	306.99	317.68	315.77	342.47	269.03	293.47	246.83	303.93	293.38	274.7	249.97	283.01	335.02	261.7	331.41	264.89	249.61	265.31	254.23	249.46	324.31	332.11	335.57	400.57	349.56	404.95	327.29	Nedd4	320.728	278.315	276.058	330.663	370.592	370.592
Eif5a	Gene_RefSeq		1199	chr10	-	56527083	56531483	Eif5a:Gene_RefSeq	https://www.ncbi.nlm.nih.gov/AceView/db=rn&q=Eif5a	Eif5a	350	418.22	374.84	360.05	367.51	371.26	417.72	300.52	292.14	295.34	326.98	294.76	255.29	318.89	279.84	332.17	288.95	251.32	363.66	356.67	173.3	167.35	174.54	242.29	234.95	256.83	240.27	Eif5a	375.777	364.252	304.668	171.73	243.585	375.777
Scoc	Gene_RefSeq		1711	chr19	-	24584436	24614019	Scoc:Gene_RefSeq	https://www.ncbi.nlm.nih.gov/AceView/db=rn&q=Scoc	Scoc	165.28	200.18	192.13	178.42	225.5	236.47	251.19	201.57	292.06	227.31	208.22	328.9	371.31	220.05	368.32	212.74	198.48	161.59	203.56	226.95	131.78	142.54	145.09	98.18	109.16	98.96	116.8	Scoc	184.002	228.683	251.624	139.803	105.775	251.624
Dad1	Gene_RefSeq		651	chr15	-	32868136	32887933	Dad1:Gene_RefSeq	https://www.ncbi.nlm.nih.gov/AceView/db=rn&q=Dad1	Dad1	150	166.6	147.25	164.75	189.53	187.54	208.4	133.1	291.19	243.49	245.78	314.21	278.99	247.19	266.93	253.42	145.31	114.63	243.05	227.72	74.38	75.65	69.15	313.38	320.44	306.72	325.96	Dad1	157.15	179.643	239.326	73.06	316.625	316.625
Rab6b	Gene_RefSeq		4577	chr8	+	111627856	111668808	Rab6b:Gene_RefSeq	https://www.ncbi.nlm.nih.gov/AceView/db=rn&q=Rab6b	Rab6b	373.32	368.51	373.83	386.76	384.14	363.69	373.12	405.34	291.02	347.8	335.56	308.42	297.97	334.59	289.79	351.1	419.35	400.37	367.85	359.19	338.67	346.26	352.39	6.93	8.86	8.26	11.17	Rab6b	375.605	381.572	341.917	345.773	8.805	381.572
Srp14	Gene_RefSeq		839	chr3	-	110245936	110249627	Srp14:Gene_RefSeq	https://www.ncbi.nlm.nih.gov/AceView/db=rn&q=Srp14	Srp14	321.82	407.79	345.75	390.17	314.17	316.26	360.81	245.79	290.16	206.1	216.96	301.83	299.94	219.99	297.68	216.48	153.96	135.78	252	246.05	82.11	84.36	83.71	178.42	178.64	175.96	203.35	Srp14	366.383	309.257	236.411	83.3933	184.093	366.383
Ran	Gene_RefSeq		1068	chr12	-	31320621	31323755	Ran:Gene_RefSeq	https://www.ncbi.nlm.nih.gov/AceView/db=rn&q=Ran	Ran	308.88	376.02	335	349.38	355.63	352.94	392.85	325.66	289.52	236.95	249.23	313.14	308.93	241.47	305.27	253.33	240.42	218.78	294.08	304.41	176.09	180.76	187.33	140.35	139.43	151.91	135.81	Ran	342.32	356.77	271.294	181.393	141.875	356.77
Gabarap	Gene_RefSeq		824	chr10	+	56601288	56604223	Gabarap:Gene_RefSeq	https://www.ncbi.nlm.nih.gov/AceView/db=rn&q=Gabarap	Gabarap	216.76	263.37	226.36	264.8	204.86	217.21	230.64	174.84	289.51	262.74	267.45	300.43	253.57	282.43	259.51	259.77	140.26	134.78	214.03	212.84	105.56	96.94	95.74	439.83	418.45	435.42	429.82	Gabarap	242.822	206.888	239.777	99.4133	430.88	430.88
Atp5c1	Gene_RefSeq		1083	chr17	+	72209375	72231552	Atp5c1:Gene_RefSeq	https://www.ncbi.nlm.nih.gov/AceView/db=rn&q=Atp5c1	Atp5c1	282.07	342.48	314.39	346.01	311.53	322.42	364.52	267.04	289.47	244.55	256.42	316.55	325.96	246.71	310.01	250.39	256.1	221.36	354.53	331.23	144.18	137.97	147.62	151.66	153.81	169	165.05	Atp5c1	321.237	316.377	283.607	143.257	159.88	321.237
Aplp2	Gene_RefSeq		3439	chr8	-	32298526	32328821	Aplp2:Gene_RefSeq	https://www.ncbi.nlm.nih.gov/AceView/db=rn&q=Aplp2	Aplp2	200.07	179.81	183.93	241.19	213.65	228.29	203.54	261.24	287.81	268.51	256.4	288.53	309.75	271.03	286.92	263.88	225.35	252.44	233.01	239.81	251.22	250.95	246.38	214.83	187.02	248.28	172.05	Aplp2	201.25	226.68	265.287	249.517	205.545	265.287
Cd151	Gene_RefSeq		1642	chr1	+	214009753	214450666	Cd151:Gene_RefSeq	https://www.ncbi.nlm.nih.gov/AceView/db=rn&q=Cd151	Cd151	558.33	581.84	570.53	544.57	551.38	565.08	609.2	496.13	287.79	295.99	297.93	281.69	254.81	299.36	240.72	298.24	373.89	365.96	445.43	445.75	244.82	233.44	220.83	471.41	511.06	479.88	562.84	Cd151	563.817	555.447	323.963	233.03	506.298	563.817
Mgst3	Gene_RefSeq		599	chr13	-	85601500	85622314	Mgst3:Gene_RefSeq	https://www.ncbi.nlm.nih.gov/AceView/db=rn&q=Mgst3	Mgst3	120.73	148.6	125.04	121.59	51.18	62.8	71.84	38.12	287.56	274.33	265.09	272.31	196.86	240.24	223.9	305.5	79.66	70.44	138.13	145.63	66.56	63.53	81.18	201.29	221.13	188.51	250.39	Mgst3	128.99	55.985	208.304	70.4233	215.33	215.33
Selt	Gene_RefSeq		1774	chr2	+	148765412	148781080	Selt:Gene_RefSeq	https://www.ncbi.nlm.nih.gov/AceView/db=rn&q=Selt	Selt	211.94	217.93	252.75	189.21	269.61	269.99	302.43	234.29	286.79	233.35	218.63	291.88	342.18	225.61	359.88	221.82	331.12	232.84	261.79	276.71	290.29	314.9	306.38	241.61	280.6	243.13	308.25	Selt	217.958	269.08	273.55	303.857	268.398	303.857
Ppp1r2	Gene_RefSeq		2235	chr11	+	72748789	73034683	Ppp1r2:Gene_RefSeq	https://www.ncbi.nlm.nih.gov/AceView/db=rn&q=Ppp1r2	Ppp1r2	122.66	136.71	147.63	122.82	190.77	193.93	235.91	181.39	286.38	243.34	237.4	328.12	399.88	267.86	351.66	241.53	497.01	483.61	411.41	535.47	265.04	262.08	260.08	95.34	97.88	94.7	95.98	Ppp1r2	132.455	200.5	356.973	262.4	95.975	356.973
Hnrnpa2b1	Gene_RefSeq		1058	chr4	-	81237496	81241281	Hnrnpa2b1:Gene_RefSeq	https://www.ncbi.nlm.nih.gov/AceView/db=rn&q=Hnrnpa2b1	Hnrnpa2b1	241.19	248.97	251.65	265.17	225.56	245.92	230.3	206.45	284.47	253.16	239.27	255.85	340.97	253.77	345.03	225.64	210.41	181.44	212.87	205.3	250.04	253.23	255.93	429.35	410.83	432.92	407.61	Hnrnpa2b1	251.745	227.058	250.682	253.067	420.178	420.178
Rab6a	Gene_RefSeq		3376	chr1	+	165625058	165664197	Rab6a:Gene_RefSeq	https://www.ncbi.nlm.nih.gov/AceView/db=rn&q=Rab6a	Rab6a	232.35	233.03	244.36	214.03	207	204.16	209.91	201.87	283.93	248.91	237.56	303.43	335.76	235.73	337.64	243.91	234.26	200.55	209.02	207.01	220.31	232.76	227.22	134.07	155.78	132.58	162.14	Rab6a	230.942	205.735	256.476	226.763	146.143	256.476
Ndufa6	Gene_RefSeq		517	chr7	-	123583062	123586919	Ndufa6:Gene_RefSeq	https://www.ncbi.nlm.nih.gov/AceView/db=rn&q=Ndufa6	Ndufa6	87.8	128.26	97.32	128.81	108.33	129.14	159.39	88.23	281.76	175.74	199.51	305.18	223.02	193.69	213.04	201.77	89.23	86.76	210.9	211.61	44.82	43.11	53.4	226.68	211.55	215.22	252.34	Ndufa6	110.547	121.272	199.351	47.11	226.448	226.448
Rufy3	Gene_RefSeq		1877	chr14	-	21070592	21128505	Rufy3:Gene_RefSeq	https://www.ncbi.nlm.nih.gov/AceView/db=rn&q=Rufy3	Rufy3	296.41	302.44	328.31	286.85	283.32	289.9	302.66	297.35	281.24	252.85	235.61	303.96	355.52	239.38	349.08	241.42	333.53	294.45	293.64	283.23	290.12	309.2	317.43	21.55	23.66	23.68	22.61	Rufy3	303.503	293.308	288.659	305.583	22.875	305.583
Timm8b	Gene_RefSeq		488	chr8	+	55037750	55039131	Timm8b:Gene_RefSeq	https://www.ncbi.nlm.nih.gov/AceView/db=rn&q=Timm8b	Timm8b	147.05	191.62	152.42	185.49	181.18	175.99	218.14	125.15	281.1	190.9	178.5	292.84	283.8	198.5	265.65	186.1	130.93	106.77	225.87	221.36	62.71	58.89	56.44	128.54	125.29	125.38	151.12	Timm8b	169.145	175.115	213.527	59.3467	132.582	213.527
Map7d2	Gene_RefSeq		2152	chrX	-	38400578	38467822	Map7d2:Gene_RefSeq	https://www.ncbi.nlm.nih.gov/AceView/db=rn&q=Map7d2	Map7d2	106.41	118.33	119.83	109.81	120.68	135.27	135.01	129.11	279.63	293.17	289.11	314.34	339.73	268.38	339.36	272.34	209.36	164.03	188.88	178.59	235.82	247.65	247.09	5.88	8.25	7.57	10.51	Map7d2	113.595	130.018	261.41	243.52	8.0525	261.41
Atp6v1b2	Gene_RefSeq		2694	chr16	-	22326538	22350143	Atp6v1b2:Gene_RefSeq	https://www.ncbi.nlm.nih.gov/AceView/db=rn&q=Atp6v1b2	Atp6v1b2	589.05	647.49	575.23	626.85	444.64	472.95	466.63	437.29	279.53	277.16	280.78	309.38	263.84	264.42	270.05	284.29	353.15	339.53	373.5	350.92	256.54	262.28	265.58	35.46	36.14	35.73	35.9	Atp6v1b2	609.655	455.377	303.879	261.467	35.8075	609.655
Wbp2	Gene_RefSeq		793	chr10	-	104630573	104637823	Wbp2:Gene_RefSeq	https://www.ncbi.nlm.nih.gov/AceView/db=rn&q=Wbp2	Wbp2	526.64	574.07	518.05	520.4	657.9	668.51	664.67	617.27	279.48	407.1	442.18	277.58	309.18	427.72	316.84	478.38	545.53	582.11	566.66	572.03	371.23	371.51	381.16	111.46	121.92	124.48	144.32	Wbp2	534.79	652.087	433.733	374.633	125.545	652.087
Itm2c	Gene_RefSeq		1948	chr9	+	92916469	92930306	Itm2c:Gene_RefSeq	https://www.ncbi.nlm.nih.gov/AceView/db=rn&q=Itm2c	Itm2c	345.4	369.99	347.83	378.7	411.86	421.48	472.41	383.1	278.61	365.15	382.16	266.93	221.69	386.49	235.96	402.95	386.91	341.76	480.29	506.39	274.93	261.55	258.62	362.29	352.75	321.71	370.27	Itm2c	360.48	422.212	354.608	265.033	351.755	422.212
Rabac1	Gene_RefSeq		820	chr1	-	81843667	81846765	Rabac1:Gene_RefSeq	https://www.ncbi.nlm.nih.gov/AceView/db=rn&q=Rabac1	Rabac1	351.94	405.53	341.33	378.35	390.93	376.05	455.16	329.1	276.26	292.29	354.41	298.68	253.03	305.19	244.59	354.68	276.08	291.33	410.9	423.92	147.49	136.01	158.95	209.95	248.43	235.19	255.17	Rabac1	369.288	387.81	315.113	147.483	237.185	387.81
Rab1a	Gene_RefSeq		1412	chr14	+	104475082	104500175	Rab1a:Gene_RefSeq	https://www.ncbi.nlm.nih.gov/AceView/db=rn&q=Rab1a	Rab1a	314.61	344.21	331.94	323.95	327.12	321.7	370.15	291.32	275.87	221.76	224.98	291.62	340.07	227.62	347.83	221.18	322.39	294.48	347.4	353.59	225.6	219.03	223.32	260.66	244.78	266.96	250.23	Rab1a	328.678	327.572	289.066	222.65	255.658	328.678
Cd63	Gene_RefSeq		860	chr7	+	3332788	3335579	Cd63:Gene_RefSeq	https://www.ncbi.nlm.nih.gov/AceView/db=rn&q=Cd63	Cd63	160.03	142.52	144.58	136.32	322.83	330.79	339.64	269.19	275.4	235.64	211.15	240.03	254.49	242.72	257.99	227.58	148.63	120.91	185.69	191.28	159.2	140.91	140.55	884.88	845.25	908.4	992.76	Cd63	145.863	315.613	215.959	146.887	907.822	907.822
Ostf1	Gene_RefSeq		1172	chr1	+	234749568	234796739	Ostf1:Gene_RefSeq	https://www.ncbi.nlm.nih.gov/AceView/db=rn&q=Ostf1	Ostf1	51.43	63.99	58.85	57.47	130.76	135.26	161	109.13	275.17	229.61	239.74	287.03	283.44	229.18	264.84	236.99	190.08	168.51	291.82	256.27	138.62	136.63	134.02	151.26	155.15	153.26	170.31	Ostf1	57.935	134.037	246.057	136.423	157.495	246.057
Ndrg1	Gene_RefSeq		2876	chr7	-	107734326	107775701	Ndrg1:Gene_RefSeq	https://www.ncbi.nlm.nih.gov/AceView/db=rn&q=Ndrg1	Ndrg1	148.63	171	169.3	153.65	214.41	246.49	242.95	160.47	275.12	252.01	252.14	232.37	218.11	265.34	217.89	220.03	177.5	70.02	189.18	183.07	466.63	472.93	423.56	1151.83	1348.15	1176.65	1557.37	Ndrg1	160.645	216.08	212.732	454.373	1308.5	1308.5
Rpl22l1	Gene_RefSeq		564	chr2	+	115362799	115364733	Rpl22l1:Gene_RefSeq	https://www.ncbi.nlm.nih.gov/AceView/db=rn&q=Rpl22l1	Rpl22l1	222.86	303.7	268.24	275.27	223.02	246.24	345.16	144.23	274.98	157.05	145.13	280.5	326.04	174.61	336.27	146.03	142.73	122.62	296	336.58	49.23	49.23	57.97	219.15	220.14	232.6	231.94	Rpl22l1	267.517	239.663	228.212	52.1433	225.957	267.517
Akr1b1	Gene_RefSeq		1339	chr4	-	61706866	61720959	Akr1b1:Gene_RefSeq	https://www.ncbi.nlm.nih.gov/AceView/db=rn&q=Akr1b1	Akr1b1	217.39	249.94	231.87	219.32	121.75	138.18	140.58	108.76	274.82	221.92	204.09	220.97	180.49	244.32	193.49	191.79	89.3	82.18	132.11	114.2	193.46	180.18	139.94	1203.03	1355.24	1212.02	1687.72	Akr1b1	229.63	127.317	179.14	171.193	1364.5	1364.5
Cend1	Gene_RefSeq		1689	chr1	-	213970166	214410069	Cend1:Gene_RefSeq	https://www.ncbi.nlm.nih.gov/AceView/db=rn&q=Cend1	Cend1	299.17	332.45	273.11	324.17	457.71	423.99	444.69	417.39	273.36	374.26	387.93	293.1	255.42	369.91	252.06	392.55	373.67	402.68	434.85	437.49	188.37	193.55	205.16	0.64	1.5	0.8	1.47	Cend1	307.225	435.945	353.94	195.693	1.1025	435.945
Rtn1	Gene_RefSeq		3377	chr6	-	94951019	95177477	Rtn1:Gene_RefSeq	https://www.ncbi.nlm.nih.gov/AceView/db=rn&q=Rtn1	Rtn1	393.4	374.18	363.4	369.88	353.27	338.49	323.6	341.08	272.96	309.09	318.3	290.32	274.42	303.78	262.85	333.87	326.37	385.43	334.59	321.41	225.89	221.28	236.44	4.24	3.07	4.14	1.96	Rtn1	375.215	339.11	311.116	227.87	3.3525	375.215
Arhgdia	Gene_RefSeq		1823	chr10	-	109754017	109757506	Arhgdia:Gene_RefSeq	https://www.ncbi.nlm.nih.gov/AceView/db=rn&q=Arhgdia	Arhgdia	735.99	795.13	703.47	701.36	603.99	594.13	619.65	496.17	272.55	430.15	448.09	281.87	273.82	438.95	263.26	455.57	420.66	400.43	469.08	501.72	229.06	224.92	210.84	259.76	259.21	254.14	276.36	Arhgdia	733.988	578.485	388.012	221.607	262.368	733.988
Nsf	Gene_RefSeq		2751	chr10	-	91879608	92008052	Nsf:Gene_RefSeq	https://www.ncbi.nlm.nih.gov/AceView/db=rn&q=Nsf	Nsf	145.04	144.23	136.34	134.6	239.87	226.82	225.15	253.72	272.26	276.85	275.49	285.41	289.03	256.96	281.16	282.24	387.44	375.65	309.37	277.13	338.82	338.29	353.93	13.62	13.68	15.6	13.57	Nsf	140.053	236.39	297.416	343.68	14.1175	343.68
Ndufb8	Gene_RefSeq		653	chr1	-	264298671	264303712	Ndufb8:Gene_RefSeq	https://www.ncbi.nlm.nih.gov/AceView/db=rn&q=Ndufb8	Ndufb8	262.82	345.7	279.71	328.2	358.65	360.46	449.46	276.7	271.63	343.89	358.06	305.79	259.31	373.14	257.55	394.05	253.52	231.8	451.12	433.44	118.52	107.53	110.33	174.67	168.88	180.38	198.53	Ndufb8	304.108	361.317	327.775	112.127	180.615	361.317
Tmbim6	Gene_RefSeq		898	chr7	+	141053876	141068789	Tmbim6:Gene_RefSeq	https://www.ncbi.nlm.nih.gov/AceView/db=rn&q=Tmbim6	Tmbim6	517.43	499.94	533.3	439.98	459.48	468.31	484.96	392.04	271.44	224.54	233.48	259.34	278.16	240.71	289.79	231.9	445.45	366.94	418.13	448.62	331.58	316.82	326.23	577.06	634.72	629.48	688.72	Tmbim6	497.662	451.197	309.042	324.877	632.495	632.495
St13	Gene_RefSeq		1663	chr7	-	122585770	122635731	St13:Gene_RefSeq	https://www.ncbi.nlm.nih.gov/AceView/db=rn&q=St13	St13	160.08	181.05	174.22	176.48	228.96	243.09	251.94	231.96	270.82	227.24	223.59	287.58	308.91	220.1	308.57	220.73	245.68	230.95	260.76	258.56	229.59	235.16	234.87	224.93	271.2	273.16	310.61	St13	172.958	238.988	255.291	233.207	269.975	269.975
Ociad1	Gene_RefSeq		1348	chr14	-	37458028	37475418	Ociad1:Gene_RefSeq	https://www.ncbi.nlm.nih.gov/AceView/db=rn&q=Ociad1	Ociad1	160.01	183.23	169.12	189.18	207.12	214.02	226.26	186.2	270.8	248.88	243.09	281.33	287.59	228.64	283.81	235.19	195.23	178.06	244.13	232.93	148.22	154.11	150.47	169.84	183.51	184.16	208.28	Ociad1	175.385	208.4	244.14	150.933	186.447	244.14
Rpl39	Gene_RefSeq		316	chrX	-	6586782	123708176	Rpl39:Gene_RefSeq	https://www.ncbi.nlm.nih.gov/AceView/db=rn&q=Rpl39	Rpl39	75.69	102.54	100.51	103.89	63.27	84.3	105.15	43.21	269.37	136.04	150.24	264.01	246.25	168.32	260.4	151.54	39.62	31.56	83.84	100.06	28.35	26.31	25.17	705.35	614.06	657.43	587.16	Rpl39	95.6575	73.9825	158.437	26.61	641	641
Selm	Gene_RefSeq		680	chr14	+	83752393	83754975	Selm:Gene_RefSeq	https://www.ncbi.nlm.nih.gov/AceView/db=rn&q=Selm	Selm	187.9	245	203.69	205.18	217.32	211.32	269.35	171.13	269.15	323.57	346.17	275.94	228.34	312.48	216.76	359.18	199.49	194.51	311.85	343.86	83.31	83.85	85.26	117.35	108.07	106	97.42	Selm	210.442	217.28	281.775	84.14	107.21	281.775
Calr	Gene_RefSeq		1865	chr19	-	25956771	25961666	Calr:Gene_RefSeq	https://www.ncbi.nlm.nih.gov/AceView/db=rn&q=Calr	Calr	334.27	307.42	302.31	336.23	297.42	299.74	289.64	253.83	268.95	282	271.67	248.79	283.49	318.22	298.73	302.95	273.1	215.43	318.64	278.15	266.21	249.63	229.88	454.62	446.65	450.89	435.31	Calr	320.058	285.158	280.01	248.573	446.867	446.867
Psmb4	Gene_RefSeq		923	chr2	-	196043546	196046320	Psmb4:Gene_RefSeq	https://www.ncbi.nlm.nih.gov/AceView/db=rn&q=Psmb4	Psmb4	342.3	410.09	369.41	410.29	359.86	375.19	479.8	280.16	268.41	253.92	270.96	272.06	226.54	272.94	232.34	267.88	270.13	225.67	437.18	455.32	142.3	140.61	144.09	186.33	185.46	193.82	194.41	Psmb4	383.022	373.752	287.779	142.333	190.005	383.022
Elovl5	Gene_RefSeq		900	chr8	+	85259988	85285785	Elovl5:Gene_RefSeq	https://www.ncbi.nlm.nih.gov/AceView/db=rn&q=Elovl5	Elovl5	199.36	207.57	214.77	206.64	258.02	253.14	255.47	247.04	268.38	240.53	241.39	248.7	266.75	244.18	253.53	243.11	318.37	250.3	242.69	233.04	288.34	292.41	290.92	113.07	99.82	127.89	83.66	Elovl5	207.085	253.417	254.248	290.557	106.11	290.557
Ndufb6	Gene_RefSeq		629	chr5	-	56567109	56576676	Ndufb6:Gene_RefSeq	https://www.ncbi.nlm.nih.gov/AceView/db=rn&q=Ndufb6	Ndufb6	133.47	183.91	144.96	167.87	184.04	180.53	220.44	146.35	267.48	199.93	199.64	275.21	226.8	188.3	242.33	216.31	144.72	147.47	268.33	268.43	65.17	65.34	72.12	99.91	98.25	94.76	104.24	Ndufb6	157.553	182.84	220.412	67.5433	99.29	220.412
Minos1	Gene_RefSeq		506	chr5	-	157546855	157573183	Minos1:Gene_RefSeq	https://www.ncbi.nlm.nih.gov/AceView/db=rn&q=Minos1	Minos1	314.46	385.1	323.32	354.33	308.95	297.03	361.62	253.63	267.39	205.9	219.32	283.22	305.45	229.85	290.68	216.22	240.7	231.77	380.15	392.7	91.27	81.36	102.04	162.8	169.48	170.4	167.04	Minos1	344.302	305.308	271.946	91.5567	167.43	344.302
Abhd4	Gene_RefSeq		2399	chr15	+	32894938	32906861	Abhd4:Gene_RefSeq	https://www.ncbi.nlm.nih.gov/AceView/db=rn&q=Abhd4	Abhd4	83.23	75.99	80.72	66.45	215.48	172.05	176.54	128.37	266.39	335.96	331.24	265.64	242.27	339.03	234.94	322.37	335.8	83.09	268.87	257.48	215.4	204.46	178.59	80.82	85.12	76.84	87.88	Abhd4	76.5975	173.11	273.59	199.483	82.665	273.59
Tubb2b	Gene_RefSeq		1686	chr17	+	31441640	31444687	Tubb2b:Gene_RefSeq	https://www.ncbi.nlm.nih.gov/AceView/db=rn&q=Tubb2b	Tubb2b	996.29	939.04	891.8	980.65	538.11	524.67	527.02	487.27	266.1	300.83	318.65	287.28	289.72	322.07	268.57	336.52	488.01	508.3	441.32	456.55	181.62	158.8	173.44	22.87	17.41	15.79	21.9	Tubb2b	951.945	519.267	356.993	171.287	19.4925	951.945
Serinc3	Gene_RefSeq		2145	chr3	-	160018644	160038078	Serinc3:Gene_RefSeq	https://www.ncbi.nlm.nih.gov/AceView/db=rn&q=Serinc3	Serinc3	271.08	291.51	282.3	300.85	476.52	478.87	490.1	457.98	265.69	248.84	273.43	301.37	295.22	253.48	294.65	259.17	330.33	320.83	361.6	355.99	271.4	271.78	266.89	304.47	334.62	293.42	309.22	Serinc3	286.435	475.868	296.717	270.023	310.433	475.868
S100a4	Gene_RefSeq		486	chr2	+	189997278	189999586	S100a4:Gene_RefSeq	https://www.ncbi.nlm.nih.gov/AceView/db=rn&q=S100a4	S100a4	613.96	849.41	632.71	763.68	297.17	321.39	341.2	174.51	264.26	208.5	204.68	226.73	212.11	211.23	233.31	143.03	71.1	58.61	218.86	173.58	143.97	156.9	115.75	1417.82	1566.88	1331.43	1809.28	S100a4	714.94	283.567	185.5	138.873	1531.35	1531.35
Grina	Gene_RefSeq		1773	chr7	+	117304742	117307916	Grina:Gene_RefSeq	https://www.ncbi.nlm.nih.gov/AceView/db=rn&q=Grina	Grina	543.53	663.41	529.91	593.68	441.13	452.74	438.1	453.8	264.04	442.39	474.83	272.01	217.55	446.71	198.91	481.18	391.74	477.03	442.44	471.21	258.29	257.44	248.66	127.16	124.13	135.35	129.48	Grina	582.632	446.442	381.67	254.797	129.03	582.632
Nedd8	Gene_RefSeq		770	chr15	-	34340607	34352673	Nedd8:Gene_RefSeq	https://www.ncbi.nlm.nih.gov/AceView/db=rn&q=Nedd8	Nedd8	204.55	248.09	217.92	236.81	222.38	231.94	259.99	172.72	262.9	214.47	219.23	280.38	297.87	219.38	305.76	211.82	170.52	156.76	278.75	260.9	86.66	79.41	76.01	173.86	173.14	156.92	189.09	Nedd8	226.842	221.757	239.895	80.6933	173.252	239.895
Dctn2	Gene_RefSeq		1652	chr7	+	70556024	70571288	Dctn2:Gene_RefSeq	https://www.ncbi.nlm.nih.gov/AceView/db=rn&q=Dctn2	Dctn2	285.4	313.14	283.94	302.08	335.8	343.5	366.45	310.9	262.4	289.72	288.07	270.09	234.64	287.26	232.05	293.82	300.57	299.1	343.25	341.43	199.65	190.6	184.61	140.75	144.11	140.47	147.79	Dctn2	296.14	339.163	286.867	191.62	143.28	339.163
Atp5g2	Gene_RefSeq		624	chr7	-	144264207	144272578	Atp5g2:Gene_RefSeq	https://www.ncbi.nlm.nih.gov/AceView/db=rn&q=Atp5g2	Atp5g2	262.43	310.1	260.86	308.96	258.14	253.65	294.95	189.78	262.3	249.55	280.15	266.23	252.88	268.42	227.17	270.4	168.78	151.98	280.27	267.78	88.7	91.41	86.75	335.44	337.59	333.46	340.56	Atp5g2	285.587	249.13	245.493	88.9533	336.762	336.762
Ghitm	Gene_RefSeq		1372	chr16	-	14371532	14382615	Ghitm:Gene_RefSeq	https://www.ncbi.nlm.nih.gov/AceView/db=rn&q=Ghitm	Ghitm	255.23	295.24	267.36	272.64	367.74	375.76	420.86	351.27	261.46	249.17	249.37	272	278.59	245.58	271.97	249.88	362.61	341.7	429.88	404.47	217.21	230.11	231.59	95.54	120.1	103.79	121.23	Ghitm	272.618	378.908	301.39	226.303	110.165	378.908
Ckmt1b	Gene_RefSeq		1580	chr3	+	113319456	113324457	Ckmt1b:Gene_RefSeq	https://www.ncbi.nlm.nih.gov/AceView/db=rn&q=Ckmt1b	Ckmt1b	99.08	114.94	94.88	115.57	318.95	359.56	360.66	356.85	261.37	281.35	292.18	273.31	251.94	272.49	235.26	302.77	263.13	278.94	349.19	308.46	222.63	226.28	220.84	2.05	3.41	2.78	4.91	Ckmt1b	106.117	349.005	280.866	223.25	3.2875	349.005
LOC498592	Gene_RefSeq		468	chrY_KL568139v1_random	-	8158246	162474222	LOC498592:Gene_RefSeq	https://www.ncbi.nlm.nih.gov/AceView/db=rn&q=LOC498592	LOC498592	32.7	29.45	36.14	36.93	29.02	27.3	28.07	43.71	261.34	177.87	168.85	238.47	267.88	208.1	280.76	160.52	57.36	64.26	49.66	44.63	173.58	216	195.89	219.8	240.2	233.48	220.53	LOC498592	33.805	32.025	164.975	195.157	228.502	228.502
Pygb	Gene_RefSeq		3858	chr3	+	146582708	146629504	Pygb:Gene_RefSeq	https://www.ncbi.nlm.nih.gov/AceView/db=rn&q=Pygb	Pygb	178.84	175.07	168.27	188.45	179.07	182.93	174.76	217.93	261.26	300.45	283.99	265.49	265.53	294.79	244.74	298.75	319.6	393.53	351.91	331.7	311.31	331.79	323.25	23.87	25.05	22.95	25.54	Pygb	177.657	188.673	300.978	322.117	24.3525	322.117
Scg5	Gene_RefSeq		1107	chr3	-	105235069	105279399	Scg5:Gene_RefSeq	https://www.ncbi.nlm.nih.gov/AceView/db=rn&q=Scg5	Scg5	302.75	361.04	333.87	343.28	311.31	335.17	385.8	278.02	260.9	231.33	234.42	280.68	268.27	233.41	259.45	237.62	303.98	284.39	422.7	405.39	138.25	130.55	135.16	0.63	1.82	0.88	1.37	Scg5	335.235	327.575	285.212	134.653	1.175	335.235
RGD1566401	Gene_RefSeq		1889	chr6	+	133658937	133691129	RGD1566401:Gene_RefSeq	https://www.ncbi.nlm.nih.gov/AceView/db=rn&q=RGD1566401	RGD1566401	49.71	43.71	44.3	63.32	64.49	51.23	36.82	88.72	260.83	322.67	321.6	255.27	271.49	325.33	247.05	338.75	38.52	139.48	60.94	67.31	281.38	287.98	275.78	84.31	53.42	40.72	32.45	RGD1566401	50.26	60.315	220.77	281.713	52.725	281.713
Rpl12	Gene_RefSeq		724	chr3	+	12009578	12011952	Rpl12:Gene_RefSeq	https://www.ncbi.nlm.nih.gov/AceView/db=rn&q=Rpl12	Rpl12	283.65	348.39	306.45	347.56	346.19	353.99	418.02	263.42	260.66	223.82	265.67	269.93	245.77	253.55	265.36	227.1	185.38	176.89	357.45	366.25	140.67	117.81	131.04	635.79	598.27	683.2	601.46	Rpl12	321.512	345.405	258.152	129.84	629.68	629.68
Dhcr24	Gene_RefSeq		1551	chr5	+	126164708	126188926	Dhcr24:Gene_RefSeq	https://www.ncbi.nlm.nih.gov/AceView/db=rn&q=Dhcr24	Dhcr24	731.08	641.63	709.15	673.39	537.45	504.87	497.45	537.36	259.97	293.43	273.25	232.58	225.02	282.48	234.39	318.6	545.47	570.94	400.1	440.5	355.13	340.56	340.74	168.65	255.57	199.86	283.39	Dhcr24	688.812	519.283	339.727	345.477	226.868	688.812
Dpysl2	Gene_RefSeq		4370	chr15	-	43475640	43542893	Dpysl2:Gene_RefSeq	https://www.ncbi.nlm.nih.gov/AceView/db=rn&q=Dpysl2	Dpysl2	579.75	548.78	537.36	596.5	486.96	456.51	444.77	511.62	259.96	315.5	303.47	271.51	309.29	291.09	321.13	296.29	437.1	483.22	397.48	429.35	283.83	295.06	283.73	108.99	116.61	108.95	127.65	Dpysl2	565.597	474.965	342.949	287.54	115.55	565.597
Cstb	Gene_RefSeq		581	chr20	-	10966357	10968399	Cstb:Gene_RefSeq	https://www.ncbi.nlm.nih.gov/AceView/db=rn&q=Cstb	Cstb	173.73	227.45	201.03	243.22	226.76	231.74	290.16	169.18	259.41	189.66	196.75	278.88	259.43	203.77	252.52	201.46	128.29	118.28	254.33	244.76	64.52	61.85	74.89	314.55	278.28	275.68	283.58	Cstb	211.357	229.46	215.628	67.0867	288.022	288.022
Nap1l5	Gene_RefSeq		1609	chr4	-	89149317	89151184	Nap1l5:Gene_RefSeq	https://www.ncbi.nlm.nih.gov/AceView/db=rn&q=Nap1l5	Nap1l5	298.92	338.92	296.14	309.85	308.62	276.9	340.65	256.09	259.39	232.81	223.97	280.91	289.82	211.09	298.15	224.91	259.67	187.13	284.03	274.23	185.02	168.68	176.01	0.88	1.35	1.19	0.99	Nap1l5	310.957	295.565	252.176	176.57	1.1025	310.957
Atp6v1f	Gene_RefSeq		642	chr4	+	56744563	56747657	Atp6v1f:Gene_RefSeq	https://www.ncbi.nlm.nih.gov/AceView/db=rn&q=Atp6v1f	Atp6v1f	300.29	382.05	329.75	352.7	351.19	362.55	422.07	291.04	257.68	278.29	292.44	278.12	274.54	293.08	291.71	305.58	248.29	257.6	398.51	400.01	100.25	96.87	103.6	124.92	133.65	116.7	141.78	Atp6v1f	341.197	356.712	297.988	100.24	129.262	356.712
Vdac1	Gene_RefSeq		1801	chr10	+	37724915	37752827	Vdac1:Gene_RefSeq	https://www.ncbi.nlm.nih.gov/AceView/db=rn&q=Vdac1	Vdac1	266.57	298.45	274.27	292.12	336.25	342.09	365.79	306.72	257.41	256.98	254.8	259.61	285.62	239.82	276.45	250.61	246.77	221.28	268.44	265.01	171.79	171.03	188.94	83.44	88.19	91.76	87.51	Vdac1	282.852	337.712	256.9	177.253	87.725	337.712
Tmem30a	Gene_RefSeq		1754	chr8	-	87223947	87245951	Tmem30a:Gene_RefSeq	https://www.ncbi.nlm.nih.gov/AceView/db=rn&q=Tmem30a	Tmem30a	270.26	300.49	310.43	286.12	269.84	272.38	318.57	275.56	257.2	208.71	197.52	265.44	298.87	205.48	294.16	213.84	278.67	261.56	282.12	273.84	251.37	269.86	274.77	143.6	152.55	140.54	155.4	Tmem30a	291.825	284.087	253.117	265.333	148.022	291.825
Rps28	Gene_RefSeq		339	chr7	-	18682071	18683440	Rps28:Gene_RefSeq	https://www.ncbi.nlm.nih.gov/AceView/db=rn&q=Rps28	Rps28	183.19	239.34	199.17	234.86	250.64	303.08	320.64	207.9	256.94	208.09	230.81	257.88	285.24	253.13	268.7	232.37	162.77	182.85	281.84	302.43	70.98	68.38	71.21	576.13	546.71	597.15	511.75	Rps28	214.14	270.565	243.588	70.19	557.935	557.935
Tma7	Gene_RefSeq		528	chr8	-	117815725	118445424	Tma7:Gene_RefSeq	https://www.ncbi.nlm.nih.gov/AceView/db=rn&q=Tma7	Tma7	165.35	228.09	183.13	210.79	177.14	185.49	223.87	128.5	256.94	195.89	213.51	261.88	286.06	223.59	263.77	200.66	130.41	116.71	199.22	189.26	60.88	64.71	59.31	253.1	283.58	250.58	300.67	Tma7	196.84	178.75	211.492	61.6333	271.983	271.983
Canx	Gene_RefSeq		4986	chr10	-	35800942	35833861	Canx:Gene_RefSeq	https://www.ncbi.nlm.nih.gov/AceView/db=rn&q=Canx	Canx	277.06	277.35	292.81	311.45	254.95	264.34	249.66	272.01	255.92	227.01	200.86	241.61	306.6	218.97	295.21	209.08	237.72	215.64	231.84	229.31	266.53	272.27	264.79	389.49	423.59	381.98	467.5	Canx	289.668	260.24	239.148	267.863	415.64	415.64
Nme1	Gene_RefSeq		736	chr10	-	81657153	81666523	Nme1:Gene_RefSeq	https://www.ncbi.nlm.nih.gov/AceView/db=rn&q=Nme1	Nme1	235.56	275.48	237.43	240.71	247.11	251.76	297.86	206.72	255.7	249.86	246.87	276.78	253.68	244.52	254.26	252.44	195.96	178.94	279.46	271.63	100.32	100.3	94.37	80.59	96.96	79.09	100.67	Nme1	247.295	250.863	246.675	98.33	89.3275	250.863
Reep1	Gene_RefSeq		3680	chr4	+	99618622	99735319	Reep1:Gene_RefSeq	https://www.ncbi.nlm.nih.gov/AceView/db=rn&q=Reep1	Reep1	352.18	361.68	372.19	350.98	436.64	419.83	441.53	427.07	255.56	256.03	259.52	271.19	275.42	253.94	267.48	260.02	344.2	325.83	307.86	311.51	210.18	207.27	214.8	2.7	2.21	3.06	1.61	Reep1	359.257	431.267	282.38	210.75	2.395	431.267
Ccdc92	Gene_RefSeq		1953	chr12	+	37211316	37237848	Ccdc92:Gene_RefSeq	https://www.ncbi.nlm.nih.gov/AceView/db=rn&q=Ccdc92	Ccdc92	176.79	177.66	163.03	155.22	319.85	308.54	313.71	271.65	255.42	314.98	343.72	273.4	224.22	299.74	214.67	335.73	396.88	352.06	368.96	389.66	245.77	236.73	264.96	13.21	13.24	18.68	21.18	Ccdc92	168.175	303.438	314.12	249.153	16.5775	314.12
Atp5f1	Gene_RefSeq		1207	chr2	-	208408890	208577147	Atp5f1:Gene_RefSeq	https://www.ncbi.nlm.nih.gov/AceView/db=rn&q=Atp5f1	Atp5f1	220.05	289.73	253.85	270.33	255.97	252.36	289.56	206.87	255.36	206.38	210.01	266.63	266.46	208.29	266.89	205.38	227.31	181.01	342.11	295.64	117.4	116.49	117.05	170.18	172.68	179.39	183.82	Atp5f1	258.49	251.19	244.289	116.98	176.517	258.49
Ahnak	Gene_RefSeq		17592	chr1	+	225184939	225215015	Ahnak:Gene_RefSeq	https://www.ncbi.nlm.nih.gov/AceView/db=rn&q=Ahnak	Ahnak	88.2	94.08	95.29	157.99	77.52	98.38	70.42	132.25	254.6	266.39	259.3	227.08	231.15	260.32	252.39	223.19	75.44	139.22	147.31	155.05	490.14	516.41	455.89	1268.58	1314.36	1346.33	1324.97	Ahnak	108.89	94.6425	207.62	487.48	1313.56	1313.56
Lxn	Gene_RefSeq		1073	chr2	-	164628565	164634434	Lxn:Gene_RefSeq	https://www.ncbi.nlm.nih.gov/AceView/db=rn&q=Lxn	Lxn	564.34	633.16	560.67	622.99	81.71	72.46	83.71	64.05	254.25	233.37	233.52	287.88	330.01	252.15	264.73	238.12	361.02	364.15	389.21	430.79	129.66	122.64	126.25	34.77	31.44	34.31	35.65	Lxn	595.29	75.4825	303.267	126.183	34.0425	595.29
Tspan7	Gene_RefSeq		1555	chrX	-	13261551	13279027	Tspan7:Gene_RefSeq	https://www.ncbi.nlm.nih.gov/AceView/db=rn&q=Tspan7	Tspan7	288.69	321.7	300	325.46	214.32	220.52	239.65	215.88	254.17	269.18	268.25	290.65	254.3	250.95	260.5	266.21	279.14	263.01	311.65	302.69	161.57	141.01	143.83	46.89	30.79	56.11	28.18	Tspan7	308.962	222.593	272.558	148.803	40.4925	308.962
Ost4	Gene_RefSeq		552	chr6	+	26836216	26837440	Ost4:Gene_RefSeq	https://www.ncbi.nlm.nih.gov/AceView/db=rn&q=Ost4	Ost4	106.47	134.93	111.73	122.89	147.55	143.48	167.79	111.1	254	182.36	204.34	249.38	221.03	217.49	208.87	198.33	106.69	99.64	178.92	175.09	48.17	50.9	47.85	296.09	264.46	277.72	305.32	Ost4	119.005	142.48	191.345	48.9733	285.897	285.897
Arpc2	Gene_RefSeq		1428	chr9	+	81518195	81548871	Arpc2:Gene_RefSeq	https://www.ncbi.nlm.nih.gov/AceView/db=rn&q=Arpc2	Arpc2	147.94	172.63	156.82	164.88	169.89	176.17	185.29	141.46	253.25	204.03	192.63	261.37	287.56	222.05	274.11	206.51	199.58	177.64	222.1	230.07	148.68	139.58	144.25	333.51	330.3	321.6	334.51	Arpc2	160.567	168.202	227.575	144.17	329.98	329.98
Ndufc2	Gene_RefSeq		561	chr1	+	162369801	162376024	Ndufc2:Gene_RefSeq	https://www.ncbi.nlm.nih.gov/AceView/db=rn&q=Ndufc2	Ndufc2	109.1	144.58	118.87	141.01	138.7	154.3	186.32	110.56	252.92	162.99	186.95	287.33	249.26	178.12	258.16	179.83	85.44	74.46	161.03	164.16	55.93	58.13	60.56	166.01	145.29	159.08	152.9	Ndufc2	128.39	147.47	186.721	58.2067	155.82	186.721
Fkbp1b	Gene_RefSeq		327	chr6	+	29977893	29986756	Fkbp1b:Gene_RefSeq	https://www.ncbi.nlm.nih.gov/AceView/db=rn&q=Fkbp1b	Fkbp1b	67.74	84.36	73.08	84.72	135.4	145.23	144.21	114.41	252.82	197.49	213.15	283.49	218.43	228.07	194.48	225.36	97.22	98.49	142.36	137.43	72.92	73	71.58	2.7	5.05	4.17	6.86	Fkbp1b	77.475	134.812	190.732	72.5	4.695	190.732
Psma2	Gene_RefSeq		852	chr17	-	53091937	53102324	Psma2:Gene_RefSeq	https://www.ncbi.nlm.nih.gov/AceView/db=rn&q=Psma2	Psma2	143.17	184.23	166.38	170.07	157.55	166.44	207.74	124.84	252.31	190.48	193.1	261.4	262.1	199.61	264.28	189.68	145.15	121.65	215.29	208.68	112.96	106.41	113.36	196.63	206.1	195.78	236.53	Psma2	165.962	164.143	208.644	110.91	208.76	208.76
Htra1	Gene_RefSeq		2012	chr1	+	201499067	201548508	Htra1:Gene_RefSeq	https://www.ncbi.nlm.nih.gov/AceView/db=rn&q=Htra1	Htra1	147.12	140.26	143.89	143.86	65.53	69.89	61.6	55.18	252.3	240.85	240.94	258.19	235.91	224.43	225.15	242.49	176.62	131.34	192.66	181.81	163.58	170.12	149.52	227.6	215.5	208.68	204.43	Htra1	143.782	63.05	216.891	161.073	214.053	216.891
Hspa12a	Gene_RefSeq		6331	chr1	-	279946811	280015358	Hspa12a:Gene_RefSeq	https://www.ncbi.nlm.nih.gov/AceView/db=rn&q=Hspa12a	Hspa12a	54.44	55.69	52.27	55.66	110.23	116.53	93.4	109.5	252.22	286.45	263.31	243.48	256.49	259.67	235.85	278.42	272.48	259.53	232.13	235.11	286.65	286.81	300.12	103.41	153.87	123.56	184.68	Hspa12a	54.515	107.415	256.262	291.193	141.38	291.193
LOC100362110	Gene_RefSeq		1866	chr13	+	40898438	41836153	LOC100362110:Gene_RefSeq	https://www.ncbi.nlm.nih.gov/AceView/db=rn&q=LOC100362110	LOC100362110	39.3	44.48	44.15	60.68	37.99	36.88	34.38	47.73	252.01	203.8	188.29	246.16	289.96	211.68	287.25	194.8	51.07	59.78	71.92	65.3	193.54	218.25	206.87	245.88	231.82	226.69	209.52	LOC100362110	47.1525	39.245	176.835	206.22	228.477	228.477
Psma6	Gene_RefSeq		959	chr6	+	76188086	76205428	Psma6:Gene_RefSeq	https://www.ncbi.nlm.nih.gov/AceView/db=rn&q=Psma6	Psma6	226.04	278.6	271.36	268.6	231.59	239.84	297.87	193.3	251.11	189.52	184.41	286.02	319.64	194.94	312.93	181.69	199.49	159.94	274.96	265.45	108.3	101.62	107.35	182.08	190.71	202.47	205.89	Psma6	261.15	240.65	235.008	105.757	195.287	261.15
Atp6v1g1	Gene_RefSeq		1074	chr5	+	79367663	79373843	Atp6v1g1:Gene_RefSeq	https://www.ncbi.nlm.nih.gov/AceView/db=rn&q=Atp6v1g1	Atp6v1g1	202.86	266.1	229.18	240.75	230.8	240.03	277.08	173	251.05	196.01	191.95	251.21	249.48	188.21	263.99	188.73	159.39	137.18	249.05	258.18	102.53	100.59	109.28	282.49	295.12	283.38	319.14	Atp6v1g1	234.723	230.228	215.369	104.133	295.033	295.033
Ctsl	Gene_RefSeq		1370	chr17	-	1873105	1879263	Ctsl:Gene_RefSeq	https://www.ncbi.nlm.nih.gov/AceView/db=rn&q=Ctsl	Ctsl	159.02	173.07	169.52	155.36	249.68	249.08	265.2	216.33	250.41	199.63	206.08	256.99	264.99	231.45	265.71	211.79	273.7	259.16	318.21	318.25	133.73	125.49	119.7	437.1	332.76	340.19	231.25	Ctsl	164.243	245.073	254.697	126.307	335.325	335.325
Dync1i2	Gene_RefSeq		2821	chr3	+	57817693	57868854	Dync1i2:Gene_RefSeq	https://www.ncbi.nlm.nih.gov/AceView/db=rn&q=Dync1i2	Dync1i2	162.89	166.87	176.76	180.56	145.7	157.15	159.96	152.68	250.18	214.71	204.51	263.55	298.75	224.22	273.6	210.19	220.53	219.55	203.58	213.19	165.92	172.79	176.2	89.1	103.02	93.37	111.38	Dync1i2	171.77	153.873	233.047	171.637	99.2175	233.047
Psmb6	Gene_RefSeq		773	chr10	+	57131378	57133685	Psmb6:Gene_RefSeq	https://www.ncbi.nlm.nih.gov/AceView/db=rn&q=Psmb6	Psmb6	332.04	454.7	333.59	404.88	334.99	336.71	447.69	272.79	250.07	251.43	266.8	252.72	231.45	277.81	223.38	280.38	189.35	201.13	376.59	392.62	89.73	91.87	89.68	120.91	137.78	130.6	138.11	Psmb6	381.303	348.045	266.144	90.4267	131.85	381.303
Nptn	Gene_RefSeq		2343	chr8	+	63379087	63445688	Nptn:Gene_RefSeq	https://www.ncbi.nlm.nih.gov/AceView/db=rn&q=Nptn	Nptn	153.13	172.72	165.32	172.89	173.09	175.94	175.98	156.88	250.05	196.48	185.12	259.32	268.45	191.86	273.3	195.48	150.64	116.62	163.78	165.96	163.6	170.58	161.12	222.42	223.57	199.91	220.19	Nptn	166.015	170.472	201.422	165.1	216.522	216.522
Ifi27l2b	Gene_RefSeq		451	chr6	-	127336305	127337791	Ifi27l2b:Gene_RefSeq	https://www.ncbi.nlm.nih.gov/AceView/db=rn&q=Ifi27l2b	Ifi27l2b	280.88	392.67	347.55	356.06	175.73	233.17	257.43	142.92	250.03	230.54	280.08	297.27	273.38	264.35	267.95	288.4	246.74	238.68	502.68	505.38	107.16	96.25	110.65	97.61	47.13	91.82	78.23	Ifi27l2b	344.29	202.312	303.79	104.687	78.6975	344.29
Tspan3	Gene_RefSeq		1615	chr8	-	60806848	60830448	Tspan3:Gene_RefSeq	https://www.ncbi.nlm.nih.gov/AceView/db=rn&q=Tspan3	Tspan3	200.86	230.38	210.1	238	229.74	232.85	261.6	193.96	249.39	219.05	216.55	253.7	241.14	217.49	245.81	224.98	198.8	149.82	222.73	235.03	144.61	139.44	140.86	190.39	204.48	184.04	218.52	Tspan3	219.835	229.538	222.874	141.637	199.357	229.538
Arpc3	Gene_RefSeq		872	chr12	-	39653951	39667817	Arpc3:Gene_RefSeq	https://www.ncbi.nlm.nih.gov/AceView/db=rn&q=Arpc3	Arpc3	240.09	289.07	256.83	275.99	247.91	263.67	292.66	202.56	249.38	208.45	204.17	254.28	256.33	211.75	245.9	202.89	180.76	166.6	259.66	244.01	108.04	102.14	93.97	193.42	178.51	185.35	195.99	Arpc3	265.495	251.7	223.682	101.383	188.317	265.495
Atp6v0e2	Gene_RefSeq		862	chr4	+	78168117	78171265	Atp6v0e2:Gene_RefSeq	https://www.ncbi.nlm.nih.gov/AceView/db=rn&q=Atp6v0e2	Atp6v0e2	515.05	620.49	533.91	490.49	605.37	617.79	735.21	517.17	249.28	326.01	339.18	258.31	222.96	329.2	206.67	373.78	463.09	437.49	563.38	582.93	243.78	252.36	230.9	58.25	71.43	56.7	70.57	Atp6v0e2	539.985	618.885	362.69	242.347	64.2375	618.885
Ndufb10	Gene_RefSeq		683	chr10	-	14090128	14092289	Ndufb10:Gene_RefSeq	https://www.ncbi.nlm.nih.gov/AceView/db=rn&q=Ndufb10	Ndufb10	142.13	174.66	136.29	166.32	189.69	188.65	208.77	142.46	249.13	255.55	263.28	258.82	226.12	255.26	216.52	265.4	165.82	154.57	233.44	219.98	95.56	93.47	98.26	165.94	162.27	161.54	183.35	Ndufb10	154.85	182.393	230.324	95.7633	168.275	230.324
Mllt11	Gene_RefSeq		1367	chr2	-	196392936	196402106	Mllt11:Gene_RefSeq	https://www.ncbi.nlm.nih.gov/AceView/db=rn&q=Mllt11	Mllt11	322.78	359	324.65	341.23	207.94	210.14	217.83	180.73	248.88	244.51	248.62	279.2	282.43	255.06	271.32	258.07	200.25	172.37	212.93	224.74	125.81	119.9	132.99	29.27	36.45	30.42	41.33	Mllt11	336.915	204.16	241.532	126.233	34.3675	336.915
Psma7	Gene_RefSeq		908	chr3	-	175420042	175426384	Psma7:Gene_RefSeq	https://www.ncbi.nlm.nih.gov/AceView/db=rn&q=Psma7	Psma7	191.96	232.47	206.37	209.06	197.77	191.37	216.31	153.18	248.37	227.93	238	261.04	257	225.28	253.31	243.25	173.26	149.46	249.22	250.25	118.59	118.66	111.02	168.56	170.41	186.06	184.88	Psma7	209.965	189.658	231.364	116.09	177.477	231.364
Pirt	Gene_RefSeq		657	chr10	+	53466870	53481770	Pirt:Gene_RefSeq	https://www.ncbi.nlm.nih.gov/AceView/db=rn&q=Pirt	Pirt	622.17	642.01	591.1	504.53	855.29	799.21	882.6	845.47	248.33	292.58	279.57	253.29	239.76	295.76	237.9	303.16	725.57	718.21	615.81	601.34	336.84	338.14	328.31	0.35	0.45	0.21	0.28	Pirt	589.952	845.642	400.94	334.43	0.3225	845.642
Fbxo2	Gene_RefSeq		1293	chr5	+	164972483	164977912	Fbxo2:Gene_RefSeq	https://www.ncbi.nlm.nih.gov/AceView/db=rn&q=Fbxo2	Fbxo2	71.74	101.5	83.93	88.28	206.14	201.01	254.38	188.08	248.25	341.54	377.84	253.55	239.11	340.28	216.79	374.92	332.08	313.64	472.45	479.7	192.66	185.75	203.71	1.01	1.44	1.17	1.85	Fbxo2	86.3625	212.403	332.512	194.04	1.3675	332.512
Atp5g1	Gene_RefSeq		561	chr10	-	83895947	83898527	Atp5g1:Gene_RefSeq	https://www.ncbi.nlm.nih.gov/AceView/db=rn&q=Atp5g1	Atp5g1	205.1	277.38	204.72	250.51	217.24	223.9	266	182.15	247.65	298.35	345.29	264.24	234.68	329.98	205.63	352.59	193.63	188.38	318.95	330.88	97.53	91.71	84.77	102.4	101.16	109.75	108.96	Atp5g1	234.428	222.322	275.854	91.3367	105.567	275.854
Lamp2	Gene_RefSeq		1747	chrX	-	124722628	124766044	Lamp2:Gene_RefSeq	https://www.ncbi.nlm.nih.gov/AceView/db=rn&q=Lamp2	Lamp2	114.73	113.08	124.88	115.51	138.17	132.22	136.5	135.89	247.15	198.7	185.81	247.75	269.95	199.96	265.34	196.92	226.21	206.58	204.81	199.36	203.98	207.37	204.97	336.35	360.47	335.43	382.58	Lamp2	117.05	135.695	220.712	205.44	353.707	353.707
Clta	Gene_RefSeq		1124	chr5	+	59491136	59509131	Clta:Gene_RefSeq	https://www.ncbi.nlm.nih.gov/AceView/db=rn&q=Clta	Clta	173.61	198.32	160.79	184.09	187.79	201.7	187.99	163.29	246.86	215.89	241.2	255.92	239.07	226.11	219.37	250.35	153.1	144.88	189.23	205.3	108.06	94.39	100.72	153.09	141.69	143.6	143.76	Clta	179.203	185.192	215.607	101.057	145.535	215.607
Pja2	Gene_RefSeq		4714	chr9	-	111998204	112048847	Pja2:Gene_RefSeq	https://www.ncbi.nlm.nih.gov/AceView/db=rn&q=Pja2	Pja2	257.2	258.96	279.72	280.84	197.83	204.1	207.91	222.29	246.33	224.68	208.55	255.66	284.57	210.77	292.6	217.16	259.9	256.86	236.19	229.93	280.53	292.44	287.93	77.66	81.7	80.56	88.75	Pja2	269.18	208.032	243.6	286.967	82.1675	286.967
Ngfr	Gene_RefSeq		3260	chr10	-	83389841	83408061	Ngfr:Gene_RefSeq	https://www.ncbi.nlm.nih.gov/AceView/db=rn&q=Ngfr	Ngfr	636.98	697.07	598.98	621.12	1067.01	970.95	987.69	1038.82	245.72	385.87	376.04	244.37	204.32	360.55	193.95	396.89	438.64	398.76	418.92	419.88	298.55	309.22	332.77	8.49	5.5	4.72	4.26	Ngfr	638.538	1016.12	340.326	313.513	5.7425	1016.12
Rpl27a	Gene_RefSeq		1057	chr1	+	174132798	174135816	Rpl27a:Gene_RefSeq	https://www.ncbi.nlm.nih.gov/AceView/db=rn&q=Rpl27a	Rpl27a	149.43	198.55	170.62	204.64	157.84	175.67	207.8	116.41	245.52	179.5	186.84	257.46	239.49	199.51	248.32	180.63	92.4	87.08	193.44	186.55	79.9	73.04	79.34	582.63	525.18	598.39	544.38	Rpl27a	180.81	164.43	191.395	77.4267	562.645	562.645
Ndufb4	Gene_RefSeq		455	chr11	+	65960277	65966899	Ndufb4:Gene_RefSeq	https://www.ncbi.nlm.nih.gov/AceView/db=rn&q=Ndufb4	Ndufb4	210.52	273.99	233.51	272.23	239.28	245.14	298.16	197.09	245.04	242	218.62	272.46	232.9	237.12	239.73	225.74	167.39	155.75	307.59	300.15	82.53	80.24	85.2	210.47	205.49	227.61	234.58	Ndufb4	247.562	244.917	237.041	82.6567	219.538	247.562
Resp18	Gene_RefSeq		719	chr9	-	82470794	82477136	Resp18:Gene_RefSeq	https://www.ncbi.nlm.nih.gov/AceView/db=rn&q=Resp18	Resp18	314.27	374.32	309.82	362.25	232.28	232.85	271.34	210.47	244.88	232.41	249.63	258.49	233.84	255.97	206.67	259.98	192.8	180.43	314.3	310.94	100.4	84.58	83.96	25.78	31.89	22.45	33.9	Resp18	340.165	236.735	245.028	89.6467	28.505	340.165
Uhmk1	Gene_RefSeq		3245	chr13	-	88521625	88536728	Uhmk1:Gene_RefSeq	https://www.ncbi.nlm.nih.gov/AceView/db=rn&q=Uhmk1	Uhmk1	163.8	167.79	196.83	172.48	193.71	171.08	197.63	247.21	243.79	220.36	238	283.65	256.57	224.6	272.69	209.52	271.75	277.04	223.38	205.96	321.36	338.61	374.62	17.78	22.06	18.98	17.73	Uhmk1	175.225	202.408	243.942	344.863	19.1375	344.863
Psmc5	Gene_RefSeq		1288	chr10	+	94445877	94451811	Psmc5:Gene_RefSeq	https://www.ncbi.nlm.nih.gov/AceView/db=rn&q=Psmc5	Psmc5	246.69	283.91	264.6	268.22	269.85	292.03	316.62	244.78	243.73	226.1	219.56	246.67	293.05	236.45	272.13	237.96	267.65	244.72	354.54	341.93	173.45	164.3	154.85	99.39	105.81	114.68	114.89	Psmc5	265.855	280.82	265.374	164.2	108.692	280.82
Rac1	Gene_RefSeq		792	chr12	+	13090372	13110592	Rac1:Gene_RefSeq	https://www.ncbi.nlm.nih.gov/AceView/db=rn&q=Rac1	Rac1	294.24	308.75	293.9	284.07	229.01	229.48	212.96	204.32	242.89	268.68	260.4	248.12	219.77	261.97	228.02	254.55	247.39	202.45	237.92	247.15	260.86	260.93	232.45	338.88	347.37	334.35	371.26	Rac1	295.24	218.942	243.276	251.413	347.965	347.965
Rnf187	Gene_RefSeq		1891	chr10	-	45273400	45279299	Rnf187:Gene_RefSeq	https://www.ncbi.nlm.nih.gov/AceView/db=rn&q=Rnf187	Rnf187	390.93	388.63	367.7	344.91	322.42	317.68	304.55	260.81	242.09	275.38	281.61	246.21	219.29	279.4	210.8	299.61	331.41	276.06	307.33	327.91	215.27	200.68	215	108.8	114.14	113.14	128.82	Rnf187	373.043	301.365	274.758	210.317	116.225	373.043
Rap1gds1	Gene_RefSeq		3397	chr2	-	244258550	244370983	Rap1gds1:Gene_RefSeq	https://www.ncbi.nlm.nih.gov/AceView/db=rn&q=Rap1gds1	Rap1gds1	80.68	79.35	72.63	92.89	157.77	152.6	144.17	165.39	241.58	217.25	224.1	245.53	265.78	220.34	257.46	220.27	197.15	199.8	187.22	185.69	263.79	259.55	262.72	180.56	244.89	204.7	274.7	Rap1gds1	81.3875	154.982	221.847	262.02	226.212	262.02
Bcap31	Gene_RefSeq		1205	chrX	+	157095937	157126397	Bcap31:Gene_RefSeq	https://www.ncbi.nlm.nih.gov/AceView/db=rn&q=Bcap31	Bcap31	117.44	134.02	124.36	132.1	162.35	174.45	181.62	147.27	241.55	193.73	194.13	258.36	258.75	195.15	260.84	187.64	150.53	130.39	184.07	171.03	111.64	111.02	105.2	198.02	192.68	210.83	222.05	Bcap31	126.98	166.422	202.181	109.287	205.895	205.895
Ppp2ca	Gene_RefSeq		1890	chrUn_AABR07024291v1	-	113324	37554861	Ppp2ca:Gene_RefSeq	https://www.ncbi.nlm.nih.gov/AceView/db=rn&q=Ppp2ca	Ppp2ca	199.02	215.15	210.69	219.8	186.42	193.25	199.19	178.64	240.27	190.69	192.25	259.45	257.37	194.54	254.01	195.79	218.7	183.03	210.82	214.07	184	182.1	191.13	148.19	148.72	146.26	153.63	Ppp2ca	211.165	189.375	217.583	185.743	149.2	217.583
Cnbp	Gene_RefSeq		1642	chr4	-	119747911	119756765	Cnbp:Gene_RefSeq	https://www.ncbi.nlm.nih.gov/AceView/db=rn&q=Cnbp	Cnbp	163.14	193.95	183.22	182.34	171.19	177.86	192.64	148.42	240.02	190.79	185.83	234.32	259.72	193.75	255.47	182.86	161.12	134.18	198.51	199.03	151.85	153.99	159.55	294.64	287.98	302.11	302.07	Cnbp	180.662	172.528	202.967	155.13	296.7	296.7
Igfbp7	Gene_RefSeq		1104	chr14	+	33010300	33070192	Igfbp7:Gene_RefSeq	https://www.ncbi.nlm.nih.gov/AceView/db=rn&q=Igfbp7	Igfbp7	199.89	230.6	203.07	218.01	97.36	135.18	128.38	89.52	239.26	154.93	158.63	200.93	205.64	232.53	195.38	186.65	64	54.34	94.12	110.99	59.25	72.3	52.58	1559.48	1178.55	1254.17	915.81	Igfbp7	212.892	112.61	158.117	61.3767	1227	1227
Glrx3	Gene_RefSeq		1224	chr1	+	209768696	209799905	Glrx3:Gene_RefSeq	https://www.ncbi.nlm.nih.gov/AceView/db=rn&q=Glrx3	Glrx3	153.19	194.03	172.35	173.28	200.02	210.88	257.97	173.64	238.75	187	183.37	269.27	255.88	185	258.25	185.14	171.46	135.71	236.47	246.37	112.51	111.03	119.87	85.41	81.14	87.4	83.99	Glrx3	173.213	210.627	212.722	114.47	84.485	212.722
Psmd6	Gene_RefSeq		1317	chr15	+	12407557	12416094	Psmd6:Gene_RefSeq	https://www.ncbi.nlm.nih.gov/AceView/db=rn&q=Psmd6	Psmd6	145.77	178.08	163.87	162.35	185.27	200.34	233.69	158.51	237.7	183.34	186.32	258.97	274.89	179.95	251.41	187.23	176.75	146.75	238.28	221.33	122.55	118.68	126.81	95.47	105.6	101.63	115.8	Psmd6	162.518	194.452	211.91	122.68	104.625	211.91
Gpm6b	Gene_RefSeq		2088	chrX	-	29607075	29648403	Gpm6b:Gene_RefSeq	https://www.ncbi.nlm.nih.gov/AceView/db=rn&q=Gpm6b	Gpm6b	106.82	109.25	113.31	103.13	130.23	113.71	114.02	78.94	237.66	196.59	172.17	213.55	246.21	177.35	249.46	172.47	148.49	47.26	124.92	118.11	223.77	213.42	189.23	426.62	608.32	450.49	665.24	Gpm6b	108.127	109.225	175.353	208.807	537.668	537.668
Atp11a	Gene_RefSeq		7459	chr16	-	81990340	82100222	Atp11a:Gene_RefSeq	https://www.ncbi.nlm.nih.gov/AceView/db=rn&q=Atp11a	Atp11a	33.12	31.43	33.21	31.43	127.91	141.1	122.76	145.07	237.43	279.99	249.64	228.82	238.68	221.17	247.01	270.98	248.99	237.12	235.12	203.57	301.45	303.83	332.97	34.95	31.14	31.55	27.58	Atp11a	32.2975	134.21	241.543	312.75	31.305	312.75
Usp14	Gene_RefSeq		2126	chr18	-	1178785	1216379	Usp14:Gene_RefSeq	https://www.ncbi.nlm.nih.gov/AceView/db=rn&q=Usp14	Usp14	161.6	185.37	173.82	183.01	170.72	176.19	184.04	172.38	236.76	194.94	190.73	265.92	298.73	190.68	299.64	194.79	155.61	156.14	188.59	179.22	146.34	160.41	158.63	60.29	62.93	59.88	66.06	Usp14	175.95	175.832	212.646	155.127	62.29	212.646
Tmx2	Gene_RefSeq		1612	chr3	-	72073429	72081079	Tmx2:Gene_RefSeq	https://www.ncbi.nlm.nih.gov/AceView/db=rn&q=Tmx2	Tmx2	213.33	242.26	239.18	243.84	318.91	329.48	356.59	303.71	236.52	235.01	224.69	253.32	244.8	224.53	244.17	230.49	299.51	266.67	325.93	307.6	235.81	244.62	234.35	34.62	40.21	39.74	46.87	Tmx2	234.653	327.173	257.77	238.26	40.36	327.173
Lyz2	Gene_RefSeq		1191	chr7	-	60335968	60341264	Lyz2:Gene_RefSeq	https://www.ncbi.nlm.nih.gov/AceView/db=rn&q=Lyz2	Lyz2	231.14	253.42	336.4	237.53	157.74	205.72	191.49	87.45	236.24	139.26	188.43	200.69	176.29	219.02	236.43	172.94	83.15	24.94	53.54	109.37	82.36	96.11	99.17	536.59	206.03	358.74	186.32	Lyz2	264.623	160.6	153.358	92.5467	321.92	321.92
Napb	Gene_RefSeq		897	chr3	-	143020652	143063904	Napb:Gene_RefSeq	https://www.ncbi.nlm.nih.gov/AceView/db=rn&q=Napb	Napb	322.22	356.12	376.26	323.87	405.24	400.6	489.27	468.31	235.93	215.77	208.04	254.09	238.24	193.06	282.96	208.29	341.5	304.82	306.9	258.73	179.38	206.92	199.32	2.86	2.48	3.51	2.86	Napb	344.617	440.855	254.028	195.207	2.9275	440.855
Npm1	Gene_RefSeq		1280	chr10	-	18080949	18090950	Npm1:Gene_RefSeq	https://www.ncbi.nlm.nih.gov/AceView/db=rn&q=Npm1	Npm1	174.05	195.99	190.63	199.79	233.63	259.01	270.35	216.39	235.65	173.73	167.74	237.6	284.13	175.26	292.13	167.81	146.63	142.98	182.57	180.94	117.27	120.77	125.39	313.98	293.62	345.5	275.98	Npm1	190.115	244.845	198.931	121.143	307.27	307.27
Uqcr11	Gene_RefSeq		510	chr7	+	12171185	12175837	Uqcr11:Gene_RefSeq	https://www.ncbi.nlm.nih.gov/AceView/db=rn&q=Uqcr11	Uqcr11	282.9	355.39	280.44	337.34	371.64	356.53	456.71	272.83	235.42	250.82	275.46	233.06	213.19	268.8	199.96	288.12	205.12	221.34	389.74	407.79	95.36	89.77	94.76	172.84	189.13	193.52	193.8	Uqcr11	314.017	364.427	265.735	93.2967	187.322	364.427
Psmb3	Gene_RefSeq		812	chr10	+	85646645	85653729	Psmb3:Gene_RefSeq	https://www.ncbi.nlm.nih.gov/AceView/db=rn&q=Psmb3	Psmb3	156.34	199.61	169.54	186.72	158.34	161.74	199.53	139.33	233	201.49	205.05	245.33	207.67	209.21	213.24	216.38	131.01	116.99	212.87	194.06	83.95	88.83	82.51	125.59	135.98	131.42	140.52	Psmb3	178.053	164.735	198.858	85.0967	133.377	198.858
Rab7a	Gene_RefSeq		2087	chr4	-	119910466	119959173	Rab7a:Gene_RefSeq	https://www.ncbi.nlm.nih.gov/AceView/db=rn&q=Rab7a	Rab7a	304.08	328.95	307.08	314.02	310.3	317.31	322.83	283.53	233	220.68	214	240.7	252.28	214.95	247.79	214.84	257.81	229.93	265.72	271.63	204.74	202.19	195.63	276.52	286.1	270.3	287.03	Rab7a	313.532	308.493	238.611	200.853	279.988	313.532
Ube2d3	Gene_RefSeq		1531	chr2	+	240627436	240655246	Ube2d3:Gene_RefSeq	https://www.ncbi.nlm.nih.gov/AceView/db=rn&q=Ube2d3	Ube2d3	200.4	222.67	228.91	209.93	207.48	218.09	230.46	212.73	232.59	192.44	181.32	246.2	263.12	187.62	267.91	183.76	219.11	211.18	207.03	223.34	191.76	203.93	206.68	199.47	200.28	203	202.9	Ube2d3	215.478	217.19	217.968	200.79	201.412	217.968
2017-09-15	Gene_RefSeq		1521	chr2	+	250600823	250633903	Sep15:Gene_RefSeq	https://www.ncbi.nlm.nih.gov/AceView/db=rn&q=Sep15	2017-09-15	297	355.45	329.91	311.6	282.23	290.95	379.1	195.57	232.3	183.37	189.78	263.12	264.95	201.06	233.97	165.09	258.86	200.56	382.52	372.5	133.74	132.44	131.41	324.71	340.95	298.45	306.1	42993	323.49	286.963	245.673	132.53	317.553	323.49
Cnn3	Gene_RefSeq		1931	chr2	+	225005069	225036179	Cnn3:Gene_RefSeq	https://www.ncbi.nlm.nih.gov/AceView/db=rn&q=Cnn3	Cnn3	243.46	251.16	247.41	208	219.37	197.87	173.53	155.26	231.76	204	193.33	210.7	216.85	195.41	211.19	194.01	158.98	104.44	149.49	150.23	181.75	172.4	163.79	404.42	465.44	394.78	500.87	Cnn3	237.507	186.507	185.032	172.647	441.377	441.377
Prx	Gene_RefSeq		4626	chr1	+	84304228	84324560	Prx:Gene_RefSeq	https://www.ncbi.nlm.nih.gov/AceView/db=rn&q=Prx	Prx	6.67	19.84	11.36	3.99	127.98	130.76	109.08	48.95	231.74	246.67	217.62	159.18	140.48	226.68	149.93	192.9	87.23	22.71	91.02	89.91	431.28	457.71	407.75	1176.95	1602.82	1230	1818.03	Prx	10.465	104.192	154.673	432.247	1456.95	1456.95
Vdac2	Gene_RefSeq		1702	chr15	-	2634622	2648294	Vdac2:Gene_RefSeq	https://www.ncbi.nlm.nih.gov/AceView/db=rn&q=Vdac2	Vdac2	208.3	250.28	222.75	251.72	204.66	205.66	214.38	183.63	231.59	199.37	193.65	234.96	232.44	189.91	229.68	183.65	162.54	156.73	195.26	174.66	143.43	140.5	142.46	197.12	193.73	194.51	223.27	Vdac2	233.263	202.083	198.703	142.13	202.157	233.263
Cd164	Gene_RefSeq		2819	chr20	+	46250418	46261994	Cd164:Gene_RefSeq	https://www.ncbi.nlm.nih.gov/AceView/db=rn&q=Cd164	Cd164	91.18	99.41	102.53	101.12	139.63	142.98	147.04	135.66	231.35	193.19	170.82	237.37	252.56	182.5	261.96	184.11	180.83	156.56	188.74	183.63	156.88	162.79	165.56	217.05	206.78	199.91	198.56	Cd164	98.56	141.327	201.968	161.743	205.575	205.575
Gdi2	Gene_RefSeq		2184	chr17	-	70299177	70325864	Gdi2:Gene_RefSeq	https://www.ncbi.nlm.nih.gov/AceView/db=rn&q=Gdi2	Gdi2	173.38	198.61	199.52	196.68	179.5	199.35	213.6	175.34	231.35	187.88	175.36	233.07	272.11	189.01	268.3	178.32	189.45	157.7	194.12	205.21	173.42	171.33	170.21	229.59	224.54	229.14	229.55	Gdi2	192.048	191.948	206.823	171.653	228.205	228.205
Rpl36	Gene_RefSeq		364	chr9	-	10441228	10441981	Rpl36:Gene_RefSeq	https://www.ncbi.nlm.nih.gov/AceView/db=rn&q=Rpl36	Rpl36	129.75	174.54	149.4	171.42	161.24	165.75	192.86	112.58	231.24	200.74	237.36	251.56	215.29	204.97	213.68	230	94.24	87.6	207.01	190.15	67.19	67.88	76.87	472.11	449.65	490.1	464.66	Rpl36	156.277	158.108	196.987	70.6467	469.13	469.13
Rheb	Gene_RefSeq		1078	chr4	+	6827429	6873384	Rheb:Gene_RefSeq	https://www.ncbi.nlm.nih.gov/AceView/db=rn&q=Rheb	Rheb	152.93	186.6	171.24	175.69	169.06	166.37	189.46	143.83	230.67	163.25	160.43	247.03	256.86	164.27	257.57	162.23	131.39	119.26	162.22	171.65	98.62	97.65	95.03	225.23	236.32	219.67	251.77	Rheb	171.615	167.18	185.569	97.1	233.247	233.247
Arl6ip5	Gene_RefSeq		567	chr4	+	129574363	129598240	Arl6ip5:Gene_RefSeq	https://www.ncbi.nlm.nih.gov/AceView/db=rn&q=Arl6ip5	Arl6ip5	309.03	374.24	338.45	318.22	312.73	333.84	389.52	271.06	229.83	216.04	219.48	245.61	238.02	230.37	245.84	218.4	257.95	218.53	353.96	362.17	182.13	166.86	168.95	143.83	158.02	150.59	162.39	Arl6ip5	334.985	326.787	253.017	172.647	153.708	334.985
Elovl7	Gene_RefSeq		875	chr2	-	40373211	40386643	Elovl7:Gene_RefSeq	https://www.ncbi.nlm.nih.gov/AceView/db=rn&q=Elovl7	Elovl7	27.72	31.76	30.45	29	80.32	86.86	91.35	83.51	228.24	179.39	165.47	225.28	236.34	188.36	218.17	172.75	183.41	190.69	155.08	177.96	174.53	179.29	165.9	202.95	248.54	212.98	303.9	Elovl7	29.7325	85.51	193.428	173.24	242.093	242.093
Gng3	Gene_RefSeq		1153	chr1	-	225033921	225035687	Gng3:Gene_RefSeq	https://www.ncbi.nlm.nih.gov/AceView/db=rn&q=Gng3	Gng3	160.97	194.79	172.16	180.62	266.92	272.7	303.47	229.8	226.44	308.03	323.99	240.51	204.51	326.44	197.19	350.9	274.72	296.85	351.78	372.87	102.77	101.32	100.79	4.79	5.17	5.26	5.6	Gng3	177.135	268.223	289.519	101.627	5.205	289.519
Arl6ip1	Gene_RefSeq		2116	chr1	-	187770160	187779675	Arl6ip1:Gene_RefSeq	https://www.ncbi.nlm.nih.gov/AceView/db=rn&q=Arl6ip1	Arl6ip1	223.38	254.95	246.78	258.25	306.21	321.1	352.02	285.57	225.18	201.87	192.8	240.57	246.19	188.48	244.22	184.78	219.91	197.3	234.87	247.73	187.9	192.26	189.17	139.03	160.98	140.32	171.55	Arl6ip1	245.84	316.225	218.658	189.777	152.97	316.225
Ppp2r1a	Gene_RefSeq		2208	chr1	+	60717386	60736629	Ppp2r1a:Gene_RefSeq	https://www.ncbi.nlm.nih.gov/AceView/db=rn&q=Ppp2r1a	Ppp2r1a	416.61	426.45	396.98	429.11	327.83	336	325.96	318.38	225.13	269.37	279.06	233.35	214.15	274.91	208.34	290.97	293.52	296.83	298.12	302.44	234.32	234.85	238.66	91.04	91.69	90.49	92.93	Ppp2r1a	417.288	327.043	265.516	235.943	91.5375	417.288
Actr2	Gene_RefSeq		1303	chr14	-	104340800	104375648	Actr2:Gene_RefSeq	https://www.ncbi.nlm.nih.gov/AceView/db=rn&q=Actr2	Actr2	416.03	405.63	442.01	400.71	396.89	416.22	444.83	413.43	225.03	204.93	204.19	237.48	258.51	210.95	277.33	204.24	421.86	396.36	384.04	375.21	315.26	316.81	320.72	141.75	129.06	145.89	126.94	Actr2	416.095	417.843	283.344	317.597	135.91	417.843
Chp1	Gene_RefSeq		2511	chr3	+	111354506	111389996	Chp1:Gene_RefSeq	https://www.ncbi.nlm.nih.gov/AceView/db=rn&q=Chp1	Chp1	300.24	341.08	318.99	334.41	242.26	254.46	254.54	237.1	224.41	222.67	214.71	239.49	228.74	211.17	218.82	216.37	278.95	271.31	291.16	278.37	207.41	206.21	204.92	85.52	77.56	95.07	77.43	Chp1	323.68	247.09	241.347	206.18	83.895	323.68
Ap2s1	Gene_RefSeq		772	chr1	+	78671238	78682847	Ap2s1:Gene_RefSeq	https://www.ncbi.nlm.nih.gov/AceView/db=rn&q=Ap2s1	Ap2s1	164.86	197.53	160.17	188.75	163	147.45	182.82	118.88	223.99	212.11	232.23	229.44	210.35	214.8	209.84	227.62	124.17	112.77	202.45	202.91	77.36	65.6	70.37	92.32	86.19	94.42	99.51	Ap2s1	177.827	153.037	200.223	71.11	93.11	200.223
Srsf5	Gene_RefSeq		1180	chr6	+	104611026	104615302	Srsf5:Gene_RefSeq	https://www.ncbi.nlm.nih.gov/AceView/db=rn&q=Srsf5	Srsf5	115.44	133.83	129.01	111.52	131.57	134.73	138.65	101.63	222.91	170.43	156.78	203.55	262.92	170.34	258.4	156.91	128.58	99.27	120.52	121.77	165.97	160.72	163.58	383.98	372.87	377.02	390.93	Srsf5	122.45	126.645	172.698	163.423	381.2	381.2
Adam23	Gene_RefSeq		2876	chr9	+	70133969	70290117	Adam23:Gene_RefSeq	https://www.ncbi.nlm.nih.gov/AceView/db=rn&q=Adam23	Adam23	74.36	67.01	90.87	81.58	86.95	81.57	88.12	96.49	221.55	228.25	230.16	241.53	231.92	215.59	245.6	226.57	230.63	205.95	195.69	183.35	330.56	365.5	344.61	14.35	11.95	10.84	11.9	Adam23	78.455	88.2825	221.399	346.89	12.26	346.89
Map1lc3a	Gene_RefSeq		969	chr3	+	150801289	150802935	Map1lc3a:Gene_RefSeq	https://www.ncbi.nlm.nih.gov/AceView/db=rn&q=Map1lc3a	Map1lc3a	149.53	169.83	137.29	160.01	248.96	255.26	262.93	192.26	221.47	314.87	347.26	235.53	183.2	328.45	167.01	345.06	166.51	156.68	231.93	257.63	86.02	80.34	85.77	113.65	128.85	120.44	135.28	Map1lc3a	154.165	239.853	246.3	84.0433	124.555	246.3
Eef1b2	Gene_RefSeq		1019	chr9	+	69953440	69956162	Eef1b2:Gene_RefSeq	https://www.ncbi.nlm.nih.gov/AceView/db=rn&q=Eef1b2	Eef1b2	123.33	151.95	132.11	146.04	161.34	152.89	184.93	119.26	221.26	185.14	184.65	230.52	237.4	176.74	229.92	174.5	128.22	109.04	204.38	193.86	85.01	81.63	83.92	255.39	240.75	278.61	230.08	Eef1b2	138.357	154.605	189.636	83.52	251.208	251.208
Rack1	Gene_RefSeq		1209	chr10	+	34149717	34155198	Rack1:Gene_RefSeq	https://www.ncbi.nlm.nih.gov/AceView/db=rn&q=Rack1	Rack1	225.22	268.95	231.85	243.07	237.49	248.52	278.33	196.82	221.16	199.51	207.44	216.33	178.73	229.63	179.15	205.12	152.65	141.52	218.67	224.41	122.13	127.78	116.86	519.56	472.85	504.32	445.41	Rack1	242.272	240.29	197.86	122.257	485.535	485.535
Kif5b	Gene_RefSeq		2892	chr17	+	54181847	54212079	Kif5b:Gene_RefSeq	https://www.ncbi.nlm.nih.gov/AceView/db=rn&q=Kif5b	Kif5b	107.2	105.42	119.77	105.36	104.56	104.68	110.62	114.84	221.01	176.71	164.91	215.62	248.43	187.68	250.89	169.52	263.87	248.43	218.43	226.29	322.45	353.12	327.52	154.9	207.11	160.92	222.03	Kif5b	109.438	108.675	215.982	334.363	186.24	334.363
Scg3	Gene_RefSeq		2144	chr8	-	82582352	82641536	Scg3:Gene_RefSeq	https://www.ncbi.nlm.nih.gov/AceView/db=rn&q=Scg3	Scg3	104.67	101.04	95.99	116.42	200.24	195.98	180.43	211.54	220.85	219.38	209.1	245.79	276.99	215	237.05	206.11	283.07	341.05	309.57	308.86	176.37	173.77	169.78	10.32	11.66	8.38	12.06	Scg3	104.53	197.048	256.068	173.307	10.605	256.068
Lect1	Gene_RefSeq		1402	chr15	-	61923297	61947761	Lect1:Gene_RefSeq	https://www.ncbi.nlm.nih.gov/AceView/db=rn&q=Lect1	Lect1	2.94	3.39	2.99	3	33.46	29.54	21.8	12.43	219.93	148.22	122.34	165.82	151.28	144.19	184.25	137.2	64.19	12.38	56.04	57.91	70.19	72.08	56.98	715.33	835.19	628.33	857.32	Lect1	3.08	24.3075	121.979	66.4167	759.043	759.043
Ndufb7	Gene_RefSeq		537	chr19	+	24701067	24705405	Ndufb7:Gene_RefSeq	https://www.ncbi.nlm.nih.gov/AceView/db=rn&q=Ndufb7	Ndufb7	129	164.5	128.98	154.43	184.85	167.81	200.18	135.88	219.69	201.94	217.52	229.57	196.45	204.41	175.74	216.87	139.75	137.19	244.77	243.36	60.21	64.5	57.15	104.05	113.69	102.96	112.52	Ndufb7	144.228	172.18	202.272	60.62	108.305	202.272
Pfdn5	Gene_RefSeq		645	chr7	+	143924662	143929399	Pfdn5:Gene_RefSeq	https://www.ncbi.nlm.nih.gov/AceView/db=rn&q=Pfdn5	Pfdn5	132	170.04	147.42	184.22	151.75	179.22	223.19	112.64	218.74	155.74	146.03	226.58	239.74	170.63	235.54	157.05	114.86	90.46	223.71	234.32	68.1	63.09	59.88	273.41	264.42	265.65	278.33	Pfdn5	158.42	166.7	184.45	63.69	270.452	270.452
Pitpna	Gene_RefSeq		1638	chr10	+	63731767	63772049	Pitpna:Gene_RefSeq	https://www.ncbi.nlm.nih.gov/AceView/db=rn&q=Pitpna	Pitpna	200.18	208.45	207.69	200.78	224.57	236	237.45	208.8	218.56	183.31	192.56	231.97	243.7	194.25	235.95	203	265.38	211.39	242.26	234.19	198.7	197.07	197.44	114.57	114.14	122.69	119.46	Pitpna	204.275	226.705	221.377	197.737	117.715	226.705
Tagln2	Gene_RefSeq		1297	chr13	-	90807199	90814119	Tagln2:Gene_RefSeq	https://www.ncbi.nlm.nih.gov/AceView/db=rn&q=Tagln2	Tagln2	800.43	756.03	748.48	740.33	482.51	486.28	463.91	404.02	218.53	241.36	253.7	230.72	209.67	267.49	221.16	284.53	273.16	247.02	290.27	283.47	102.92	94.04	98.18	324.02	210.95	299.29	169.3	Tagln2	761.317	459.18	251.757	98.38	250.89	761.317
Got2	Gene_RefSeq		2357	chr19	+	9587637	9613323	Got2:Gene_RefSeq	https://www.ncbi.nlm.nih.gov/AceView/db=rn&q=Got2	Got2	225.78	237.18	213.52	235.41	253.05	262.12	260.39	239.38	217.91	239.3	244.12	222.61	222.13	233.39	206.13	240.81	264.68	257.05	273.66	254.59	205.98	203.29	225.31	58.39	60.42	59.52	66.86	Got2	227.972	253.735	239.698	211.527	61.2975	253.735
Snx3	Gene_RefSeq		1417	chr20	+	47225382	47263390	Snx3:Gene_RefSeq	https://www.ncbi.nlm.nih.gov/AceView/db=rn&q=Snx3	Snx3	66.76	82.4	72.07	81.47	74.56	82.86	78.71	64.57	217.86	166.72	167.96	223.18	202.32	167.89	200.95	174.48	85.28	65.59	101.99	101.92	80.25	77.42	78.47	185.25	187.24	195.03	192.44	Snx3	75.675	75.175	156.345	78.7133	189.99	189.99
Ndufb3	Gene_RefSeq		717	chr9	+	65478496	65488708	Ndufb3:Gene_RefSeq	https://www.ncbi.nlm.nih.gov/AceView/db=rn&q=Ndufb3	Ndufb3	112.36	147.71	125.39	139.99	137.03	141.71	161.54	113.54	217.61	159.5	157.56	224.81	225.47	153.96	233.19	161.39	126.63	115.08	205.56	187.68	62.31	61.91	56.94	107.53	102.49	119.24	118.52	Ndufb3	131.363	138.455	180.703	60.3867	111.945	180.703
Rap1b	Gene_RefSeq		555	chr7	-	60853930	60860990	Rap1b:Gene_RefSeq	https://www.ncbi.nlm.nih.gov/AceView/db=rn&q=Rap1b	Rap1b	181.91	227.77	226.85	216.35	196.72	212.9	231.07	182.16	215.31	141.44	135.4	227.04	247.66	152.22	250.82	147.32	163.67	122.89	159.84	171.06	149.98	145.47	144.96	378.75	327.62	365.08	346.11	Rap1b	213.22	205.713	177.889	146.803	354.39	354.39
Tmem59	Gene_RefSeq		1493	chr5	+	126783061	126804177	Tmem59:Gene_RefSeq	https://www.ncbi.nlm.nih.gov/AceView/db=rn&q=Tmem59	Tmem59	138.82	155.52	145.06	156.23	161.93	168.24	178.21	139.21	215.31	172.61	180.55	230	219.34	175.43	207.06	178.7	161.29	150.06	202.11	201.07	131.81	128.4	128.77	291.86	325.34	304.55	331.73	Tmem59	148.907	161.898	191.128	129.66	313.37	313.37
Napa	Gene_RefSeq		1504	chr1	+	77994227	78012836	Napa:Gene_RefSeq	https://www.ncbi.nlm.nih.gov/AceView/db=rn&q=Napa	Napa	170.5	199.22	171.09	180.63	263.68	265.93	273.53	242.54	214.78	222.57	215.11	215.9	202.17	225.76	190.6	232.25	231.9	229.28	255.13	248.42	152.44	149.87	153.74	60.92	68.6	66.88	69.04	Napa	180.36	261.42	223.656	152.017	66.36	261.42
Rgs10	Gene_RefSeq		843	chr1	-	199782076	199823386	Rgs10:Gene_RefSeq	https://www.ncbi.nlm.nih.gov/AceView/db=rn&q=Rgs10	Rgs10	104.9	127.08	136.55	142.49	8.4	12.21	15.55	7.97	213.76	153.27	166.56	244.26	233.12	181.19	199.29	170.89	203.8	218.81	348.71	403.94	62.63	58.81	52.23	74.88	42.73	69.39	38.75	Rgs10	127.755	11.0325	228.133	57.89	56.4375	228.133
Cadm4	Gene_RefSeq		1106	chr1	+	81365200	81369841	Cadm4:Gene_RefSeq	https://www.ncbi.nlm.nih.gov/AceView/db=rn&q=Cadm4	Cadm4	172.53	157.42	163.21	111.32	243.06	239.34	216.43	142.84	213.26	223.1	227.25	175.99	144.54	197.17	141.48	190.06	157.21	83.85	151.61	167.47	229.04	252.88	250.02	569.3	903.42	700.12	1058.29	Cadm4	151.12	210.417	172.749	243.98	807.782	807.782
Sdhb	Gene_RefSeq		970	chr5	+	159484378	159505062	Sdhb:Gene_RefSeq	https://www.ncbi.nlm.nih.gov/AceView/db=rn&q=Sdhb	Sdhb	203.51	243.15	209.73	220.86	277.16	282.56	320.12	239.82	212.78	193.7	195.43	221.07	218	189.78	211.25	185.8	201.83	167.29	248.88	245.25	121.13	122.05	131.19	137.77	154.81	150.59	161.34	Sdhb	219.312	279.915	207.588	124.79	151.128	279.915
Scn1b	Gene_RefSeq		1490	chr1	-	89550738	89560460	Scn1b:Gene_RefSeq	https://www.ncbi.nlm.nih.gov/AceView/db=rn&q=Scn1b	Scn1b	31.88	35.21	35.16	30.86	117.54	126.91	135.7	104.14	211.74	279.52	291.66	222.87	218.31	271.01	212.08	296.01	339.43	266.23	334.66	345.41	199.89	185.32	184.23	47.73	19.15	30.66	17.92	Scn1b	33.2775	121.072	274.077	189.813	28.865	274.077
Ndufa8	Gene_RefSeq		611	chr3	-	15363065	15376767	Ndufa8:Gene_RefSeq	https://www.ncbi.nlm.nih.gov/AceView/db=rn&q=Ndufa8	Ndufa8	76.16	107.62	86.12	102.97	91.52	102.94	105.55	73.79	211.73	158.51	161.55	225.09	204.79	167.3	189.89	172.63	78.93	73.21	117.89	117.33	47.53	46.66	46.28	86.98	85.33	96.99	89.32	Ndufa8	93.2175	93.45	156.571	46.8233	89.655	156.571
Gnao1	Gene_RefSeq		2069	chr19	-	11513201	11669578	Gnao1:Gene_RefSeq	https://www.ncbi.nlm.nih.gov/AceView/db=rn&q=Gnao1	Gnao1	251.46	229.72	228.01	245.95	315.54	299.93	286.03	371.25	211.42	214.29	219.57	211.59	228.17	225.34	204.19	234.11	413.36	481.06	296.04	316.3	278.55	270.11	265.53	7.57	9.44	8.75	9.82	Gnao1	238.785	318.188	271.287	271.397	8.895	318.188
Cap1	Gene_RefSeq		2562	chr5	-	140559204	140585408	Cap1:Gene_RefSeq	https://www.ncbi.nlm.nih.gov/AceView/db=rn&q=Cap1	Cap1	302.66	323.86	320.95	307.84	312.17	317.49	329.27	285.07	211.27	204.86	205.36	221.2	212.24	213.99	204.17	207.2	282.29	256.83	286.14	282.36	201.66	195.76	200.47	160.67	156.28	155.8	164.38	Cap1	313.827	311	232.326	199.297	159.282	313.827
Ap1s2	Gene_RefSeq		1811	chrX	-	32329883	32355307	Ap1s2:Gene_RefSeq	https://www.ncbi.nlm.nih.gov/AceView/db=rn&q=Ap1s2	Ap1s2	87.16	107.12	109.38	96.54	96.71	96.13	104.5	86.3	211.22	158.51	143.67	238.91	254.8	150.75	254.14	158.58	152.89	120.27	160.37	179.97	104.8	112.96	104.45	28.19	14.83	20.6	11.76	Ap1s2	100.05	95.91	182.007	107.403	18.845	182.007
Cct5	Gene_RefSeq		1739	chr2	-	84667578	84678730	Cct5:Gene_RefSeq	https://www.ncbi.nlm.nih.gov/AceView/db=rn&q=Cct5	Cct5	218.88	257.87	254.01	232.88	238.28	256.09	277.07	214.47	211.13	198.97	191.33	223.8	228.18	198.73	233.85	191.23	235.53	195.27	244.28	252.68	176.03	170.17	167.64	141.53	134.87	148.83	132.68	Cct5	240.91	246.478	217.082	171.28	139.478	246.478
Capzb	Gene_RefSeq		1626	chr5	+	157642777	157742484	Capzb:Gene_RefSeq	https://www.ncbi.nlm.nih.gov/AceView/db=rn&q=Capzb	Capzb	242.79	272.98	244.82	258.31	358.62	340.02	369.01	323.65	210.99	202.74	199.93	212.09	225.08	206.17	213.05	203.07	271.19	283.76	308.52	305	175.7	170.97	170.14	177.65	162.83	177.96	159.2	Capzb	254.725	347.825	236.799	172.27	169.41	347.825
Pcsk1n	Gene_RefSeq		941	chrX	-	15324263	15428518	Pcsk1n:Gene_RefSeq	https://www.ncbi.nlm.nih.gov/AceView/db=rn&q=Pcsk1n	Pcsk1n	671.85	624.78	532.54	559.32	521.88	570.29	558.02	502.23	210.72	339.4	506.65	219.22	151.9	413.62	121.93	545.37	289.37	348.49	355.34	471.17	78.51	68.21	65.02	32.8	37.02	28.8	33.81	Pcsk1n	597.123	538.105	331.098	70.58	33.1075	597.123
Rnf14	Gene_RefSeq		2936	chr18	+	31444472	31468641	Rnf14:Gene_RefSeq	https://www.ncbi.nlm.nih.gov/AceView/db=rn&q=Rnf14	Rnf14	225.66	232.73	248.85	230.42	191.66	196.42	207	202.11	210.38	181.85	171.08	225.26	219.34	171.76	211.34	181.16	221.64	209.85	187.83	208.67	191.97	198.94	203.7	80.28	85.34	81.43	86.4	Rnf14	234.415	199.297	200.013	198.203	83.3625	234.415
Vsnl1	Gene_RefSeq		1873	chr6	-	37001360	37121969	Vsnl1:Gene_RefSeq	https://www.ncbi.nlm.nih.gov/AceView/db=rn&q=Vsnl1	Vsnl1	29.19	38.37	34.29	30.6	63.57	70.23	86.7	57.29	210.17	180.02	167.75	219.58	231.41	161.47	248.58	184.33	249.01	190.7	256.66	254.62	133.28	155.66	143.37	27.58	36.16	30.84	44.52	Vsnl1	33.1125	69.4475	212.858	144.103	34.775	212.858
H3f3b	Gene_RefSeq		1654	chr10	-	104573662	104575887	H3f3b:Gene_RefSeq	https://www.ncbi.nlm.nih.gov/AceView/db=rn&q=H3f3b	H3f3b	158.23	177.3	177.32	130.23	186.24	188.32	175.67	144.64	210.15	171.64	157.28	184.19	188.2	161.2	224.97	155.33	111.73	110.67	118.1	124.25	151.32	143.42	151.94	478.1	478.34	450.49	510.28	H3f3b	160.77	173.718	159.809	148.893	479.303	479.303
Cltb	Gene_RefSeq		982	chr17	+	10537439	10554998	Cltb:Gene_RefSeq	https://www.ncbi.nlm.nih.gov/AceView/db=rn&q=Cltb	Cltb	256.68	305.04	256.51	270.21	243.6	235.15	281.67	220.15	210.06	235.79	256.94	219.13	210.61	234.6	202.33	262.63	215.58	214.52	285.62	299.27	128.1	120.46	122.79	125.03	138.94	131.41	156.23	Cltb	272.11	245.143	237.257	123.783	137.903	272.11
Susd2	Gene_RefSeq		3185	chr20	+	13965121	13972547	Susd2:Gene_RefSeq	https://www.ncbi.nlm.nih.gov/AceView/db=rn&q=Susd2	Susd2	44.74	43.75	39.05	60.64	82.15	85.14	71.6	114.39	209.17	271.32	256.99	194.49	178.21	255.64	171.39	283.85	217.88	278.58	206.99	202.12	196.54	203.44	200.74	15.5	11.63	11.18	11.37	Susd2	47.045	88.32	227.219	200.24	12.42	227.219
Hbb-b1	Gene_RefSeq		627	chrUn_AABR07024041v1	-	23530	168953027	Hbb-b1:Gene_RefSeq	https://www.ncbi.nlm.nih.gov/AceView/db=rn&q=Hbb-b1	Hbb-b1	5.25	3.25	2.5	1.84	4.71	5.32	2.04	1.42	208.15	74.27	296.29	141.34	114.94	186.91	392.25	83.19	24	33.36	9.32	29.55	117.88	100.74	98.27	83.29	40.96	20.89	9.88	Hbb-b1	3.21	3.3725	132.797	105.63	38.755	132.797
Hypk	Gene_RefSeq		609	chr3	+	113423692	113425064	Hypk:Gene_RefSeq	https://www.ncbi.nlm.nih.gov/AceView/db=rn&q=Hypk	Hypk	147.37	170.25	154.89	167.08	173.11	179.22	218.74	137.01	208	154.66	163.53	221.14	285.77	153.43	261.46	149.59	148.94	118.59	238.04	230.08	66.62	63.1	63.52	170.32	147.41	186.42	170.63	Hypk	159.898	177.02	194.436	64.4133	168.695	194.436
Tomm20	Gene_RefSeq		980	chr19	-	59863421	59873411	Tomm20:Gene_RefSeq	https://www.ncbi.nlm.nih.gov/AceView/db=rn&q=Tomm20	Tomm20	201.84	246.09	229.37	236.3	202.32	222.97	256.17	178.28	207.68	159.57	168.34	213.02	220.83	159.22	218.59	161.76	161.61	140.58	215.69	224.07	79.67	82.62	71.38	190.03	192.36	185.88	203.94	Tomm20	228.4	214.935	187.58	77.89	193.053	228.4
Tyrp1	Gene_RefSeq		2685	chr5	+	98387291	98406083	Tyrp1:Gene_RefSeq	https://www.ncbi.nlm.nih.gov/AceView/db=rn&q=Tyrp1	Tyrp1	0.52	0.04	0.08	0.38	119.25	85.12	81.47	72.48	206.92	190.74	161.53	179.99	205.07	170.99	198.35	178.48	188.25	54.44	145.9	147.4	174.72	143.25	121.88	0.23	0.03	0.03	0.03	Tyrp1	0.255	89.58	169.005	146.617	0.08	169.005
Itgb1	Gene_RefSeq		3660	chr19	+	61677542	61725537	Itgb1:Gene_RefSeq	https://www.ncbi.nlm.nih.gov/AceView/db=rn&q=Itgb1	Itgb1	123.21	113.81	123.47	137.8	95.89	99.11	86.46	98.07	206.88	168.79	163.82	204.63	225.15	170.12	227.95	157.69	127.67	130.91	130.15	126.71	169.18	181.58	171.79	343.08	347.39	336.42	347.9	Itgb1	124.573	94.8825	170.039	174.183	343.697	343.697
Scn4b	Gene_RefSeq		4272	chr8	+	49441106	49456279	Scn4b:Gene_RefSeq	https://www.ncbi.nlm.nih.gov/AceView/db=rn&q=Scn4b	Scn4b	0.37	0.49	0.3	0.63	30.18	32.24	35.19	34.75	206.58	246.42	229.57	206.69	200.78	238.94	185.83	236.8	438.44	451.4	384.06	366.75	419.05	422.13	422.9	0.03	0.21	0.05	0.03	Scn4b	0.4475	33.09	282.688	421.36	0.08	421.36
Svip	Gene_RefSeq		1179	chr1	-	107368118	107373807	Svip:Gene_RefSeq	https://www.ncbi.nlm.nih.gov/AceView/db=rn&q=Svip	Svip	81.93	98.45	95.9	85.24	131.11	135.31	157.74	103.5	206.55	149.41	143.53	190.24	184	142.63	197.08	133.65	130.09	96.56	138.23	145.29	197.78	199.84	186.25	596.85	720	588.6	845.65	Svip	90.38	131.915	154.772	194.623	687.775	687.775
Ptges3	Gene_RefSeq		1659	chr7	+	2479311	2497013	Ptges3:Gene_RefSeq	https://www.ncbi.nlm.nih.gov/AceView/db=rn&q=Ptges3	Ptges3	206.97	243.08	229.57	245.56	207	218.42	236.06	188	205.82	174.05	172.58	237.6	275.91	171.98	270.92	164.81	179.35	174.08	235.55	245.45	111.5	124.3	115.34	206.98	221.52	215.06	229.69	Ptges3	231.295	212.37	209.008	117.047	218.312	231.295
Cisd1	Gene_RefSeq		734	chr20	+	18493538	18506919	Cisd1:Gene_RefSeq	https://www.ncbi.nlm.nih.gov/AceView/db=rn&q=Cisd1	Cisd1	128.68	165.98	135.53	154.4	170.86	170.97	202.07	145.58	205.07	188.24	188	205.42	201.97	185.54	190.71	191.13	160.6	142.95	237.39	226.9	87.14	79.32	81.81	72.89	70.73	71.5	78.11	Cisd1	146.147	172.37	193.66	82.7567	73.3075	193.66
2017-09-07	Gene_RefSeq		2459	chr8	+	26413233	26476611	Sept7:Gene_RefSeq	https://www.ncbi.nlm.nih.gov/AceView/db=rn&q=Sept7	2017-09-07	162.18	176.25	189.64	172.04	198.41	215.69	228.61	188.93	204.39	160.99	153.81	217.78	266.14	166	277.43	153.51	189.21	158.3	179.54	184.67	164.04	172.4	176.79	201.3	207.62	195.41	206.41	42985	175.027	207.91	192.648	171.077	202.685	207.91
Sccpdh	Gene_RefSeq		1556	chr13	+	97702060	97963474	Sccpdh:Gene_RefSeq	https://www.ncbi.nlm.nih.gov/AceView/db=rn&q=Sccpdh	Sccpdh	150.4	172.43	160.96	153.67	196.47	193.79	211.49	162.51	204.32	167.18	159.65	203.03	208.06	163.63	201.1	155.66	148.38	109.83	162.62	158.32	117.89	123.56	112.91	199.74	260.2	219.09	296.76	Sccpdh	159.365	191.065	170.148	118.12	243.947	243.947
Pdha1	Gene_RefSeq		2814	chrX	+	37329779	37343410	Pdha1:Gene_RefSeq	https://www.ncbi.nlm.nih.gov/AceView/db=rn&q=Pdha1	Pdha1	160.51	172.49	179.24	162.88	203.31	209.39	223.49	203.19	203.76	172.9	164.54	213.08	232.98	167.63	229.65	169.23	208.23	191.87	197.73	196.47	151.99	156.22	168.68	116.84	122.68	114.85	124.72	Pdha1	168.78	209.845	195.672	158.963	119.773	209.845
Ndufa12	Gene_RefSeq		550	chr7	+	35125516	35163182	Ndufa12:Gene_RefSeq	https://www.ncbi.nlm.nih.gov/AceView/db=rn&q=Ndufa12	Ndufa12	102.51	116.03	96.54	121.78	100.27	109.12	119.36	79.91	203.51	159.02	175.85	200.62	215.31	158.79	199.41	167.68	88.61	65.2	151.21	135.07	63.79	60.8	63.94	170.63	179.76	160.75	205.28	Ndufa12	109.215	102.165	160.023	62.8433	179.105	179.105
Pin1	Gene_RefSeq		925	chr8	+	21669236	21680615	Pin1:Gene_RefSeq	https://www.ncbi.nlm.nih.gov/AceView/db=rn&q=Pin1	Pin1	198.38	243.95	206.11	213.25	239.68	241.94	273.41	192.36	203.33	240.84	260.36	218.83	190.16	231.03	179.8	265.04	191.27	165.45	276.56	270.85	108.59	100.97	108.54	58.52	66.67	54.98	67.5	Pin1	215.423	236.847	224.46	106.033	61.9175	236.847
Scg2	Gene_RefSeq		2291	chr9	-	85237537	85242842	Scg2:Gene_RefSeq	https://www.ncbi.nlm.nih.gov/AceView/db=rn&q=Scg2	Scg2	400.18	416.64	408.22	498.61	251.04	263.26	261.63	295.32	203.3	190.56	189.49	209.47	207.88	193.08	198.72	189.45	206.3	178.81	211.13	193.55	167.98	159.07	161.25	0.08	0.1	0.19	0.03	Scg2	430.913	267.812	197.645	162.767	0.1	430.913
Hdlbp	Gene_RefSeq		4388	chr9	-	100556390	100624638	Hdlbp:Gene_RefSeq	https://www.ncbi.nlm.nih.gov/AceView/db=rn&q=Hdlbp	Hdlbp	164.18	155.1	161.45	155.83	157.66	156.73	143.9	204.48	203.22	200.67	195.81	205.04	208.49	196.91	210.59	204.27	186.84	209.91	164.34	149.98	244.98	254.77	252.46	122.97	106.6	119.17	100.5	Hdlbp	159.14	165.692	194.673	250.737	112.31	250.737
Actr1a	Gene_RefSeq		2767	chr1	-	266123870	266142538	Actr1a:Gene_RefSeq	https://www.ncbi.nlm.nih.gov/AceView/db=rn&q=Actr1a	Actr1a	348.33	373.93	350.86	354.6	349.69	355.84	368.3	333.76	202.8	251.83	243.83	206.97	179.2	245.27	173.69	252.39	326.41	315.91	326.11	332.41	232.71	225.04	223.75	98.34	111.31	98.15	116.14	Actr1a	356.93	351.897	254.735	227.167	105.985	356.93
Hnrnpa1	Gene_RefSeq		1687	chr7	+	144865640	144869931	Hnrnpa1:Gene_RefSeq	https://www.ncbi.nlm.nih.gov/AceView/db=rn&q=Hnrnpa1	Hnrnpa1	156.9	180.25	172.95	184.04	158.89	175.75	180.38	150.68	202.77	168.91	158.56	200.17	242.04	166.34	249.42	155.91	132.01	130.87	158.49	154.21	148.05	140.85	143.14	239.98	229.68	254.21	218.79	Hnrnpa1	173.535	166.425	176.642	144.013	235.665	235.665
Msmo1	Gene_RefSeq		1712	chr16	+	26859441	26875880	Msmo1:Gene_RefSeq	https://www.ncbi.nlm.nih.gov/AceView/db=rn&q=Msmo1	Msmo1	160.37	181.12	177.53	173.95	160.57	152.18	147.77	147.46	202.45	142.3	126.06	180.57	201.53	145.4	197.02	135.48	108.86	88.27	113.8	112.7	105.71	101.39	97.6	393.65	498.25	415.87	574.55	Msmo1	173.243	151.995	146.203	101.567	470.58	470.58
Ndufb2	Gene_RefSeq		457	chr4	+	67378188	67385267	Ndufb2:Gene_RefSeq	https://www.ncbi.nlm.nih.gov/AceView/db=rn&q=Ndufb2	Ndufb2	272.8	331.63	273.63	330.49	305.77	285.74	364.69	209.75	202.36	172.64	191.38	209.61	194.97	184.57	169.06	182.15	199.34	177.71	368.26	339.8	57.65	51.85	62.98	128.73	133.91	132.2	150.72	Ndufb2	302.138	291.488	215.988	57.4933	136.39	302.138
Rpl22	Gene_RefSeq		454	chr5	+	169506150	169512873	Rpl22:Gene_RefSeq	https://www.ncbi.nlm.nih.gov/AceView/db=rn&q=Rpl22	Rpl22	89.17	116.75	104.27	117.51	114.23	132.33	147.44	83.62	202.19	130.87	137.21	199.42	194.7	149.53	213.44	139.11	70.88	62.78	133.17	136.59	78.87	66.06	69.67	564.67	501.68	541.99	489.31	Rpl22	106.925	119.405	147.491	71.5333	524.413	524.413
Atp1a3	Gene_RefSeq		3559	chr1	-	81852429	81881549	Atp1a3:Gene_RefSeq	https://www.ncbi.nlm.nih.gov/AceView/db=rn&q=Atp1a3	Atp1a3	83.13	80.93	71.47	106.94	63.47	71.24	58.68	98.28	202.06	323.02	322.94	186.65	171.41	276.34	177.31	344.13	199.66	360.67	231.23	180.13	226.31	234.55	250.99	0.15	0.16	0.08	0.09	Atp1a3	85.6175	72.9175	247.963	237.283	0.12	247.963
Hsph1	Gene_RefSeq		3425	chr12	-	6322685	6341898	Hsph1:Gene_RefSeq	https://www.ncbi.nlm.nih.gov/AceView/db=rn&q=Hsph1	Hsph1	85.05	92.12	85.14	97.82	127.82	126.96	114.61	137.84	201.54	176.28	181.55	218.04	235.1	184.28	243.04	191.28	184.64	177.33	179.76	170.27	184.72	190.55	202.12	40.36	56.1	55	63.73	Hsph1	90.0325	126.808	195.259	192.463	53.7975	195.259
Hsp90b1	Gene_RefSeq		2803	chr7	-	27226570	27240533	Hsp90b1:Gene_RefSeq	https://www.ncbi.nlm.nih.gov/AceView/db=rn&q=Hsp90b1	Hsp90b1	172.38	153.07	161.67	191.19	152.61	147.02	129.53	157.79	201.23	167.84	152.71	185.98	249.65	183.31	250.81	167.57	140.07	127.69	154.36	140.22	212.94	209.28	191.74	370.63	412.3	382.49	419.62	Hsp90b1	169.577	146.737	176.787	204.653	396.26	396.26
Tsc22d3	Gene_RefSeq		1947	chrX	-	111884285	111887906	Tsc22d3:Gene_RefSeq	https://www.ncbi.nlm.nih.gov/AceView/db=rn&q=Tsc22d3	Tsc22d3	68.92	77.12	77.36	81.63	77.95	88.73	81.96	69.03	200.64	199.59	228.57	225.08	161.13	172.92	165.97	177.75	125.05	98.97	133.73	138.79	130.55	129.15	134.98	249.12	364.06	288.08	342.67	Tsc22d3	76.2575	79.4175	169.016	131.56	310.983	310.983
Hnrnpk	Gene_RefSeq		2563	chr17	+	6667564	6676654	Hnrnpk:Gene_RefSeq	https://www.ncbi.nlm.nih.gov/AceView/db=rn&q=Hnrnpk	Hnrnpk	171.47	176.09	180.65	185.87	172.79	177.81	172.08	159.6	200.62	173.44	167.59	200.84	227.35	177.71	224.86	171.03	172.73	143.65	154.9	159.3	169.27	169.46	172.7	261.41	271.63	266.98	276.59	Hnrnpk	178.52	170.57	181.168	170.477	269.152	269.152
Gde1	Gene_RefSeq		943	chr1	-	188395249	188407125	Gde1:Gene_RefSeq	https://www.ncbi.nlm.nih.gov/AceView/db=rn&q=Gde1	Gde1	194.33	221.49	194.44	184.77	215.51	208.95	226.36	180	200.05	170.21	182.65	218.89	193.98	177.09	171.83	196.41	240.21	207.79	261.55	275.12	117.41	113.91	109.57	66.77	65.96	68.66	67.5	Gde1	198.757	207.705	207.982	113.63	67.2225	207.982
Psmc2	Gene_RefSeq		1403	chr4	-	9867132	9881383	Psmc2:Gene_RefSeq	https://www.ncbi.nlm.nih.gov/AceView/db=rn&q=Psmc2	Psmc2	153.67	177.22	171.85	168.35	157.8	166.89	183.5	137.17	200.05	175.77	168.68	206.86	206.44	176.64	201.18	176.1	179.86	142.4	208.78	207.82	121.79	117.64	119.42	100.54	103.07	104.35	116.93	Psmc2	167.773	161.34	187.548	119.617	106.223	187.548
Dctn1	Gene_RefSeq		4411	chr4	+	114876770	114896567	Dctn1:Gene_RefSeq	https://www.ncbi.nlm.nih.gov/AceView/db=rn&q=Dctn1	Dctn1	289.72	259.35	250.67	284.94	275.85	260.74	235.83	315.18	199.96	253.36	253.51	196.49	197.76	248.45	183.85	263.87	320.39	428.86	303.7	311.27	285.72	286.25	303.78	47.51	53.61	52.32	57.01	Dctn1	271.17	271.9	263.456	291.917	52.6125	291.917
Gap43	Gene_RefSeq		1483	chr11	+	58624198	58717916	Gap43:Gene_RefSeq	https://www.ncbi.nlm.nih.gov/AceView/db=rn&q=Gap43	Gap43	890.67	1004.63	886.64	984.52	476.14	462.66	479.6	408.61	199.96	183.8	191.66	214.26	240.33	183.97	244.28	196.46	204.96	160.67	249.53	225.57	119.91	118.54	119.48	8	7.05	8.13	8.71	Gap43	941.615	456.753	207.954	119.31	7.9725	941.615
Hspa5	Gene_RefSeq		2563	chr3	+	13838304	13842763	Hspa5:Gene_RefSeq	https://www.ncbi.nlm.nih.gov/AceView/db=rn&q=Hspa5	Hspa5	268.84	220.58	228.07	278.73	217.92	211.1	185.32	227.59	199.3	185.91	170.6	194.85	228.86	188.96	232.96	184.89	192.17	209.63	207.33	203.89	234.03	214.75	204.78	247.63	257.1	277.09	254.59	Hspa5	249.055	210.482	199.946	217.853	259.102	259.102
Spcs1	Gene_RefSeq		705	chr16	-	7080389	7081957	Spcs1:Gene_RefSeq	https://www.ncbi.nlm.nih.gov/AceView/db=rn&q=Spcs1	Spcs1	139.08	169.1	148.05	162.82	144.77	142.68	158.57	104.93	198.3	141.89	152.44	202.47	189.27	157.61	191.81	147.44	111.65	100.58	174.25	173.86	60.01	63.26	61.28	248.4	236.19	246.28	273.78	Spcs1	154.762	137.738	161.798	61.5167	251.162	251.162
Fkbp4	Gene_RefSeq		2845	chr4	-	161748993	161757447	Fkbp4:Gene_RefSeq	https://www.ncbi.nlm.nih.gov/AceView/db=rn&q=Fkbp4	Fkbp4	256.97	268.89	253.16	267.41	288.19	296.63	307.53	263.61	198.18	218.92	225.96	208.39	202.12	221.44	195.58	234.7	337.32	285.76	322.12	317.88	200.92	198.03	200.29	40.42	43.91	45.59	47.55	Fkbp4	261.608	288.99	247.364	199.747	44.3675	288.99
Atp6ap2	Gene_RefSeq		1170	chrX	-	11137889	11164854	Atp6ap2:Gene_RefSeq	https://www.ncbi.nlm.nih.gov/AceView/db=rn&q=Atp6ap2	Atp6ap2	403.43	409.19	438.47	415.36	385.98	432.25	444.39	404.64	197.66	171.74	162.51	198.93	213.49	167.14	213.5	170.45	282.56	297.85	299.34	301.53	210	218.26	213.97	85.76	97.31	88.89	102.36	Atp6ap2	416.613	416.815	223.058	214.077	93.58	416.815
Cacybp	Gene_RefSeq		1523	chr13	-	77948774	77959089	Cacybp:Gene_RefSeq	https://www.ncbi.nlm.nih.gov/AceView/db=rn&q=Cacybp	Cacybp	141.93	184.69	172.31	162.46	197.98	205.62	239.9	161.34	197.57	139.13	137.86	215.98	240.1	137.75	239.92	135.25	144.17	119.79	189.46	197.51	104.64	106.76	111.84	69.91	80.63	82.19	87.48	Cacybp	165.347	201.21	174.541	107.747	80.0525	201.21
Sepp1	Gene_RefSeq		2100	chr2	+	53105912	53116197	Sepp1:Gene_RefSeq	https://www.ncbi.nlm.nih.gov/AceView/db=rn&q=Sepp1	Sepp1	170.69	215.74	209.62	175.13	147.47	161.51	182.72	81.05	197.57	158.18	162.15	195	198.83	183.2	229.36	160.71	125.72	38.5	122.3	142.49	199.84	192.59	178.85	1336.22	780.27	1025.24	578.55	Sepp1	192.795	143.188	159.501	190.427	930.07	930.07
Cox7a2l	Gene_RefSeq		1241	chr6	-	6695821	6709783	Cox7a2l:Gene_RefSeq	https://www.ncbi.nlm.nih.gov/AceView/db=rn&q=Cox7a2l	Cox7a2l	108.94	137.92	126.23	137.96	152.69	152.58	185.95	119.06	197.02	188.14	185.17	207.67	188.18	187.64	194.95	185.93	117.86	98.87	169.83	175.22	86.84	89.8	90.13	141.32	128.81	140.83	137.63	Cox7a2l	127.762	152.57	174.707	88.9233	137.148	174.707
Arpc4	Gene_RefSeq		1423	chr4	+	145330457	145340985	Arpc4:Gene_RefSeq	https://www.ncbi.nlm.nih.gov/AceView/db=rn&q=Arpc4	Arpc4	190.95	216.6	190.49	195.16	210.23	217.5	232.81	183.44	196.99	224.56	229.84	198.92	185.59	217.67	196.54	235.59	214.94	199.54	267.36	280.82	134.73	134.59	129.24	115.21	99.32	116.61	102.3	Arpc4	198.3	210.995	220.697	132.853	108.36	220.697
Tspan17	Gene_RefSeq		1598	chr17	-	10356988	10364570	Tspan17:Gene_RefSeq	https://www.ncbi.nlm.nih.gov/AceView/db=rn&q=Tspan17	Tspan17	231.57	262.44	234.56	229.01	271.73	256.34	293.13	239.3	196.87	222.71	231.47	193	171.61	234.9	152.25	235.97	230.31	251.7	281.33	291.64	132.24	115.42	123.32	161.95	197.51	169.58	232.33	Tspan17	239.395	265.125	224.48	123.66	190.343	265.125
Nckap1	Gene_RefSeq		4121	chr3	-	67725180	67804680	Nckap1:Gene_RefSeq	https://www.ncbi.nlm.nih.gov/AceView/db=rn&q=Nckap1	Nckap1	129.64	141.86	143.01	145.99	117.82	114.63	108.05	130.66	196.86	175.25	162.2	205.39	220.16	169.71	217.92	167.88	152.14	142.14	149.57	151.55	196.5	210.18	203.98	137.78	148.55	141.62	154.89	Nckap1	140.125	117.79	175.897	203.553	145.71	203.553
Nap1l1	Gene_RefSeq		2106	chr7	+	54213319	54236626	Nap1l1:Gene_RefSeq	https://www.ncbi.nlm.nih.gov/AceView/db=rn&q=Nap1l1	Nap1l1	112.28	124.05	130.24	122.46	138.71	154.91	156.2	140.85	196.79	163.94	159.15	215.39	260.71	159.57	253.83	161.27	182.45	169.51	183.2	180.89	172.92	169.11	170.12	167.75	166.25	179.86	163.67	Nap1l1	122.257	147.667	190.558	170.717	169.382	190.558
Arl8b	Gene_RefSeq		2729	chr4	+	140837745	140881866	Arl8b:Gene_RefSeq	https://www.ncbi.nlm.nih.gov/AceView/db=rn&q=Arl8b	Arl8b	233.53	261.4	261.15	250.8	220.49	224.95	242.22	220.46	196.59	163.88	159.19	210.43	212.18	159.5	208.91	156.08	199.05	182.45	193.33	205.09	171.18	169.71	168.43	122.54	133.94	129.59	146.66	Arl8b	251.72	227.03	187.223	169.773	133.183	251.72
Mapk8ip1	Gene_RefSeq		2993	chr3	-	81295023	81304181	Mapk8ip1:Gene_RefSeq	https://www.ncbi.nlm.nih.gov/AceView/db=rn&q=Mapk8ip1	Mapk8ip1	191.49	193.44	190.92	156.06	264	258.76	270.41	223.41	196.59	254.28	265.07	197.81	159.93	241.32	157.08	262.41	322.9	258.38	281	304.61	255.7	235.28	248.7	187.45	232.61	216.96	305.68	Mapk8ip1	182.978	254.145	241.782	246.56	235.675	254.145
Cyp51	Gene_RefSeq		3018	chr4	+	27175564	27194016	Cyp51:Gene_RefSeq	https://www.ncbi.nlm.nih.gov/AceView/db=rn&q=Cyp51	Cyp51	197.33	193.97	202.16	215.73	205.01	183.62	179.31	192.08	196.52	174.33	152.64	179.29	196.38	171.31	200.24	164.98	164.25	113.5	143.35	146.78	135.33	134.53	133.44	260.05	370.24	283.19	403.39	Cyp51	202.298	190.005	166.964	134.433	329.217	329.217
Vapa	Gene_RefSeq		1605	chr9	-	113300831	113331319	Vapa:Gene_RefSeq	https://www.ncbi.nlm.nih.gov/AceView/db=rn&q=Vapa	Vapa	149.85	180.91	169.56	168.58	138.71	147.8	151.75	118.34	196.38	155.08	156.68	205.8	224.27	155.32	209.87	151.72	123.07	95.97	137.08	141.63	108.46	102.04	103.33	171.76	187.31	190.06	202.26	Vapa	167.225	139.15	162.739	104.61	187.847	187.847
Ttc3	Gene_RefSeq		7360	chr11	+	34598324	34739984	Ttc3:Gene_RefSeq	https://www.ncbi.nlm.nih.gov/AceView/db=rn&q=Ttc3	Ttc3	120.22	126.08	128.57	135.97	98.01	100.64	89.44	111.88	196.32	173.7	156.47	192.77	226.85	156.65	216.94	163.17	146.82	139.97	156.59	146.54	226.26	239.84	232.56	115.91	125.53	112.65	130.79	Ttc3	127.71	99.9925	172.732	232.887	121.22	232.887
Cyb5a	Gene_RefSeq		740	chr18	+	81694818	81726821	Cyb5a:Gene_RefSeq	https://www.ncbi.nlm.nih.gov/AceView/db=rn&q=Cyb5a	Cyb5a	92.11	111.18	100.31	97.2	91.62	94.22	103.94	63.94	196.21	139.29	134.2	184.87	162.15	156.25	159.93	143.58	88.52	72.64	118.12	120.27	72.44	65.19	59.47	507.46	608.89	545.19	685.93	Cyb5a	100.2	88.43	139.669	65.7	586.867	586.867
Vps41	Gene_RefSeq		2854	chr17	-	48643754	48810633	Vps41:Gene_RefSeq	https://www.ncbi.nlm.nih.gov/AceView/db=rn&q=Vps41	Vps41	185.76	201.89	208.55	195.84	201.24	222.27	243.44	206.95	195.91	156.49	148.13	209.03	237.15	154.58	233.39	156.86	215.99	178.19	214.95	199.12	204.05	209.13	208.98	61.96	63.16	60.43	68.7	Vps41	198.01	218.475	191.649	207.387	63.5625	218.475
Hspd1	Gene_RefSeq		2227	chr9	-	61680530	61690956	Hspd1:Gene_RefSeq	https://www.ncbi.nlm.nih.gov/AceView/db=rn&q=Hspd1	Hspd1	189.16	209.76	200.51	227.32	228.89	240.76	243.08	222.18	195.59	174.36	164.91	210.64	242.34	165.36	242.9	168.64	199.74	177.75	213.65	210.95	149.46	162.07	157.67	99.32	103.09	111.03	109.82	Hspd1	206.688	233.728	197.236	156.4	105.815	233.728
Clec2l	Gene_RefSeq		1430	chr4	+	66405166	66421654	Clec2l:Gene_RefSeq	https://www.ncbi.nlm.nih.gov/AceView/db=rn&q=Clec2l	Clec2l	29.68	35.19	27.37	30.27	189.84	191.2	239.78	154.66	195.3	251.51	267.41	201.97	156.57	236.05	161.37	279.71	206.44	178.54	256.11	258.26	102.65	99.23	113.79	6.61	2.01	4.07	0.89	Clec2l	30.6275	193.87	220.77	105.223	3.395	220.77
Pla2g16	Gene_RefSeq		696	chr1	+	222844238	222877179	Pla2g16:Gene_RefSeq	https://www.ncbi.nlm.nih.gov/AceView/db=rn&q=Pla2g16	Pla2g16	27.88	36.1	33.19	12.18	69.26	75.65	64.39	18.53	195.18	144.63	126.65	163.6	160.92	149.2	162.86	124.76	56.82	7.27	84.79	54.45	103.82	94.72	91.65	833.68	991.88	950.83	1137.83	Pla2g16	27.3375	56.9575	119.261	96.73	978.555	978.555
Swi5	Gene_RefSeq		685	chr3	-	11307981	11317049	Swi5:Gene_RefSeq	https://www.ncbi.nlm.nih.gov/AceView/db=rn&q=Swi5	Swi5	139.28	176.2	144.22	165.18	152.48	157.84	186.18	118.9	195.18	184.67	183.34	216.85	187.98	193.01	182.27	181.96	116.62	100.45	183.76	175.68	57.3	62.5	62.31	167.62	175.26	168.39	185.19	Swi5	156.22	153.85	175.148	60.7033	174.115	175.148
Nsg2	Gene_RefSeq		2266	chr10	-	15867885	15928169	Nsg2:Gene_RefSeq	https://www.ncbi.nlm.nih.gov/AceView/db=rn&q=Nsg2	Nsg2	609.04	625.81	636.52	647.66	330.74	333.39	355.54	307.5	194.87	203.72	219.15	223.42	233.14	203.82	205.12	204.83	351.54	350	337.99	372.43	170.18	142.95	154.59	0.69	1.49	0.75	1.11	Nsg2	629.757	331.793	258.336	155.907	1.01	629.757
Pcmt1	Gene_RefSeq		2384	chr1	-	1734863	1767759	Pcmt1:Gene_RefSeq	https://www.ncbi.nlm.nih.gov/AceView/db=rn&q=Pcmt1	Pcmt1	157.86	180.93	180.01	177.66	169.97	172.65	195.84	162.04	194.85	166.29	161.07	204.5	216.44	163.2	210.56	168.59	190.44	162.81	195.6	202.83	166.01	165.1	162.64	71.84	83.01	72.46	91.66	Pcmt1	174.115	175.125	186.432	164.583	79.7425	186.432
Slc24a2	Gene_RefSeq		8800	chr5	-	105336287	105579959	Slc24a2:Gene_RefSeq	https://www.ncbi.nlm.nih.gov/AceView/db=rn&q=Slc24a2	Slc24a2	12.45	10.13	9.62	14.14	69.7	72.54	64.68	108.08	194.18	177.44	176.41	198.88	214.78	175.01	220.9	170.35	142.86	177.24	160.12	134.93	265.49	300.2	303.44	1.92	3.75	2.83	3.78	Slc24a2	11.585	78.75	178.592	289.71	3.07	289.71
Actr3	Gene_RefSeq		2090	chr13	-	41695520	41738622	Actr3:Gene_RefSeq	https://www.ncbi.nlm.nih.gov/AceView/db=rn&q=Actr3	Actr3	130.18	148.66	147.26	136.82	146.99	149.45	154.49	143.52	193.86	165.28	161.67	204.69	235.51	175.92	231.21	168.87	188.65	177.99	194.56	191.32	172.12	167.96	171.94	153.94	137.62	145.41	132.2	Actr3	140.73	148.613	190.794	170.673	142.293	190.794
Chmp3	Gene_RefSeq		831	chr4	+	99449213	99494520	Chmp3:Gene_RefSeq	https://www.ncbi.nlm.nih.gov/AceView/db=rn&q=Chmp3	Chmp3	218.97	267.6	260.46	238.9	225.72	245.26	281.17	213.44	193.64	154.7	158.95	207.41	238.08	163.73	211.85	153.26	162.71	143.92	201.13	193.98	128.45	130.62	121.55	157.35	139.08	153.42	140.63	Chmp3	246.482	241.398	181.947	126.873	147.62	246.482
Ptms	Gene_RefSeq		1138	chr4	-	157435371	157439507	Ptms:Gene_RefSeq	https://www.ncbi.nlm.nih.gov/AceView/db=rn&q=Ptms	Ptms	184.29	184.27	165.61	187.53	185.8	178.71	179.79	130.49	193.6	309.69	341.01	183.04	191.45	336.97	201.01	353.84	120.97	106.16	146.61	161.57	79.76	75.11	71.05	303.85	327.98	365.96	365.14	Ptms	180.425	168.697	220.493	75.3067	340.732	340.732
Eif4a1	Gene_RefSeq		1770	chr10	-	56271257	56276764	Eif4a1:Gene_RefSeq	https://www.ncbi.nlm.nih.gov/AceView/db=rn&q=Eif4a1	Eif4a1	227.69	259.08	251.83	221.92	209.98	213.2	227.04	189.24	193.19	181.65	177.72	197.93	186.64	173.25	198.09	176.41	195.87	165.57	199.54	187.37	135.63	137.35	135.19	202.86	179.13	216.52	188.01	Eif4a1	240.13	209.865	186.102	136.057	196.63	240.13
Ndufa11	Gene_RefSeq		510	chr9	-	10334104	10338163	Ndufa11:Gene_RefSeq	https://www.ncbi.nlm.nih.gov/AceView/db=rn&q=Ndufa11	Ndufa11	106.96	134.16	106.64	133.7	154.91	155.19	179.89	125.79	192.78	184.5	209.97	184.14	136.85	202.55	147.52	206.55	94.72	107.87	171.98	163.99	62.78	57.68	57.86	158.98	166.22	161.39	192.2	Ndufa11	120.365	153.945	166.952	59.44	169.697	169.697
Sv2c	Gene_RefSeq		2622	chr2	-	26502115	26699276	Sv2c:Gene_RefSeq	https://www.ncbi.nlm.nih.gov/AceView/db=rn&q=Sv2c	Sv2c	245.09	169.84	206.65	226.54	107.18	87.14	102.27	182.9	192.75	210.7	209.3	203.24	194.7	218.12	202.42	219.7	315.39	448.7	216.81	194.65	282.19	309.27	309.86	0.84	0.83	0.73	0.48	Sv2c	212.03	119.873	235.54	300.44	0.72	300.44
Prkar1b	Gene_RefSeq		2306	chr12	+	17614565	17713556	Prkar1b:Gene_RefSeq	https://www.ncbi.nlm.nih.gov/AceView/db=rn&q=Prkar1b	Prkar1b	328.97	355.58	327.88	322.76	316.46	325.82	352.21	306.12	192.74	244.3	248.7	194.9	168.28	244.86	160.11	258.51	317.22	301.76	301.36	305.99	187.14	183.97	183.51	1.96	1.48	1.36	1.27	Prkar1b	333.798	325.153	244.894	184.873	1.5175	333.798
Nars	Gene_RefSeq		2614	chr18	-	59986351	60002569	Nars:Gene_RefSeq	https://www.ncbi.nlm.nih.gov/AceView/db=rn&q=Nars	Nars	138.05	155.42	146.91	147.76	150.47	158.79	164.89	150.47	192.67	184.82	184.28	210.72	226.15	183.04	225.36	184.53	185.05	168.95	175.12	176.31	152.64	150.55	151.48	54.35	58.66	58.39	58.42	Nars	147.035	156.155	191.417	151.557	57.455	191.417
Ndufs2	Gene_RefSeq		1583	chr13	-	89606854	89619388	Ndufs2:Gene_RefSeq	https://www.ncbi.nlm.nih.gov/AceView/db=rn&q=Ndufs2	Ndufs2	206.83	231.91	219.77	214.92	266.44	267.88	300.55	240.42	192.31	183.22	190.51	199.93	194.01	178.91	191.26	186.69	242.58	224.85	275.8	263.75	161.67	156.49	162.9	100.9	109.13	113.83	117.84	Ndufs2	218.357	268.822	210.318	160.353	110.425	268.822
Plekhb2	Gene_RefSeq		3266	chr9	+	41348447	41381092	Plekhb2:Gene_RefSeq	https://www.ncbi.nlm.nih.gov/AceView/db=rn&q=Plekhb2	Plekhb2	347.29	365.96	362.19	342.15	398.32	410.1	440.8	401.18	191.96	198.04	199.3	201.41	198.43	193.96	193.65	204.18	274.83	255.54	269.64	251.97	208.46	201.16	211.59	68.15	69.86	64.4	75.71	Plekhb2	354.398	412.6	219.409	207.07	69.53	412.6
Snca	Gene_RefSeq		1150	chr4	-	90782412	90882258	Snca:Gene_RefSeq	https://www.ncbi.nlm.nih.gov/AceView/db=rn&q=Snca	Snca	492.22	509.59	544.66	519.63	300.22	258.96	239.49	194.7	191.31	143.03	132.63	163.82	168.99	144.36	176.79	127.01	84.14	40.02	109.88	78.31	100.03	102.74	85.52	557.22	787.13	614.53	877.65	Snca	516.525	248.343	130.024	96.0967	709.132	709.132
Rpl36al	Gene_RefSeq		495	chr18	+	1504178	1505572	Rpl36al:Gene_RefSeq	https://www.ncbi.nlm.nih.gov/AceView/db=rn&q=Rpl36al	Rpl36al	219.79	274.82	232.56	243.24	192.61	208.53	249.53	143.02	191.2	128.74	132.38	199.03	253.87	154.51	242.87	136.02	154.62	138.01	262.89	251.31	75.95	75.53	69.02	250.05	242.63	271.56	229.46	Rpl36al	242.603	198.422	187.121	73.5	248.425	248.425
Secisbp2l	Gene_RefSeq		4522	chr3	-	118007950	118051403	Secisbp2l:Gene_RefSeq	https://www.ncbi.nlm.nih.gov/AceView/db=rn&q=Secisbp2l	Secisbp2l	36.59	37.91	43.57	35.12	75.34	74.78	76	50.85	191.04	143.38	138.04	150.63	147.42	153.37	156.32	120.97	78.39	38.51	60.47	60.55	268.99	293.62	271.37	778.03	982.1	760.07	1071.63	Secisbp2l	38.2975	69.2425	119.924	277.993	897.958	897.958
Tomm7	Gene_RefSeq		377	chr4	+	7835949	7842790	Tomm7:Gene_RefSeq	https://www.ncbi.nlm.nih.gov/AceView/db=rn&q=Tomm7	Tomm7	170.97	214.26	173.51	212.34	176.38	161.53	210.73	120.72	191.03	161.72	167.44	199.41	204.4	170.7	186.88	146.56	140.99	131.61	249.43	247.16	56.42	54.96	50.89	157.38	141.6	149.5	158.81	Tomm7	192.77	167.34	183.111	54.09	151.822	192.77
Glo1	Gene_RefSeq		1048	chr20	-	9273589	9291608	Glo1:Gene_RefSeq	https://www.ncbi.nlm.nih.gov/AceView/db=rn&q=Glo1	Glo1	190.44	231.67	215.87	219.63	136.65	155.06	184.17	123.59	190.87	144.48	153.23	194.7	205.61	150.98	192.96	142.56	157.08	146.64	252.19	233.42	99.94	89.73	88.16	139.21	130.68	133.53	136.11	Glo1	214.403	149.868	180.393	92.61	134.882	214.403
Ttl	Gene_RefSeq		1396	chr3	+	121596818	121623467	Ttl:Gene_RefSeq	https://www.ncbi.nlm.nih.gov/AceView/db=rn&q=Ttl	Ttl	288.36	283.53	296.45	258.74	238.14	220.31	243.77	240.43	190.44	174.54	186.36	201.24	172.22	158.55	175.73	185.17	350.13	313.57	235.27	272.29	200.99	216.57	212.16	22.56	22.09	21.53	23.96	Ttl	281.77	235.663	217.959	209.907	22.535	281.77
Cntn1	Gene_RefSeq		3210	chr7	+	133400485	133585959	Cntn1:Gene_RefSeq	https://www.ncbi.nlm.nih.gov/AceView/db=rn&q=Cntn1	Cntn1	35.35	29.14	32.72	38.52	47.9	47.84	45.82	77.05	190.19	205	211	195.48	197.94	206.48	204.72	207.32	190.95	213.83	177.03	161.51	398.42	444.43	436.79	1.02	0.46	1.36	0.13	Cntn1	33.9325	54.6525	196.787	426.547	0.7425	426.547
Ssu72	Gene_RefSeq		1039	chr5	+	173152964	173182720	Ssu72:Gene_RefSeq	https://www.ncbi.nlm.nih.gov/AceView/db=rn&q=Ssu72	Ssu72	146.28	170.71	149.31	164.32	148.7	159.06	188.06	125.67	190.08	150.28	151.42	197.04	201.66	154.44	186.99	157.64	143.13	131.57	201.16	193.84	83.82	68.87	77.03	71.48	75.73	79.93	89.76	Ssu72	157.655	155.373	171.604	76.5733	79.225	171.604
Uqcrc2	Gene_RefSeq		1830	chr1	+	190555177	190585740	Uqcrc2:Gene_RefSeq	https://www.ncbi.nlm.nih.gov/AceView/db=rn&q=Uqcrc2	Uqcrc2	135.41	152.6	155.38	140.47	142.09	156.12	163.17	133.42	190.03	154.01	144.74	200.84	215.11	146.9	214.6	142.44	167.79	145.18	186.88	157.81	123.08	127.15	126.31	118.32	127.82	127.31	128.21	Uqcrc2	145.965	148.7	172.194	125.513	125.415	172.194
Synpr	Gene_RefSeq		1586	chr15	-	14559471	14737704	Synpr:Gene_RefSeq	https://www.ncbi.nlm.nih.gov/AceView/db=rn&q=Synpr	Synpr	45.32	51.62	60.28	88.25	474.05	471.27	530.49	409.81	189.23	172.79	160.79	199.84	276.18	185.53	229.63	168.03	330.46	354.72	322.69	366.24	142.28	141.84	141	0.15	0.06	0.06	0.1	Synpr	61.3675	471.405	246.344	141.707	0.0925	471.405
Snrpd2	Gene_RefSeq		538	chr1	+	80057140	80059990	Snrpd2:Gene_RefSeq	https://www.ncbi.nlm.nih.gov/AceView/db=rn&q=Snrpd2	Snrpd2	206.46	266.84	222.17	246.63	208.85	211.12	271.79	150.74	189.17	182.01	177.16	210.95	195.61	175.28	222.78	172.09	159.52	135.83	272.13	259.25	71.06	63.11	54.54	208.08	233.45	219.88	247.84	Snrpd2	235.525	210.625	195.982	62.9033	227.312	235.525
Guk1	Gene_RefSeq		951	chr10	-	45535627	45543897	Guk1:Gene_RefSeq	https://www.ncbi.nlm.nih.gov/AceView/db=rn&q=Guk1	Guk1	129.8	158.95	136.9	155.88	162.07	173.82	198.02	139.07	188.93	164.96	156.99	185.32	186.11	159.19	166.59	161.46	136.26	132.54	203.41	195.84	83.54	76.08	75.98	96.88	88.87	103.74	94.38	Guk1	145.382	168.245	169.8	78.5333	95.9675	169.8
Suclg1	Gene_RefSeq		1242	chr4	+	101181332	101210687	Suclg1:Gene_RefSeq	https://www.ncbi.nlm.nih.gov/AceView/db=rn&q=Suclg1	Suclg1	122.6	136.78	122.41	134.77	138.75	141.06	153.03	111.48	188.81	163.71	162.44	208.54	196.29	163.16	186.4	176.64	142.9	112.03	188.1	178.96	87.5	90.69	90.37	115.26	116.06	125.88	122.99	Suclg1	129.14	136.08	172.332	89.52	120.047	172.332
Selk	Gene_RefSeq		727	chr16	+	6035926	6044240	Selk:Gene_RefSeq	https://www.ncbi.nlm.nih.gov/AceView/db=rn&q=Selk	Selk	163.95	196.77	181.04	193.49	172.19	176.85	206.39	133.81	188.72	150.67	159.26	196.87	204.72	163.89	206.65	161.98	135.67	113.39	205.89	211.94	73.47	74.69	79.21	206.08	213.47	210.47	239.07	Selk	183.812	172.31	174.971	75.79	217.272	217.272
Morf4l2	Gene_RefSeq		1820	chrX	-	107394475	107405564	Morf4l2:Gene_RefSeq	https://www.ncbi.nlm.nih.gov/AceView/db=rn&q=Morf4l2	Morf4l2	245.59	268.02	259.07	274.09	172.36	181.44	182.62	147.09	188.34	154.16	148.72	187.41	217.05	158.51	205.99	153.18	130.67	113.57	148.51	153.3	113.35	104.89	109.33	195.41	188.54	191.19	190.97	Morf4l2	261.692	170.878	163.284	109.19	191.528	261.692
Hspa9	Gene_RefSeq		2834	chr18	-	27731072	27749235	Hspa9:Gene_RefSeq	https://www.ncbi.nlm.nih.gov/AceView/db=rn&q=Hspa9	Hspa9	186.83	192.22	195.76	204.09	217.03	224.11	233.13	229.97	186.65	160.29	146.39	185.72	200.54	141.87	198.7	142.13	191.83	190.57	203.28	186.42	159.94	172.68	167.12	91.99	103.91	111.22	116.45	Hspa9	194.725	226.06	177.866	166.58	105.892	226.06
Ddt	Gene_RefSeq		607	chr20	+	13827156	13829624	Ddt:Gene_RefSeq	https://www.ncbi.nlm.nih.gov/AceView/db=rn&q=Ddt	Ddt	81.8	88.52	81.33	83.62	99.29	95.28	97.79	76.19	186.58	165.33	183.13	183.77	153.89	171.82	146.58	176.2	90.81	81.61	125.59	118.87	60.05	65.23	61.26	209.46	220.21	230.61	255.31	Ddt	83.8175	92.1375	148.682	62.18	228.897	228.897
Psmb5	Gene_RefSeq		852	chr15	-	33259039	33263634	Psmb5:Gene_RefSeq	https://www.ncbi.nlm.nih.gov/AceView/db=rn&q=Psmb5	Psmb5	283.44	342.91	292.92	300.88	299.73	280.73	346.99	235.75	185.38	201.95	226.01	194.17	195.94	240.59	176.97	245.52	223.95	218.01	332.74	332.2	94.34	90.07	100.05	102.7	117.07	113.73	124.56	Psmb5	305.038	290.8	231.119	94.82	114.515	305.038
Gabbr1	Gene_RefSeq		4399	chr20	-	1955344	1984802	Gabbr1:Gene_RefSeq	https://www.ncbi.nlm.nih.gov/AceView/db=rn&q=Gabbr1	Gabbr1	271.5	240.34	251.98	266.48	277.7	275.47	261.89	355.01	185.11	212.39	206.3	176.25	174.26	201.63	167.59	211.7	234.67	285.92	225.57	221.1	240.54	243.62	232.76	143.37	182.15	198.06	270.08	Gabbr1	257.575	292.518	208.541	238.973	198.415	292.518
Sucla2	Gene_RefSeq		2096	chr15	+	55461695	55516956	Sucla2:Gene_RefSeq	https://www.ncbi.nlm.nih.gov/AceView/db=rn&q=Sucla2	Sucla2	113.51	134.62	129.59	132.98	174.64	181.53	204	168.8	184.89	140.38	131.79	196.16	219.65	130.59	220.98	132.62	159.72	135.99	172.95	171.29	116.13	119.05	119.99	89.17	93.6	92.07	107.31	Sucla2	127.675	182.243	166.417	118.39	95.5375	182.243
Tpm4	Gene_RefSeq		894	chr16	-	19385811	19399851	Tpm4:Gene_RefSeq	https://www.ncbi.nlm.nih.gov/AceView/db=rn&q=Tpm4	Tpm4	276.3	282.56	270.63	255.55	225.29	227.31	212.64	168.3	184.73	130.8	135.33	158.68	181.25	141.5	194.98	128.22	186.91	178.7	166.11	196.45	182.01	169.75	168.4	662.34	781.09	730.8	789.16	Tpm4	271.26	208.385	165.305	173.387	740.847	740.847
Ndn	Gene_RefSeq		1600	chr1	+	122981755	122983354	Ndn:Gene_RefSeq	https://www.ncbi.nlm.nih.gov/AceView/db=rn&q=Ndn	Ndn	151.77	151.72	121.52	118.76	398.25	395.23	427.48	357.71	184.58	195.93	209.61	210.5	199.88	213.64	184.32	224.23	256.23	255.39	287.29	292.97	124.23	111.39	115.95	12.36	11.55	11.54	7.6	Ndn	135.942	394.668	226.214	117.19	10.7625	394.668
Myeov2	Gene_RefSeq		486	chr9	-	99813332	99818262	Myeov2:Gene_RefSeq	https://www.ncbi.nlm.nih.gov/AceView/db=rn&q=Myeov2	Myeov2	143.23	175.39	151.21	175.64	167.39	175.01	210.89	116.66	184.53	139.86	138.82	184.46	205.93	145.04	200.59	129.74	142.03	131.73	225.67	236.28	50.08	43.02	47.8	161.5	166.31	168.28	194.01	Myeov2	161.368	167.487	172.057	46.9667	172.525	172.525
Crbn	Gene_RefSeq		2257	chr4	-	138866761	138885556	Crbn:Gene_RefSeq	https://www.ncbi.nlm.nih.gov/AceView/db=rn&q=Crbn	Crbn	40.58	47.94	48.9	43.97	65.04	70.89	78.44	68.82	184.25	138.2	135.89	192.18	230.98	137.62	216.66	129.98	121.29	106.92	115.9	124	140.78	146.24	147.31	70.22	80.34	72.25	90.24	Crbn	45.3475	70.7975	152.823	144.777	78.2625	152.823
Cs	Gene_RefSeq		1498	chr7	+	2752680	2778963	Cs:Gene_RefSeq	https://www.ncbi.nlm.nih.gov/AceView/db=rn&q=Cs	Cs	199.2	199.24	187.74	203.74	202.56	216.88	207.03	227.86	184.08	187.4	190.29	183.07	172.75	190.63	162.07	186.65	209.1	220.21	185.89	176.89	188.72	191.86	190.74	96.77	86.39	106.47	96.44	Cs	197.48	213.583	187.419	190.44	96.5175	213.583
Got1	Gene_RefSeq		1998	chr1	-	263246248	263269762	Got1:Gene_RefSeq	https://www.ncbi.nlm.nih.gov/AceView/db=rn&q=Got1	Got1	171.44	199.59	170.36	184.99	266.78	279.13	295.41	286.94	183.93	196.08	195.35	204.08	194.7	185.91	194.74	207.86	229.62	278.86	275.28	237.26	134.43	141.65	152.45	25.5	20.9	21.85	24.29	Got1	181.595	282.065	215.306	142.843	23.135	282.065
Kifap3	Gene_RefSeq		3881	chr13	+	82072497	82217252	Kifap3:Gene_RefSeq	https://www.ncbi.nlm.nih.gov/AceView/db=rn&q=Kifap3	Kifap3	145.63	159.32	156.53	164.17	135.21	137.43	131.87	150.32	183.19	157.88	141.18	188.11	208.87	148.09	192.66	145.94	167.55	168.17	164.57	156.33	171.68	186.94	184.75	29.83	33.14	32.14	35.14	Kifap3	156.412	138.707	168.545	181.123	32.5625	181.123
Atp6v1d	Gene_RefSeq		1295	chr6	-	102032271	102047754	Atp6v1d:Gene_RefSeq	https://www.ncbi.nlm.nih.gov/AceView/db=rn&q=Atp6v1d	Atp6v1d	139.89	170.61	161.76	162.34	151.09	164.85	189.17	137.02	183.15	134.37	130.51	189.05	189.65	136.95	186.35	134.67	135.96	115.91	174.84	169.98	85.85	87.92	88.43	96.61	100.93	93.79	109.88	Atp6v1d	158.65	160.532	156.782	87.4	100.303	160.532
Ahsa1	Gene_RefSeq		1391	chr6	+	111296417	111304224	Ahsa1:Gene_RefSeq	https://www.ncbi.nlm.nih.gov/AceView/db=rn&q=Ahsa1	Ahsa1	113.2	134.48	120.56	129.35	152.13	156.06	163.5	130.15	183	163.1	160.29	186.19	184.75	162.35	178.95	162.81	157.81	135.57	188.31	181.09	108.98	111.34	107.87	60.86	63.46	64.41	65.51	Ahsa1	124.398	150.46	170.352	109.397	63.56	170.352
Atp6v1g2	Gene_RefSeq		1465	chr20	-	4821281	4823494	Atp6v1g2:Gene_RefSeq	https://www.ncbi.nlm.nih.gov/AceView/db=rn&q=Atp6v1g2	Atp6v1g2	156.68	175.24	163.62	173.17	248.79	251.66	268.26	229.01	182.98	192.77	203.5	188.37	170.44	198.38	157.99	206.26	248.86	245.27	340.58	309.55	137.19	132.19	141.89	0.73	0.68	0.62	1.27	Atp6v1g2	167.178	249.43	220.413	137.09	0.825	249.43
Ypel3	Gene_RefSeq		943	chr1	+	198210525	198213816	Ypel3:Gene_RefSeq	https://www.ncbi.nlm.nih.gov/AceView/db=rn&q=Ypel3	Ypel3	105.13	113.62	95.13	100.47	205.83	220.54	224.26	176.23	182.47	223.14	261.97	203.75	166.25	248.98	141.14	281.16	201.19	198.85	262.52	287.13	86.02	77.3	80.62	89.34	92.23	92.72	92.41	Ypel3	103.588	206.715	221.546	81.3133	91.675	221.546
Srrm2	Gene_RefSeq		9051	chr10	+	13128820	13162956	Srrm2:Gene_RefSeq	https://www.ncbi.nlm.nih.gov/AceView/db=rn&q=Srrm2	Srrm2	50.61	49.2	43.14	73.71	35.99	35.76	23.82	59.75	182.08	191.29	174.28	162.65	186.23	180.73	166.7	183.97	34	65.47	52.62	49.73	269.84	284.01	288.65	268.86	269.02	268.25	278.82	Srrm2	54.165	38.83	135.812	280.833	271.238	280.833
Tpd52	Gene_RefSeq		924	chr2	+	95008477	95039076	Tpd52:Gene_RefSeq	https://www.ncbi.nlm.nih.gov/AceView/db=rn&q=Tpd52	Tpd52	72.35	76.84	85.26	71.15	141.79	145.82	156.36	129.12	182.05	150.9	147.87	189.71	200.9	159.73	200.06	147.54	212.42	199.24	198.25	223.54	150.72	141.93	136.78	65.89	78.23	72.21	91.5	Tpd52	76.4	143.273	184.351	143.143	76.9575	184.351
Uqcr10	Gene_RefSeq		437	chr14	-	84935480	84937741	Uqcr10:Gene_RefSeq	https://www.ncbi.nlm.nih.gov/AceView/db=rn&q=Uqcr10	Uqcr10	99.87	136.33	96.15	133.07	133.78	130.58	159.93	94.35	181.56	133.21	136.18	210.75	220.19	136.76	204.2	145.78	96.95	87.38	183.37	178.45	35.74	29.73	34.47	115.36	113.19	109.03	119.47	Uqcr10	116.355	129.66	159.565	33.3133	114.263	159.565
Kcnab2	Gene_RefSeq		1590	chr5	-	169572712	169658875	Kcnab2:Gene_RefSeq	https://www.ncbi.nlm.nih.gov/AceView/db=rn&q=Kcnab2	Kcnab2	114.27	105.36	107.71	100.4	246.78	258.68	271.08	266.67	181.51	233.22	238.68	179.1	172.29	240.12	168.27	257.56	487.41	508.69	447.81	444.26	298.8	315.2	303.62	4.09	3.73	3.74	5.1	Kcnab2	106.935	260.803	296.577	305.873	4.165	305.873
Trappc2	Gene_RefSeq		1450	chrX	-	29550871	29562078	Trappc2:Gene_RefSeq	https://www.ncbi.nlm.nih.gov/AceView/db=rn&q=Trappc2	Trappc2	54.3	65.77	65.46	57.43	84.19	92.42	100.92	72.93	181.21	131.77	118.42	184.05	232.73	124.31	206.41	120.9	126.16	105.26	147.67	147.29	101.83	100.53	101.37	37.12	40.86	35.24	44.88	Trappc2	60.74	87.615	152.182	101.243	39.525	152.182
Fxyd2	Gene_RefSeq		239	chr8	+	49710477	49716955	Fxyd2:Gene_RefSeq	https://www.ncbi.nlm.nih.gov/AceView/db=rn&q=Fxyd2	Fxyd2	1.95	5.37	3.61	4.19	19.6	18.55	25.39	17.72	181.09	145.39	141.14	207.11	254.28	167.34	198.48	146.91	119.42	154.78	187.03	189.21	41.71	30.97	30.97	84.8	99.52	96.4	125.12	Fxyd2	3.78	20.315	174.348	34.55	101.46	174.348
Sema3b	Gene_RefSeq		2513	chr8	-	116354071	116361343	Sema3b:Gene_RefSeq	https://www.ncbi.nlm.nih.gov/AceView/db=rn&q=Sema3b	Sema3b	124.17	107.88	119	94.09	176.49	175.61	146.6	110.36	180.68	219.3	201.71	142.33	125.96	193.44	115.35	188.54	147.19	72.4	136.53	141.66	438.58	436.77	462.36	567.31	766.14	596.7	884.43	Sema3b	111.285	152.265	155.424	445.903	703.645	703.645
Chchd2	Gene_RefSeq		669	chr9	-	101106896	101388819	Chchd2:Gene_RefSeq	https://www.ncbi.nlm.nih.gov/AceView/db=rn&q=Chchd2	Chchd2	250.63	334.82	278.19	366.73	332.72	319.6	443.36	244.72	180.6	177.7	202.02	205.42	178.88	186.29	174.31	210.18	267.4	222.79	515.42	481.51	97.12	98.17	112.76	125.72	139.41	156.16	136.52	Chchd2	307.593	335.1	250.21	102.683	139.452	335.1
Hist1h2bh	Gene_RefSeq		949	chr17	-	43679925	43689311	Hist1h2bh:Gene_RefSeq	https://www.ncbi.nlm.nih.gov/AceView/db=rn&q=Hist1h2bh	Hist1h2bh	86.71	102.53	90.53	88.95	136.78	113.77	128.86	100.24	180.57	147.45	156.15	186.65	220.25	145.77	215.99	151.23	130.75	96.61	128.83	139.26	88.18	97.81	98.25	81.93	98.58	90.08	103.49	Hist1h2bh	92.18	119.913	158.292	94.7467	93.52	158.292
Mapre2	Gene_RefSeq		2440	chr18	+	14814150	15780289	Mapre2:Gene_RefSeq	https://www.ncbi.nlm.nih.gov/AceView/db=rn&q=Mapre2	Mapre2	212.36	205.96	217.88	194.83	215.88	205.1	205.61	200.69	180.57	202.09	201.49	184.86	187.3	201.74	176.98	209.61	272.27	213.77	211.56	196.9	223.56	217.51	214.13	57.96	54.34	60.25	51.61	Mapre2	207.758	206.82	203.262	218.4	56.04	218.4
Fgf12	Gene_RefSeq		732	chr11	+	75905443	76168791	Fgf12:Gene_RefSeq	https://www.ncbi.nlm.nih.gov/AceView/db=rn&q=Fgf12	Fgf12	12.6	14.85	13.98	14.63	75.55	69.4	81.32	72.67	180.37	142.66	146.88	211.73	195.12	149.23	184.02	154.28	196.75	175.38	187.16	198.9	115.8	118.81	109.97	5.08	7.23	5.13	6.2	Fgf12	14.015	74.735	176.873	114.86	5.91	176.873
Usp9x	Gene_RefSeq		12133	chrX	-	10510033	10630297	Usp9x:Gene_RefSeq	https://www.ncbi.nlm.nih.gov/AceView/db=rn&q=Usp9x	Usp9x	68.73	77.79	74.23	116.49	56.87	65.63	45.02	104.86	180.32	163.37	146.95	171.5	198.62	157.52	210.66	147.71	74.34	105.43	123.26	121.45	213.3	239.55	233.67	103.09	108.38	102.09	109.77	Usp9x	84.31	68.095	150.094	228.84	105.832	228.84
Cct2	Gene_RefSeq		1904	chr7	-	60109986	60122729	Cct2:Gene_RefSeq	https://www.ncbi.nlm.nih.gov/AceView/db=rn&q=Cct2	Cct2	168.04	193.06	180.76	201.03	168.08	175.42	203.5	157.79	180.11	149.52	141.6	181.82	200.27	146.42	197.74	136.11	147.39	125.44	186.59	181.75	121.92	120.16	129.24	110.23	119.99	117.24	115.75	Cct2	185.722	176.197	164.563	123.773	115.802	185.722
Cd48	Gene_RefSeq		1422	chr13	+	90116843	90140371	Cd48:Gene_RefSeq	https://www.ncbi.nlm.nih.gov/AceView/db=rn&q=Cd48	Cd48	88.92	101.38	108.91	85.43	75.96	74.15	74.83	37.46	180.05	140.39	139.82	170.54	188.75	131.94	197.43	129.52	67.2	18.78	69.88	69.1	92.35	83.62	81.01	346.82	483.75	441.25	528.18	Cd48	96.16	65.6	125.283	85.66	450	450
Timp3	Gene_RefSeq		1756	chr7	-	23544207	23594133	Timp3:Gene_RefSeq	https://www.ncbi.nlm.nih.gov/AceView/db=rn&q=Timp3	Timp3	160.07	130.86	148.47	123.01	114.45	94.47	85.25	133.12	179.18	187.4	182.89	151.26	135.6	170.15	144.19	176.17	110.22	108.98	88.46	86.24	184.37	181.07	169.27	347.05	355.94	384.61	361.83	Timp3	140.602	106.823	143.395	178.237	362.357	362.357
Tpm1	Gene_RefSeq		1729	chr8	-	72814738	72841496	Tpm1:Gene_RefSeq	https://www.ncbi.nlm.nih.gov/AceView/db=rn&q=Tpm1	Tpm1	151.23	153.82	149.5	148.58	135.47	139.47	148.46	130.36	179.03	150.75	236.25	197.79	207.1	166.52	212.54	160.13	201.29	182.92	211.52	219.15	133.37	148.62	143.57	329.52	271.24	317.31	265.2	Tpm1	150.782	138.44	193.749	141.853	295.817	295.817
Rab11a	Gene_RefSeq		2262	chr8	-	70192975	70215719	Rab11a:Gene_RefSeq	https://www.ncbi.nlm.nih.gov/AceView/db=rn&q=Rab11a	Rab11a	119.7	132.36	136.42	128.23	131.87	132.86	141.63	116	178.84	152	140.05	189.2	219.64	145.34	220.36	140.85	140.27	115.72	146.08	151.25	137.31	138.99	140.25	171.09	176.38	167.25	197.79	Rab11a	129.178	130.59	161.633	138.85	178.127	178.127
Ndufa2	Gene_RefSeq		560	chr18	-	29585671	29587760	Ndufa2:Gene_RefSeq	https://www.ncbi.nlm.nih.gov/AceView/db=rn&q=Ndufa2	Ndufa2	83.73	129.62	96.64	120.3	103.84	114.11	149.75	73.95	178.52	127.12	134.52	195.66	158.48	145.12	165.19	139.64	73.74	69.56	172.09	161.29	33	35.35	28.78	143.91	130.4	141.55	153.98	Ndufa2	107.573	110.412	143.411	32.3767	142.46	143.411
Sod2	Gene_RefSeq		2065	chr1	-	47914757	47921587	Sod2:Gene_RefSeq	https://www.ncbi.nlm.nih.gov/AceView/db=rn&q=Sod2	Sod2	167.72	183.09	174.48	178.23	230.49	234.19	269.98	253.98	178.08	168.13	171.44	185.98	178.2	159.77	191.91	167.62	195.5	201.06	204.66	205.48	163.2	169.82	185.57	67.97	83.36	73.93	77.48	Sod2	175.88	247.16	183.986	172.863	75.685	247.16
Ppp1ca	Gene_RefSeq		1392	chr1	+	219439953	219443570	Ppp1ca:Gene_RefSeq	https://www.ncbi.nlm.nih.gov/AceView/db=rn&q=Ppp1ca	Ppp1ca	340.74	383.59	351.91	382.16	317.65	307.14	361.02	267.32	177.9	171.99	171.57	182.62	178.85	171.55	189.62	176.29	238.83	213.41	308.78	316.98	116.07	113.68	121.68	168.86	158.29	177.23	157.45	Ppp1ca	364.6	313.282	208.199	117.143	165.457	364.6
Psmc1	Gene_RefSeq		1544	chr6	+	124123283	124135643	Psmc1:Gene_RefSeq	https://www.ncbi.nlm.nih.gov/AceView/db=rn&q=Psmc1	Psmc1	188.96	224.71	215.32	217.02	207.8	229.33	254.31	194.28	177.88	170.43	166.82	186.06	196.86	174.88	193.7	170.53	205.36	184.94	246.09	246.62	147.84	137.36	145.38	93.75	101.83	106.36	106.96	Psmc1	211.502	221.43	193.347	143.527	102.225	221.43
Miat	Gene_RefSeq		8474	chr12	+	50447251	50461859	Miat:Gene_RefSeq	https://www.ncbi.nlm.nih.gov/AceView/db=rn&q=Miat	Miat	11.15	10.29	10.16	17.06	48.41	53.33	47.53	50.66	177.32	248.49	219	165.94	195.71	219.64	174.76	244.64	115.23	120.01	104.28	114.85	244.92	252.14	253.62	0.02	0.02	0.02	0.02	Miat	12.165	49.9825	174.989	250.227	0.02	250.227
Calcb	Gene_RefSeq		759	chr1	+	184272690	184276346	Calcb:Gene_RefSeq	https://www.ncbi.nlm.nih.gov/AceView/db=rn&q=Calcb	Calcb	0.12	0.11	0.12	0.15	16.16	14.36	20.15	14	177.26	139.97	144.89	187.88	171.02	148.81	143.69	150.43	128.79	107.27	157.34	182.49	40.82	39.12	42.34	0.14	0.18	0.17	0.14	Calcb	0.125	16.1675	153.32	40.76	0.1575	153.32
Fgf1	Gene_RefSeq		1185	chr18	+	32336102	32357074	Fgf1:Gene_RefSeq	https://www.ncbi.nlm.nih.gov/AceView/db=rn&q=Fgf1	Fgf1	292.01	278.52	290.12	260.62	338.87	318.99	346.74	335.42	176.82	197.12	196.97	172.66	163.55	186.43	175.03	202.36	260.16	218.77	233.48	207.37	217.82	236.95	220.01	99.85	116.22	129.48	197.38	Fgf1	280.317	335.005	199.227	224.927	135.732	335.005
Gnai2	Gene_RefSeq		2217	chr8	-	116370730	116391307	Gnai2:Gene_RefSeq	https://www.ncbi.nlm.nih.gov/AceView/db=rn&q=Gnai2	Gnai2	249.09	249.67	246.59	222.41	329.37	321.37	325.42	284.43	176.79	195.98	205.26	164.19	166.93	210.47	160.56	213.89	230.43	190.1	209.39	233.49	175.05	162.79	165.34	285.8	270.07	296.16	277.85	Gnai2	241.94	315.148	196.457	167.727	282.47	315.148
Uqcrb	Gene_RefSeq		1041	chr7	-	71264502	71269869	Uqcrb:Gene_RefSeq	https://www.ncbi.nlm.nih.gov/AceView/db=rn&q=Uqcrb	Uqcrb	104.68	128.37	113.53	125.65	114.99	123.02	141.79	93.65	176.59	120.32	117.29	196.06	197.99	135.71	202.88	119.21	97.47	87.01	154.26	150.37	44.75	40.56	42.12	115.14	118.85	119.49	119.08	Uqcrb	118.058	118.362	146.263	42.4767	118.14	146.263
Gyg1	Gene_RefSeq		1602	chr2	-	104916735	104955807	Gyg1:Gene_RefSeq	https://www.ncbi.nlm.nih.gov/AceView/db=rn&q=Gyg1	Gyg1	36.13	39.58	37.79	39.12	51.98	53.89	56.95	41.96	176.36	145.45	150.82	201.44	175.93	143.97	180.77	139.21	123.29	95.66	123.2	128.99	70.24	66.83	65.39	42.45	41.57	46.44	38.81	Gyg1	38.155	51.195	148.758	67.4867	42.3175	148.758
Lamtor4	Gene_RefSeq		605	chr12	+	19573909	19577624	Lamtor4:Gene_RefSeq	https://www.ncbi.nlm.nih.gov/AceView/db=rn&q=Lamtor4	Lamtor4	119.24	162.48	131.14	136.35	160.77	148.94	177.8	113.26	176.14	187.83	178.2	171.06	145.57	183.6	151.23	191.32	123.05	123.21	205.92	212.23	59.55	55.48	54.69	113.36	111.45	119.21	117.39	Lamtor4	137.302	150.193	170.78	56.5733	115.352	170.78
Sparcl1	Gene_RefSeq		2666	chr14	+	6994261	7025309	Sparcl1:Gene_RefSeq	https://www.ncbi.nlm.nih.gov/AceView/db=rn&q=Sparcl1	Sparcl1	66.01	67.81	76.85	52.62	138.55	117.21	78.47	50.19	176.05	164.86	170.58	168.3	173.16	150.16	199.92	160.22	128.97	141.11	161.56	120.21	169.63	176.36	128.7	577.62	495.31	491.51	426.85	Sparcl1	65.8225	96.105	159.592	158.23	497.822	497.822
Usmg5	Gene_RefSeq		308	chr1	-	266859961	266866748	Usmg5:Gene_RefSeq	https://www.ncbi.nlm.nih.gov/AceView/db=rn&q=Usmg5	Usmg5	39.67	64.2	51.15	60.61	36.79	52.53	63.23	26.87	176.01	113.11	114.86	197.41	161.37	131.39	173.36	118.64	35.59	31.43	71.03	71.9	22.47	23.44	22.6	108.29	100.27	95.26	119.06	Usmg5	53.9075	44.855	116.342	22.8367	105.72	116.342
Etfa	Gene_RefSeq		1301	chr8	-	60028786	60086352	Etfa:Gene_RefSeq	https://www.ncbi.nlm.nih.gov/AceView/db=rn&q=Etfa	Etfa	70.69	86.33	79.64	73.57	155.13	162.55	192.47	130.35	175.5	132.93	124.21	182.67	198.67	129.31	196.37	124.58	170.25	140.85	226.14	221.86	103.72	98.12	99.71	109.35	114.01	125.17	112.33	Etfa	77.5575	160.125	168.612	100.517	115.215	168.612
Atxn10	Gene_RefSeq		1810	chr7	+	126228416	126351727	Atxn10:Gene_RefSeq	https://www.ncbi.nlm.nih.gov/AceView/db=rn&q=Atxn10	Atxn10	219.02	246.87	237.6	260.4	189.81	208.32	197.36	182.33	175.34	161.74	173.94	208.32	215.99	177.61	178.57	157.37	173.8	150.79	180.16	176.91	126.56	128.54	120.39	65.33	61.15	63.92	62.53	Atxn10	240.972	194.455	177.545	125.163	63.2325	240.972
Clip3	Gene_RefSeq		2123	chr1	-	88750462	90978913	Clip3:Gene_RefSeq	https://www.ncbi.nlm.nih.gov/AceView/db=rn&q=Clip3	Clip3	458.41	429.97	395.94	436.82	523.11	479.45	457.65	535.81	175.33	281.13	290.65	178.17	168.48	273.29	161.46	294.46	356.2	390.86	321.13	322.04	231.25	231.09	244.09	11.8	16	12.53	16.34	Clip3	430.285	499.005	267.767	235.477	14.1675	499.005
RGD1562987	Gene_RefSeq		926	chr18	+	70974885	70983360	RGD1562987:Gene_RefSeq	https://www.ncbi.nlm.nih.gov/AceView/db=rn&q=RGD1562987	RGD1562987	129.95	134.67	144.26	118.55	128.24	117.61	130.2	105.66	174.98	133.31	131.63	182.21	175.35	132.62	190.29	131.62	98.79	88.18	127.22	127.46	76.75	72.15	73.22	183.74	196.52	158.49	210.29	RGD1562987	131.857	120.428	141.138	74.04	187.26	187.26
Zdhhc2	Gene_RefSeq		1675	chr16	-	54934056	55002322	Zdhhc2:Gene_RefSeq	https://www.ncbi.nlm.nih.gov/AceView/db=rn&q=Zdhhc2	Zdhhc2	191.23	220.88	220.06	188.53	222.51	214.57	236.44	204.58	174.93	145.16	132.22	174.17	173.47	141.3	168.86	131.35	193.35	157.42	163.42	177.38	154.75	163.67	159.55	148.53	171.12	145.84	202.07	Zdhhc2	205.175	219.525	161.086	159.323	166.89	219.525
Hadhb	Gene_RefSeq		1996	chr6	-	27555408	27589539	Hadhb:Gene_RefSeq	https://www.ncbi.nlm.nih.gov/AceView/db=rn&q=Hadhb	Hadhb	139.94	160.88	150.21	156.78	180.89	194.84	191.53	166.09	174.79	151.07	148.66	196.87	200.18	148.06	196.62	147.21	160.38	132.77	177.04	166.35	116.84	118.52	123.99	120.89	127.23	120.29	132.93	Hadhb	151.952	183.338	166.667	119.783	125.335	183.338
Tmem50a	Gene_RefSeq		1019	chr5	-	153233965	153252006	Tmem50a:Gene_RefSeq	https://www.ncbi.nlm.nih.gov/AceView/db=rn&q=Tmem50a	Tmem50a	171.6	186.83	177.35	189.81	199.51	191.7	206.66	153.8	174.54	144.1	151.37	172.31	158.81	157.06	161.01	144.31	138.19	115.9	174.95	175.13	93.21	87.32	84.57	393.6	448.17	391.52	522.47	Tmem50a	181.397	187.918	155.64	88.3667	438.94	438.94
Bex2	Gene_RefSeq		775	chrX	-	106556838	106558366	Bex2:Gene_RefSeq	https://www.ncbi.nlm.nih.gov/AceView/db=rn&q=Bex2	Bex2	407.75	489.58	427.05	498.95	390.7	367.32	446.11	321.11	174.08	192.98	189.18	180.87	196.64	194.79	179.18	199.16	193.9	190.79	311.82	280.44	102.99	89.22	94.48	1.45	2.14	1.9	2.83	Bex2	455.832	381.31	206.986	95.5633	2.08	455.832
Dnm1	Gene_RefSeq		3200	chr3	-	11338081	11382043	Dnm1:Gene_RefSeq	https://www.ncbi.nlm.nih.gov/AceView/db=rn&q=Dnm1	Dnm1	144.63	129.81	121.42	136.86	190.02	180.66	166.51	236.64	174.07	209.12	208.8	180.67	174.87	203.23	165.21	225.55	245.39	318.69	216.56	207.73	235.99	257.64	256.26	47.58	41.37	35.38	37.07	Dnm1	133.18	193.458	210.824	249.963	40.35	249.963
Ppib	Gene_RefSeq		838	chr8	+	71719681	71725538	Ppib:Gene_RefSeq	https://www.ncbi.nlm.nih.gov/AceView/db=rn&q=Ppib	Ppib	124.9	140.28	122.85	127.33	121.67	123.16	118.44	89.79	174.05	153.42	155.82	180.93	169.55	173.26	163.85	163.41	90.64	64.35	117.81	110.92	66.6	62.68	55.46	450.22	369.74	385.25	342.5	Ppib	128.84	113.265	143.167	61.58	386.928	386.928
Uqcrc1	Gene_RefSeq		1567	chr8	+	117679328	117691073	Uqcrc1:Gene_RefSeq	https://www.ncbi.nlm.nih.gov/AceView/db=rn&q=Uqcrc1	Uqcrc1	167.2	193.8	169.61	167.61	217.27	211.14	230.29	193.33	173.52	182.43	195.29	182.41	149.48	188.8	149.05	197.76	172.49	162.89	204.84	194.67	124.43	121.52	126.49	71.99	75.1	77.2	76.89	Uqcrc1	174.555	213.007	179.469	124.147	75.295	213.007
Ap2b1	Gene_RefSeq		5409	chr10	+	70520206	70621971	Ap2b1:Gene_RefSeq	https://www.ncbi.nlm.nih.gov/AceView/db=rn&q=Ap2b1	Ap2b1	109.47	113.86	103.86	138.17	104.8	117.11	90.36	130.65	173.39	188.03	173.3	170.07	182.47	167.74	176.61	182.93	137.82	158.56	151.94	142.69	216.14	217.32	222.7	66.25	67.02	64.9	67.84	Ap2b1	116.34	110.73	167.129	218.72	66.5025	218.72
Mff	Gene_RefSeq		1907	chr9	+	88490280	90908852	Mff:Gene_RefSeq	https://www.ncbi.nlm.nih.gov/AceView/db=rn&q=Mff	Mff	119.38	133.33	124.47	129.59	108.81	115.18	118.04	97.36	173.36	125.16	128.02	179.7	180.04	131.14	169.96	133.91	115.79	102.36	133.9	130.99	93.09	95.48	90.49	126.16	146.19	134.93	152.07	Mff	126.692	109.848	142.028	93.02	139.838	142.028
Uba1	Gene_RefSeq		3548	chrX	-	1723171	1741644	Uba1:Gene_RefSeq	https://www.ncbi.nlm.nih.gov/AceView/db=rn&q=Uba1	Uba1	160.62	141.7	142.43	162.96	154.1	156.5	130.14	200.86	173.28	191.89	194.23	176.34	183.2	190.98	173.79	197.39	202.63	297.38	185.4	185.01	220.04	223.19	231.19	68.99	70.23	68.61	72.1	Uba1	151.928	160.4	195.96	224.807	69.9825	224.807
Atl1	Gene_RefSeq		2584	chr6	+	92229785	92370426	Atl1:Gene_RefSeq	https://www.ncbi.nlm.nih.gov/AceView/db=rn&q=Atl1	Atl1	157.25	164.89	165.26	165.44	185.43	187.75	191.37	187.81	173.22	156.39	154.78	187.26	198.43	148.56	191.03	154.69	175.94	169.33	169.28	164.42	137.82	142.05	141.5	12.42	20.63	14.05	20.3	Atl1	163.21	188.09	170.278	140.457	16.85	188.09
Idh3B	Gene_RefSeq		1506	chr3	-	122808564	122813583	Idh3B:Gene_RefSeq	https://www.ncbi.nlm.nih.gov/AceView/db=rn&q=Idh3B	Idh3B	127.2	153.37	140.88	145.23	176.1	170.21	183.06	150.18	171.94	167.72	168.96	181.92	178.15	165.49	171.89	166.59	161.06	150.61	191.81	190.88	99.01	97.87	100.57	61.37	63.44	69.3	67.2	Idh3B	141.67	169.887	172.252	99.15	65.3275	172.252
Ola1	Gene_RefSeq		1685	chr3	-	59802007	59920935	Ola1:Gene_RefSeq	https://www.ncbi.nlm.nih.gov/AceView/db=rn&q=Ola1	Ola1	113.14	139.67	127.89	130.67	132.25	135.54	145.94	120.76	171.82	138.76	128.52	193.51	200.95	133.17	205.07	129.24	142.2	123	152.84	153.2	93.5	96.64	97.44	34.2	35.58	38.29	37.99	Ola1	127.843	133.623	156.023	95.86	36.515	156.023
Polr2k	Gene_RefSeq		504	chr7	+	74989242	74992588	Polr2k:Gene_RefSeq	https://www.ncbi.nlm.nih.gov/AceView/db=rn&q=Polr2k	Polr2k	82.21	119.58	108.46	124.68	115.21	131.46	180.22	81.5	171.82	108.79	103.1	183.37	225.03	108.78	219.11	99.42	93.09	68.32	161.04	190.59	40.28	40.76	38.49	97	110.62	98.1	112.9	Polr2k	108.733	127.097	144.372	39.8433	104.655	144.372
Pdcd5	Gene_RefSeq		657	chr1	-	91173473	91966429	Pdcd5:Gene_RefSeq	https://www.ncbi.nlm.nih.gov/AceView/db=rn&q=Pdcd5	Pdcd5	95.95	124.74	98.15	101.8	117.95	121.29	139.61	95.81	171.64	115.24	117.24	188.3	199.09	131.86	190.39	125.82	119.5	110.58	163.16	158.38	42.16	35.25	39.68	112.94	100.53	112.34	121.64	Pdcd5	105.16	118.665	149.267	39.03	111.862	149.267
Myl12b	Gene_RefSeq		1199	chr9	-	119307169	119321500	Myl12b:Gene_RefSeq	https://www.ncbi.nlm.nih.gov/AceView/db=rn&q=Myl12b	Myl12b	172.3	201.4	165.45	186.04	195.53	192.51	193.53	162.45	171.63	221.01	230.57	181.46	183.79	228.71	175.7	233.32	165.03	155.13	207.79	193.87	123.75	113.93	106.61	205.29	187.83	199.24	199.24	Myl12b	181.298	186.005	195.667	114.763	197.9	197.9
Arl8a	Gene_RefSeq		1707	chr13	+	51972974	51981976	Arl8a:Gene_RefSeq	https://www.ncbi.nlm.nih.gov/AceView/db=rn&q=Arl8a	Arl8a	345.31	331.99	343.88	309.67	389.21	395.23	400.86	359.16	171.19	224.65	227.14	168.07	154	222.24	141.51	236.92	276.77	234.99	231.37	260.42	172.62	173.01	169.46	89.51	99.15	92.05	113.63	Arl8a	332.712	386.115	212.439	171.697	98.585	386.115
Epdr1	Gene_RefSeq		2205	chr17	+	47397558	47422183	Epdr1:Gene_RefSeq	https://www.ncbi.nlm.nih.gov/AceView/db=rn&q=Epdr1	Epdr1	184.21	197.55	199.3	190.2	178.64	188.29	199.13	176.56	170.73	158.39	158.83	173.64	160.23	156.75	158.14	163.8	158.54	136.86	166.99	164.25	146.31	146.56	146.15	151.09	170.28	140.17	206.85	Epdr1	192.815	185.655	160.596	146.34	167.097	192.815
Npdc1	Gene_RefSeq		1357	chr3	+	2625015	2630672	Npdc1:Gene_RefSeq	https://www.ncbi.nlm.nih.gov/AceView/db=rn&q=Npdc1	Npdc1	401.81	401.23	372.46	326.46	351.99	340.39	348.52	269.17	170.63	234.69	246.38	169.62	129.9	231.96	119.13	245.69	280.12	271.21	301.57	354.07	158.8	155.82	156.18	192.93	222.05	182.38	241.47	Npdc1	375.49	327.518	229.581	156.933	209.708	375.49
Cct8	Gene_RefSeq		2521	chr11	-	27130172	27141881	Cct8:Gene_RefSeq	https://www.ncbi.nlm.nih.gov/AceView/db=rn&q=Cct8	Cct8	134.61	149.72	144.22	149.05	144.49	153.67	157.3	142.17	170.58	136.49	132.73	180.05	208.99	133.21	203.31	133.64	134.72	124.84	146.35	140.13	118	121.84	124.31	77.81	84.94	84.39	86.95	Cct8	144.4	149.407	153.753	121.383	83.5225	153.753
Abca8a	Gene_RefSeq		5647	chr10	-	98319480	98390384	Abca8a:Gene_RefSeq	https://www.ncbi.nlm.nih.gov/AceView/db=rn&q=Abca8a	Abca8a	183.78	205.28	212.99	204.93	109.42	113.98	91.48	81.18	170.27	160.11	127.37	140.07	200.78	148.76	193.52	153.4	74.07	49.61	69.89	74.82	216.19	210.46	200.11	414.76	512.77	394.72	547.82	Abca8a	201.745	99.015	130.222	208.92	467.518	467.518
Ube2n	Gene_RefSeq		1488	chr7	+	36610147	36640190	Ube2n:Gene_RefSeq	https://www.ncbi.nlm.nih.gov/AceView/db=rn&q=Ube2n	Ube2n	184.65	217.28	214.35	182.52	185.35	192.07	232.32	188.13	170.17	143.26	137.37	183.2	189.73	140.24	189.95	141.29	212.63	202.47	215.95	208.67	150.3	158.33	165.86	79.1	71.33	78.6	74.15	Ube2n	199.7	199.468	177.911	158.163	75.795	199.7
Ncdn	Gene_RefSeq		3635	chr5	-	144769452	144779212	Ncdn:Gene_RefSeq	https://www.ncbi.nlm.nih.gov/AceView/db=rn&q=Ncdn	Ncdn	256.39	223.82	216.43	224.97	405.38	417.4	372.54	488.46	169.46	268.25	282.77	169.45	137.49	263.04	135.68	304.61	377.36	483.83	364.75	375.1	335.59	340.74	380.03	11.3	10.5	11.57	11.54	Ncdn	230.403	420.945	277.649	352.12	11.2275	420.945
Ndufa1	Gene_RefSeq		418	chrX	-	123803116	124516791	Ndufa1:Gene_RefSeq	https://www.ncbi.nlm.nih.gov/AceView/db=rn&q=Ndufa1	Ndufa1	171.53	236.77	179.27	232.31	200.01	202.65	255.75	147.29	169.26	162.92	162.71	173.47	149.5	165.47	160.11	171.78	148.13	134.77	300.34	279.41	53.68	51.8	51.96	136	131.15	134.69	126.22	Ndufa1	204.97	201.425	181.489	52.48	132.015	204.97
Bex3	Gene_RefSeq		509	chrX	+	106823959	106824870	Bex3:Gene_RefSeq	https://www.ncbi.nlm.nih.gov/AceView/db=rn&q=Bex3	Bex3	204.36	250.56	231.26	250.27	106.77	123.95	120.87	94.86	169.05	142.22	157.82	171.52	148.2	148.12	147.76	153.15	80.4	80.51	108.83	107.87	51.1	46.35	42.45	65.43	69.95	73.63	78.61	Bex3	234.113	111.613	134.621	46.6333	71.905	234.113
Uqcrfs1	Gene_RefSeq		1087	chr17	+	35677984	35682261	Uqcrfs1:Gene_RefSeq	https://www.ncbi.nlm.nih.gov/AceView/db=rn&q=Uqcrfs1	Uqcrfs1	114.1	123.66	112.8	129.28	113.9	119.48	122.74	105.35	168.98	145.47	146.98	174.93	170.09	146.41	165.51	154.17	104.21	93.88	138.22	142.34	74.58	66.25	69.59	93.55	92.46	98.06	98.65	Uqcrfs1	119.96	115.368	145.933	70.14	95.68	145.933
Grcc10	Gene_RefSeq		758	chr9	-	20279639	157266018	Grcc10:Gene_RefSeq	https://www.ncbi.nlm.nih.gov/AceView/db=rn&q=Grcc10	Grcc10	105.19	131.5	112.87	124.6	158.2	165.21	193.93	120.26	168.84	145.15	150.77	180.49	152.54	158.06	149.41	164.78	105.45	105.69	178.16	178.23	46.84	47.73	48.63	145.77	139.59	150.63	148.17	Grcc10	118.54	159.4	153.131	47.7333	146.04	159.4
Csnk1a1	Gene_RefSeq		971	chr18	+	56887722	56910610	Csnk1a1:Gene_RefSeq	https://www.ncbi.nlm.nih.gov/AceView/db=rn&q=Csnk1a1	Csnk1a1	177.65	192.54	195.12	171.42	176.54	186.68	189	194.24	168.83	149.25	146.04	177.85	190.03	153.52	191.73	149.45	182.55	183.25	162.02	165.39	192.49	205.37	210.52	161.44	174.42	158.02	170.04	Csnk1a1	184.182	186.615	168.326	202.793	165.98	202.793
Psma4	Gene_RefSeq		1121	chr8	+	59532456	59539916	Psma4:Gene_RefSeq	https://www.ncbi.nlm.nih.gov/AceView/db=rn&q=Psma4	Psma4	136.85	163.21	148.34	154.23	133.35	142.21	158.63	114.61	168.7	119.46	119.58	172.4	198.2	122.74	185.23	114.71	116.09	102.66	162.33	154.84	66.52	64.37	75.01	153.64	158.45	157.17	173.73	Psma4	150.657	137.2	144.745	68.6333	160.748	160.748
Psenen	Gene_RefSeq		534	chr1	-	89016094	89017290	Psenen:Gene_RefSeq	https://www.ncbi.nlm.nih.gov/AceView/db=rn&q=Psenen	Psenen	57.13	70.2	67.43	68.93	78.17	76.66	81.85	50.53	167.96	137.91	139.58	191.5	154.82	137.66	162.65	143.31	51.1	45.63	84.53	87.01	34.8	35.23	29.46	196.97	206.18	206.58	231.46	Psenen	65.9225	71.8025	125.305	33.1633	210.298	210.298
Ncl	Gene_RefSeq		2395	chr9	-	93369119	93377643	Ncl:Gene_RefSeq	https://www.ncbi.nlm.nih.gov/AceView/db=rn&q=Ncl	Ncl	162.53	172.83	183.13	178.83	156.68	166	168.25	164.34	167.81	143.69	136.5	168.27	219.28	145.82	222.69	135.15	150.97	146.16	158.04	152.2	164.98	171.09	163.41	200.31	213.08	226.06	215.29	Ncl	174.33	163.817	162.215	166.493	213.685	213.685
Paip2	Gene_RefSeq		1655	chr18	+	28398737	28415911	Paip2:Gene_RefSeq	https://www.ncbi.nlm.nih.gov/AceView/db=rn&q=Paip2	Paip2	108.99	134.2	129.45	123.64	110.61	122.49	137.35	89.04	167.48	126.38	116.08	181.12	205.69	125.8	201.73	120.95	115.64	85.56	146.72	146.84	94.24	88.01	89.12	141.75	145.13	143.31	155.06	Paip2	124.07	114.873	144.999	90.4567	146.312	146.312
Rpl36a	Gene_RefSeq		669	chrX	+	105402867	105405580	Rpl36a:Gene_RefSeq	https://www.ncbi.nlm.nih.gov/AceView/db=rn&q=Rpl36a	Rpl36a	172.03	240.13	214.59	255.51	172.8	222.56	293.29	114.56	167.45	120.11	126.08	176.83	195.65	131.42	209.52	125.3	100.11	80.71	232.9	265.08	67.22	64.12	62.7	469.76	421.61	461.21	395.25	Rpl36a	220.565	200.803	160.93	64.68	436.957	436.957
Rph3a	Gene_RefSeq		2656	chr12	+	41073824	41148489	Rph3a:Gene_RefSeq	https://www.ncbi.nlm.nih.gov/AceView/db=rn&q=Rph3a	Rph3a	14.33	16.37	14.53	16.69	29.26	30.51	31.37	37.17	166.75	213.01	211.14	168.36	163.5	213.38	154.28	225.95	331.63	368.4	248.97	258.25	282.28	282.81	307.64	0.06	0.05	0.03	0.42	Rph3a	15.48	32.0775	226.968	290.91	0.14	290.91
Ppp2cb	Gene_RefSeq		1581	chr16	-	62273276	62294765	Ppp2cb:Gene_RefSeq	https://www.ncbi.nlm.nih.gov/AceView/db=rn&q=Ppp2cb	Ppp2cb	169.1	190.33	186.28	182.35	154.04	159.9	170.21	129.94	166.68	135.07	129.27	176.19	172.7	133.55	157.09	129.05	141.68	118.12	139.76	154.4	109.94	110.91	114.76	177.99	182.05	170.61	211.84	Ppp2cb	182.015	153.522	146.13	111.87	185.623	185.623
Itfg1	Gene_RefSeq		3381	chr19	+	22281906	22403544	Itfg1:Gene_RefSeq	https://www.ncbi.nlm.nih.gov/AceView/db=rn&q=Itfg1	Itfg1	152.53	152.79	163.02	171.26	168.45	183.31	186.2	184.82	166.62	132.45	115.39	162.63	175.13	129.29	170.15	119.96	170.39	170.71	162.84	167.44	146.91	156.06	151.48	135.99	163.75	133.28	175.45	Itfg1	159.9	180.695	153.583	151.483	152.118	180.695
Dag1	Gene_RefSeq		5169	chr8	-	116980501	116993182	Dag1:Gene_RefSeq	https://www.ncbi.nlm.nih.gov/AceView/db=rn&q=Dag1	Dag1	74.76	69.65	69.11	63.62	95.78	92.29	66.37	67.15	166.37	209.02	169.46	123.62	133	181.27	125.72	176.22	119.92	59.59	100.58	98.13	243.05	244.1	220.81	446.07	536.59	436.01	610.7	Dag1	69.285	80.3975	138.575	235.987	507.343	507.343
Kcna1	Gene_RefSeq		1746	chr4	-	159190781	159192526	Kcna1:Gene_RefSeq	https://www.ncbi.nlm.nih.gov/AceView/db=rn&q=Kcna1	Kcna1	6.59	7.5	7.69	6	13.36	15.06	16.75	18.15	166.22	187.99	180.56	161.48	142.38	168.08	151.44	182.09	184.16	181.71	150.85	133.62	234.79	268.07	256.07	46.36	75.28	59.07	82.49	Kcna1	6.945	15.83	165.882	252.977	65.8	252.977
Psma1	Gene_RefSeq		1174	chr1	-	183733567	183744586	Psma1:Gene_RefSeq	https://www.ncbi.nlm.nih.gov/AceView/db=rn&q=Psma1	Psma1	118.39	137.58	122.76	124.93	132.61	144.3	159.14	118.49	165.59	121.3	121.77	181.18	179.78	121.75	171.02	122.12	116.47	99.01	139.98	136.7	81.42	74.89	80.55	109.3	105.88	100.51	99.1	Psma1	125.915	138.635	139.722	78.9533	103.697	139.722
Mtch1	Gene_RefSeq		1783	chr20	-	6937347	6961143	Mtch1:Gene_RefSeq	https://www.ncbi.nlm.nih.gov/AceView/db=rn&q=Mtch1	Mtch1	450.89	478.52	449.97	405.38	420.91	431.17	430.11	378.41	165.38	211.09	217.86	165.26	139	219.67	129.93	234.68	250.97	243.22	250.71	279.35	162.77	148.12	147.01	157.48	166.73	153.09	179.7	Mtch1	446.19	415.15	208.927	152.633	164.25	446.19
Tax1bp1	Gene_RefSeq		2900	chr4	+	82776746	82832586	Tax1bp1:Gene_RefSeq	https://www.ncbi.nlm.nih.gov/AceView/db=rn&q=Tax1bp1	Tax1bp1	94.03	106.54	105.37	103.54	107.04	111.94	112.96	109.53	165.35	128.5	125.27	173.5	195.55	128.69	194	127.59	117.59	112.32	126.23	120.43	129.22	140.4	137.46	137.4	150.75	148.86	153.7	Tax1bp1	102.37	110.368	142.918	135.693	147.678	147.678
Txnl1	Gene_RefSeq		1279	chr18	-	59059373	59086251	Txnl1:Gene_RefSeq	https://www.ncbi.nlm.nih.gov/AceView/db=rn&q=Txnl1	Txnl1	161.83	183.71	179.02	187.49	189.85	191.11	212.07	174.08	165.15	130.09	130.03	179.12	190.06	132.48	190.23	132.02	148.75	138.62	173.97	173.2	101.07	99.7	107.95	103.62	123.52	101.96	125.26	Txnl1	178.013	191.778	156.977	102.907	113.59	191.778
Sfrp5	Gene_RefSeq		1989	chr1	-	261442108	261446570	Sfrp5:Gene_RefSeq	https://www.ncbi.nlm.nih.gov/AceView/db=rn&q=Sfrp5	Sfrp5	115.62	117.84	105.29	97.91	115.21	129.5	115.34	66.69	164.59	211.73	216.37	157.9	117.55	198.45	110.69	196.21	147.62	39.7	134.78	153.07	203.65	216.65	232.57	454.39	590.32	454.82	661.5	Sfrp5	109.165	106.685	154.055	217.623	540.257	540.257
Tusc5	Gene_RefSeq		3380	chr10	-	63471330	63491713	Tusc5:Gene_RefSeq	https://www.ncbi.nlm.nih.gov/AceView/db=rn&q=Tusc5	Tusc5	0.99	0.7	0.51	0.67	225.4	217.89	245.39	219.71	164.16	227.29	216.26	168.9	155.39	227.57	139.75	226.26	423.72	435.4	372.93	393.43	203.26	203.19	209.29	28.44	17.05	64.14	7.3	Tusc5	0.7175	227.097	262.588	205.247	29.2325	262.588
RGD1303003	Gene_RefSeq		1277	chr20	+	11244353	11252450	RGD1303003:Gene_RefSeq	https://www.ncbi.nlm.nih.gov/AceView/db=rn&q=RGD1303003	RGD1303003	77.36	93.87	78.35	82.96	143.94	145.74	151.41	119.44	163.99	176.97	179.37	166.84	139.9	160.79	136.11	183.37	147.65	129.09	182.43	183.47	97.43	89.62	93.32	53.98	53.05	56.63	52.47	RGD1303003	83.135	140.132	162.498	93.4567	54.0325	162.498
Hspe1	Gene_RefSeq		530	chr9	+	61691246	61694102	Hspe1:Gene_RefSeq	https://www.ncbi.nlm.nih.gov/AceView/db=rn&q=Hspe1	Hspe1	213.91	271.75	241.03	254.05	261.77	268.55	333.53	192.7	163.81	135.97	145.47	185.65	217.62	136.72	227.94	135.91	181.04	152.24	318.61	294.26	63.32	63.68	63.22	136.17	143.69	156.28	155.17	Hspe1	245.185	264.137	191.27	63.4067	147.827	264.137
Ppa1	Gene_RefSeq		1312	chr20	+	31265519	31292450	Ppa1:Gene_RefSeq	https://www.ncbi.nlm.nih.gov/AceView/db=rn&q=Ppa1	Ppa1	100.48	130.57	111.93	119.43	105.56	102.7	125.27	92.32	163.32	135.75	142.11	177.37	171.55	127.62	169.26	138.04	112.09	85.69	155.43	140.32	72.56	73.92	75.82	42.36	41.85	50.46	39.43	Ppa1	115.603	106.462	143.213	74.1	43.525	143.213
Tkt	Gene_RefSeq		2082	chr16	+	6609670	6634602	Tkt:Gene_RefSeq	https://www.ncbi.nlm.nih.gov/AceView/db=rn&q=Tkt	Tkt	200.08	207.02	192.12	216.39	185.87	193.2	181.93	183.8	163.14	178.38	177.47	147.46	125.27	172.72	121.05	181.62	159.37	169.96	149.86	168.62	170.89	164.81	158.79	213.17	258.44	231.54	286.18	Tkt	203.903	186.2	159.577	164.83	247.332	247.332
Atox1	Gene_RefSeq		493	chr10	-	40790850	40805886	Atox1:Gene_RefSeq	https://www.ncbi.nlm.nih.gov/AceView/db=rn&q=Atox1	Atox1	81.92	110.36	82.97	103.64	93.54	91.53	108.27	65.28	163.03	141.3	151.28	181.18	158.55	149.94	147.77	159.26	87.85	104.05	160.62	155.33	31.09	30.55	29.27	131.76	105.75	111.87	93.9	Atox1	94.7225	89.655	146.68	30.3033	110.82	146.68
Acly	Gene_RefSeq		4327	chr10	-	88392248	88442845	Acly:Gene_RefSeq	https://www.ncbi.nlm.nih.gov/AceView/db=rn&q=Acly	Acly	646.53	610.13	605.73	659.13	505.75	505.66	448.74	626.32	162.82	175.65	168.58	154.39	140.17	163.86	132.23	157.34	205.26	255.34	190.69	182.18	185.34	186.5	192.66	120.7	148.68	125.99	158.93	Acly	630.38	521.618	174.042	188.167	138.575	630.38
Taldo1	Gene_RefSeq		1198	chr1	+	214375555	214385886	Taldo1:Gene_RefSeq	https://www.ncbi.nlm.nih.gov/AceView/db=rn&q=Taldo1	Taldo1	162.5	195.67	168.5	166.51	151.18	153.54	155.35	119.77	162.35	150.3	146.21	157.85	134.46	148.05	146.39	148.76	109.6	84.97	135.77	133.58	88.81	88.19	94.28	242.07	283.97	253.36	320.61	Taldo1	173.295	144.96	138.191	90.4267	275.002	275.002
Msn	Gene_RefSeq		2097	chrX	+	65226834	65294192	Msn:Gene_RefSeq	https://www.ncbi.nlm.nih.gov/AceView/db=rn&q=Msn	Msn	339.51	321.49	335.1	337.71	288.81	290.43	274.9	329.76	162.32	148.11	148.23	165.42	181.42	157.94	178.3	149.2	239.62	242.98	197.47	187.8	206.97	208.75	208.94	191.66	193.93	197.19	164.34	Msn	333.452	295.975	179.901	208.22	186.78	333.452
Lgmn	Gene_RefSeq		1819	chr6	-	126282246	126308210	Lgmn:Gene_RefSeq	https://www.ncbi.nlm.nih.gov/AceView/db=rn&q=Lgmn	Lgmn	122.5	115.25	119.9	118.41	98.19	103.48	98.2	93.62	162.11	147.91	151.95	169.05	158.14	154.06	151.66	164.63	194.17	198.14	202.91	205.17	141.01	140.25	128.92	95.14	78.2	79.62	71.14	Lgmn	119.015	98.3725	171.658	136.727	81.025	171.658
Cpne6	Gene_RefSeq		2017	chr15	+	34187229	34194107	Cpne6:Gene_RefSeq	https://www.ncbi.nlm.nih.gov/AceView/db=rn&q=Cpne6	Cpne6	52.41	47.68	46.58	52.18	46.51	49.1	51.84	44.35	162.1	218.76	217.31	152.97	137.07	216.22	132.15	227.62	234.68	225.63	241.85	227.91	222.43	228.78	244.03	0.04	0.04	0.04	0.06	Cpne6	49.7125	47.95	199.523	231.747	0.045	231.747
Dok4	Gene_RefSeq		1523	chr19	+	10563423	10574094	Dok4:Gene_RefSeq	https://www.ncbi.nlm.nih.gov/AceView/db=rn&q=Dok4	Dok4	24.67	22.76	21.62	16.98	90.91	97.55	102.97	76.49	162.1	217.05	219.32	170.07	153.85	225.29	137.25	229.32	418.5	370.45	347.27	400.49	207.05	211.25	207.62	41.74	54.2	46.61	65.19	Dok4	21.5075	91.98	254.247	208.64	51.935	254.247
Plec	Gene_RefSeq		14918	chr7	-	117230319	117289961	Plec:Gene_RefSeq	https://www.ncbi.nlm.nih.gov/AceView/db=rn&q=Plec	Plec	102.34	89.28	84.84	126.26	88.22	88.94	58.86	189.8	161.97	252.07	256.74	142.85	146.11	220.57	149.74	262.74	86.42	201.46	126.31	128.67	333.73	341.5	368.54	217.91	226.51	223.91	235.61	Plec	100.68	106.455	177.971	347.923	225.985	347.923
Mrpl17	Gene_RefSeq		1179	chr1	-	170652293	170653982	Mrpl17:Gene_RefSeq	https://www.ncbi.nlm.nih.gov/AceView/db=rn&q=Mrpl17	Mrpl17	114.52	137.24	114.18	126.47	151.9	149.17	159.58	132.58	161.84	161.98	162.33	188.12	154.39	168.23	155.82	168.42	119.27	117.98	165.67	164.84	71.35	76.22	73.81	90.5	90.05	94.13	89.68	Mrpl17	123.102	148.308	157.407	73.7933	91.09	157.407
Tagln3	Gene_RefSeq		1085	chr11	+	57505317	60086552	Tagln3:Gene_RefSeq	https://www.ncbi.nlm.nih.gov/AceView/db=rn&q=Tagln3	Tagln3	341.07	392.4	346.33	351.65	363.31	371.4	435.94	309.03	161.06	160.08	167.03	186.76	171.42	178.5	154.94	174.51	190.92	170.45	258.55	261.11	95.36	90.7	95.23	1.26	1.4	0.89	0.99	Tagln3	357.862	369.92	186.278	93.7633	1.135	369.92
Ret	Gene_RefSeq		5478	chr4	-	150202174	150244380	Ret:Gene_RefSeq	https://www.ncbi.nlm.nih.gov/AceView/db=rn&q=Ret	Ret	84.93	111.1	76.03	82.34	190.64	193.88	154.82	223.11	160.72	196.52	184.91	161.76	186.89	205.05	156.34	204.33	360.21	438.12	327.29	352.48	388.24	386.96	385.15	3.17	4.65	3.71	4.13	Ret	88.6	190.612	244.552	386.783	3.915	386.783
Cyc1	Gene_RefSeq		1195	chr7	+	117409576	117411953	Cyc1:Gene_RefSeq	https://www.ncbi.nlm.nih.gov/AceView/db=rn&q=Cyc1	Cyc1	222.49	259.95	219.65	234.22	241.17	235.31	256.89	208.91	160.52	192.13	207.79	163.71	124.58	198.55	125.44	208.71	190.86	182.18	243.65	242.79	93.62	96.3	88.05	68.55	74.37	67.72	70.78	Cyc1	234.078	235.57	186.743	92.6567	70.355	235.57
Atp6v1c1	Gene_RefSeq		1744	chr7	+	77678968	77716408	Atp6v1c1:Gene_RefSeq	https://www.ncbi.nlm.nih.gov/AceView/db=rn&q=Atp6v1c1	Atp6v1c1	135.17	156.82	152.64	155.65	137.22	144.79	153.57	129.52	159.92	134.26	118.36	167.39	189.73	128.81	191.81	122.75	130.7	110.89	135.25	133.86	104.99	105.16	99.6	63.36	73.17	70.01	79.21	Atp6v1c1	150.07	141.275	143.644	103.25	71.4375	150.07
LOC100911483	Gene_RefSeq		472	chr16	+	21275311	21282246	LOC100911483:Gene_RefSeq	https://www.ncbi.nlm.nih.gov/AceView/db=rn&q=LOC100911483	LOC100911483	175.13	221.7	179.03	227.05	202.34	205.65	253.48	150.32	159.89	188.01	215.06	159.66	118.71	214.71	122.65	218.15	115.53	113.33	238.39	248.8	64.36	52.55	54.62	129.85	145.17	135.96	149.33	LOC100911483	200.728	202.947	176.074	57.1767	140.078	202.947
S100a9	Gene_RefSeq		487	chr2	-	190097438	190100119	S100a9:Gene_RefSeq	https://www.ncbi.nlm.nih.gov/AceView/db=rn&q=S100a9	S100a9	1.51	0.31	0.6	0.62	0.56	0.27	0.36	0.21	159.74	35.85	133.51	127.08	101.81	92.31	456.9	50.04	6.77	2.16	1.42	2.28	31.78	19.51	83.92	3.16	0.55	0.75	0.59	S100a9	0.76	0.35	97.4892	45.07	1.2625	97.4892
Psmb2	Gene_RefSeq		792	chr5	+	144702004	144734220	Psmb2:Gene_RefSeq	https://www.ncbi.nlm.nih.gov/AceView/db=rn&q=Psmb2	Psmb2	95.17	126.54	99.16	107	93.51	97.05	103.22	84.27	159.4	126.96	126.97	164.48	140.48	127.6	137.47	129.7	76.34	70.47	121.39	110.58	52.37	52.25	51.1	120.53	106.99	111.02	116.8	Psmb2	106.968	94.5125	124.32	51.9067	113.835	124.32
Capn2	Gene_RefSeq		3513	chr13	-	100878649	100928811	Capn2:Gene_RefSeq	https://www.ncbi.nlm.nih.gov/AceView/db=rn&q=Capn2	Capn2	131.84	121.19	123.97	129.01	167.33	166.23	154.89	174.1	158.6	152.14	151.62	165.79	167.45	147.23	167.99	151.37	184.32	191.43	172.86	172.96	185.75	184.79	185.5	137.27	158.16	147.52	170.04	Capn2	126.502	165.637	165.313	185.347	153.248	185.347
Atp6v1a	Gene_RefSeq		4069	chr11	+	61531578	61584634	Atp6v1a:Gene_RefSeq	https://www.ncbi.nlm.nih.gov/AceView/db=rn&q=Atp6v1a	Atp6v1a	211.34	222.04	224.99	238.25	178.54	178.07	175.94	206.28	158.49	145.35	133.25	161.61	174.87	137.81	173.64	140.12	181.68	199.35	176.08	171.9	172.62	178.68	184.71	39.91	41.83	39.09	42.59	Atp6v1a	224.155	184.707	162.846	178.67	40.855	224.155
Camk2g	Gene_RefSeq		1727	chr15	+	3936786	3993868	Camk2g:Gene_RefSeq	https://www.ncbi.nlm.nih.gov/AceView/db=rn&q=Camk2g	Camk2g	113.82	111.59	110	104.51	102.14	105.88	107.12	116.13	158.41	160.8	170.44	153.93	153.97	158.16	146.57	168.32	248.24	247.3	222.84	207.46	204.23	201.49	191.5	19.46	14.57	18.15	15.38	Camk2g	109.98	107.817	183.037	199.073	16.89	199.073
Pfkm	Gene_RefSeq		2750	chr7	+	139698148	139722132	Pfkm:Gene_RefSeq	https://www.ncbi.nlm.nih.gov/AceView/db=rn&q=Pfkm	Pfkm	206.97	207.56	204.97	198.68	214.07	219.42	222.44	200.7	158.4	185.82	197.83	161.2	155.23	175.5	147.3	186.5	261.23	257.02	241.49	232.64	182.66	183.37	187.72	85.96	118.99	88.33	125.66	Pfkm	204.545	214.158	196.68	184.583	104.735	214.158
Diablo	Gene_RefSeq		1308	chr12	+	38490230	38503344	Diablo:Gene_RefSeq	https://www.ncbi.nlm.nih.gov/AceView/db=rn&q=Diablo	Diablo	148.58	181.05	148.63	161.61	305.13	298.87	304.41	261.68	158.18	150.25	151.32	161.59	137.98	139.89	143.87	160.5	95.53	81.88	122.18	118.47	63.57	62.13	60.2	38.07	42.95	41.55	44.07	Diablo	159.968	292.523	135.137	61.9667	41.66	292.523
Peg3	Gene_RefSeq		8683	chr1	+	70210849	70237450	Peg3:Gene_RefSeq	https://www.ncbi.nlm.nih.gov/AceView/db=rn&q=Peg3	Peg3	176.62	176.91	167.08	272.43	100.98	107.61	84.84	180.47	158.09	158.15	148.99	153.81	188.4	153.84	187.55	158.47	88.33	134.15	122.05	112.8	240.34	241.3	252.69	40.69	37.74	41.49	36.03	Peg3	198.26	118.475	147.052	244.777	38.9875	244.777
Fxyd1	Gene_RefSeq		533	chr1	-	89484199	89488223	Fxyd1:Gene_RefSeq	https://www.ncbi.nlm.nih.gov/AceView/db=rn&q=Fxyd1	Fxyd1	138.07	176.37	161.45	158.71	115.5	126.94	134.3	68.51	157.71	183.93	175.27	141.31	124.33	185.21	107.16	168.08	46.15	26.66	93.17	99.65	76.99	72.34	66.16	441.51	496.36	441.66	543.03	Fxyd1	158.65	111.312	125.719	71.83	480.64	480.64
Cox17	Gene_RefSeq		424	chr11	-	64962664	64968437	Cox17:Gene_RefSeq	https://www.ncbi.nlm.nih.gov/AceView/db=rn&q=Cox17	Cox17	96.19	136.61	119.1	142.35	125.65	134.5	160.08	100.11	157.42	122.85	120.78	168.68	176.32	118	175.58	122.55	97.29	95.9	173.14	162.44	46	34.7	41.82	104.54	119.24	121.69	159.1	Cox17	123.562	130.085	140.912	40.84	126.143	140.912
Ndufs1	Gene_RefSeq		2476	chr9	-	69919865	69953182	Ndufs1:Gene_RefSeq	https://www.ncbi.nlm.nih.gov/AceView/db=rn&q=Ndufs1	Ndufs1	108.41	108.63	109.29	114.22	151.64	159.62	154.6	148.26	157.36	126.9	123.36	169.98	178.66	125.97	186.15	122.03	171.37	147.06	163.36	147.69	143.72	154.3	156.23	44.98	51.9	48.37	53.07	Ndufs1	110.137	153.53	151.658	151.417	49.58	153.53
Prpf19	Gene_RefSeq		2116	chr1	+	226947105	226958146	Prpf19:Gene_RefSeq	https://www.ncbi.nlm.nih.gov/AceView/db=rn&q=Prpf19	Prpf19	176.05	183.93	167.9	176.1	148.6	154.87	154.58	146.03	157.06	166.14	169.14	168.25	160.39	170.01	162.26	177.76	197.54	194.88	213.51	204.68	152.47	152.95	149.4	61.33	59.25	60.3	64.65	Prpf19	175.995	151.02	178.468	151.607	61.3825	178.468
Atf4	Gene_RefSeq		1410	chr7	+	121480723	121482781	Atf4:Gene_RefSeq	https://www.ncbi.nlm.nih.gov/AceView/db=rn&q=Atf4	Atf4	172.19	187.11	174.42	189.96	210.64	193.51	213.16	257.8	157	163.53	163.41	168.36	163.2	176.72	162.92	163.68	161.89	228.66	192.66	191.53	108.8	106.15	109.81	210.73	188.69	207.3	199.76	Atf4	180.92	218.777	174.463	108.253	201.62	218.777
Tcp1	Gene_RefSeq		1831	chr1	-	48025664	48033343	Tcp1:Gene_RefSeq	https://www.ncbi.nlm.nih.gov/AceView/db=rn&q=Tcp1	Tcp1	121.29	138.62	123.77	142.69	134.09	141.37	145.14	128.58	156.81	126.69	118.74	155.71	177.65	121.79	172.37	120.31	122.47	114.86	129.12	127.85	98.98	102.87	109.77	98.58	101.71	104	104.41	Tcp1	131.593	137.295	137.031	103.873	102.175	137.295
Atp2a2	Gene_RefSeq		5691	chr12	+	39553903	39603326	Atp2a2:Gene_RefSeq	https://www.ncbi.nlm.nih.gov/AceView/db=rn&q=Atp2a2	Atp2a2	70.72	68.98	64.38	97.5	72.73	79.66	61.25	105.46	156.5	148.73	144.81	148.31	179.09	139.16	172.3	152.56	92.78	124.03	112.13	107.93	167.06	168.99	172.98	94.13	84.29	98.87	82.32	Atp2a2	75.395	79.775	139.861	169.677	89.9025	169.677
Scn10a	Gene_RefSeq		6506	chr8	-	128298593	128416650	Scn10a:Gene_RefSeq	https://www.ncbi.nlm.nih.gov/AceView/db=rn&q=Scn10a	Scn10a	0.19	0.12	0.02	0.25	119.48	122.89	88.66	210.17	156.43	193.18	178.15	148.44	169.11	190.87	141.43	192.74	171.71	308.61	196.3	223.37	230.39	230.85	240.68	0.02	0.02	0.02	0.02	Scn10a	0.145	135.3	189.195	233.973	0.02	233.973
Pls3	Gene_RefSeq		3078	chrX	+	119030419	119124257	Pls3:Gene_RefSeq	https://www.ncbi.nlm.nih.gov/AceView/db=rn&q=Pls3	Pls3	70.43	73.18	77.39	77.71	163.59	168.4	173.45	175.09	156.4	133.55	119.06	173.55	202.4	133.13	189.68	123.56	169.78	162.54	154.75	152.8	137.32	140.3	149.29	94.56	85.29	101.94	74.16	Pls3	74.6775	170.132	155.933	142.303	88.9875	170.132
Copg1	Gene_RefSeq		2625	chr4	+	119815246	119839683	Copg1:Gene_RefSeq	https://www.ncbi.nlm.nih.gov/AceView/db=rn&q=Copg1	Copg1	157.38	150.45	149.49	152.71	164.83	170.02	152.92	195.41	156.22	163.59	158.89	153.15	145.41	165.44	138.31	165.3	186.53	206.87	162.49	153.57	216.58	229.1	224.61	71.71	74.97	71	70.87	Copg1	152.507	170.795	162.981	223.43	72.1375	223.43
Sat1	Gene_RefSeq		1166	chrX	+	43626480	43629767	Sat1:Gene_RefSeq	https://www.ncbi.nlm.nih.gov/AceView/db=rn&q=Sat1	Sat1	57.17	71.14	69.79	60.68	74.09	77.25	80.95	83.92	155.99	104.83	93.81	128.87	189.9	124.86	155.12	95.78	46.82	84.65	64.08	63.15	83.18	85.68	85.52	332.42	370.63	315.91	405.43	Sat1	64.695	79.0525	108.988	84.7933	356.098	356.098
Arf3	Gene_RefSeq		3286	chr7_AABR07046136v1_random	-	7147	140417530	Arf3:Gene_RefSeq	https://www.ncbi.nlm.nih.gov/AceView/db=rn&q=Arf3	Arf3	355.04	333.7	345.95	333.69	275.25	279.79	278.42	287.78	155.94	192.79	183.77	151.09	141.55	192.06	142.27	193.39	305.81	300	266.79	276.75	235.95	225.85	231.82	61.77	60.05	58.42	60.83	Arf3	342.095	280.31	208.518	231.207	60.2675	342.095
Clstn1	Gene_RefSeq		4328	chr5	+	166533235	166601686	Clstn1:Gene_RefSeq	https://www.ncbi.nlm.nih.gov/AceView/db=rn&q=Clstn1	Clstn1	206.11	172.67	172.15	206.88	177.81	173.71	153.67	211.63	155.77	200.17	205.32	148.82	134.89	192	129.53	208.35	181.39	225.16	178.94	174.42	249.59	254.46	253.2	150.33	184.26	161.17	207.07	Clstn1	189.452	179.205	177.897	252.417	175.707	252.417
Ubl5	Gene_RefSeq		463	chr8	+	21663325	21665038	Ubl5:Gene_RefSeq	https://www.ncbi.nlm.nih.gov/AceView/db=rn&q=Ubl5	Ubl5	92.5	115.23	99.82	104.54	102.39	110.85	130.66	82.29	155.65	135.08	148.82	171.86	144.03	153.39	148.12	159.88	76.74	70.29	138.59	141.05	40.43	36.97	38.25	126.48	125.19	122.95	150.68	Ubl5	103.023	106.547	136.958	38.55	131.325	136.958
Park7	Gene_RefSeq		1419	chr5	-	167982438	168004724	Park7:Gene_RefSeq	https://www.ncbi.nlm.nih.gov/AceView/db=rn&q=Park7	Park7	116.53	136.27	120.83	127.1	120.94	128.12	141.51	101.81	155.63	143.97	153.61	158.79	167.74	148.13	165.55	148.42	111.49	95.01	144.48	142.52	69.66	68.22	68.95	72.12	72.12	79.76	81.14	Park7	125.183	123.095	144.612	68.9433	76.285	144.612
Hspb8	Gene_RefSeq		1774	chr12	+	45905371	45920014	Hspb8:Gene_RefSeq	https://www.ncbi.nlm.nih.gov/AceView/db=rn&q=Hspb8	Hspb8	211.25	217.09	208.41	210.39	244.72	254.93	270.77	243.39	155.48	192.44	196.34	173.06	156.07	193.69	152.63	201.58	269.95	271.66	292.51	305.7	149.25	133.79	147.68	14.7	7.81	9.33	4.32	Hspb8	211.785	253.452	213.426	143.573	9.04	253.452
Tprg1l	Gene_RefSeq		1816	chr5	-	171456300	171459488	Tprg1l:Gene_RefSeq	https://www.ncbi.nlm.nih.gov/AceView/db=rn&q=Tprg1l	Tprg1l	271.74	277.58	274.1	265.22	246.97	256.23	259.72	216.73	155.4	154.19	161.48	159.17	130.45	159.97	122.22	167.38	229.22	226.6	232.26	253.36	135.34	121.06	130.23	133.57	167.03	142.22	177.79	Tprg1l	272.16	244.913	179.308	128.877	155.153	272.16
Ncmap	Gene_RefSeq		509	chr5	-	153729250	153737161	Ncmap:Gene_RefSeq	https://www.ncbi.nlm.nih.gov/AceView/db=rn&q=Ncmap	Ncmap	2.76	20.34	7.58	2.18	116.76	120.72	122.7	44.23	155.08	142.6	145.24	121.58	112.49	148.61	112.45	125.6	63.18	18.08	86.81	89.05	167.55	164.6	150.27	608.32	916.86	724.65	1050	Ncmap	8.215	101.103	110.064	160.807	824.957	824.957
Synm	Gene_RefSeq		7430	chr1	-	128692116	128722048	Synm:Gene_RefSeq	https://www.ncbi.nlm.nih.gov/AceView/db=rn&q=Synm	Synm	84.8	86.36	87.2	89.1	224.5	217.43	188.58	267.45	155	171.09	179.77	167.13	209.54	181.12	171.1	168.21	331.44	366.13	322.03	323.39	257.89	269.64	253.35	22.27	21.3	29.65	21.83	Synm	86.865	224.49	228.829	260.293	23.7625	260.293
Emc2	Gene_RefSeq		1124	chr7	+	82338639	82377389	Emc2:Gene_RefSeq	https://www.ncbi.nlm.nih.gov/AceView/db=rn&q=Emc2	Emc2	82.19	102.36	99.52	96.72	122.37	133.36	150.71	110.09	154.89	110.77	109.21	169.22	198.37	118.03	200.34	109.91	122.72	105.53	169.42	156.73	79.55	79.94	82.85	85.76	88.46	89.37	102.53	Emc2	95.1975	129.133	143.762	80.78	91.53	143.762
Npc2	Gene_RefSeq		1256	chr6	-	108467410	108488330	Npc2:Gene_RefSeq	https://www.ncbi.nlm.nih.gov/AceView/db=rn&q=Npc2	Npc2	174.56	206.86	193.13	182.86	157.36	159.89	168.13	127.31	154.84	141.78	140.38	151.86	134.29	149.91	134.88	138.85	107.18	74.49	135.29	138.7	89.36	85.3	81.52	328.15	289.5	286.04	309.46	Npc2	189.352	153.173	133.537	85.3933	303.288	303.288
Ehd3	Gene_RefSeq		2107	chr6	+	25076147	25100883	Ehd3:Gene_RefSeq	https://www.ncbi.nlm.nih.gov/AceView/db=rn&q=Ehd3	Ehd3	290.12	271.47	265.04	206.03	330.63	305.67	328.94	308.03	154.62	185.17	211.29	175.42	141.26	197.91	134.42	200.98	408.3	391.69	316.9	339.3	266.96	255.72	267.41	14.61	19.81	22.74	20.62	Ehd3	258.165	318.317	238.105	263.363	19.445	318.317
Vps35	Gene_RefSeq		3192	chr19	+	27464937	27500636	Vps35:Gene_RefSeq	https://www.ncbi.nlm.nih.gov/AceView/db=rn&q=Vps35	Vps35	104.53	116.86	116.98	113.13	111.15	116.78	118.5	105.51	154.55	124.24	115.73	162.09	180.46	122.92	180.99	112.9	136.22	112.58	119.65	124.72	131.04	133.96	136.15	113.99	128.62	116.61	137.29	Vps35	112.875	112.985	137.254	133.717	124.127	137.254
Gstp1	Gene_RefSeq		769	chr1	-	219291679	219294147	Gstp1:Gene_RefSeq	https://www.ncbi.nlm.nih.gov/AceView/db=rn&q=Gstp1	Gstp1	229.3	307.4	251.39	283.1	231.45	253.17	277.35	222.79	154.01	160.98	172.24	158.01	135.44	161.48	137.41	159.73	73.1	84.01	116.77	115.82	71.58	69.16	73.05	239.11	315.85	277.96	334.4	Gstp1	267.798	246.19	135.75	71.2633	291.83	291.83
Kif5c	Gene_RefSeq		3693	chr3	+	35014187	35254233	Kif5c:Gene_RefSeq	https://www.ncbi.nlm.nih.gov/AceView/db=rn&q=Kif5c	Kif5c	199.68	160.71	195.47	177.08	137.85	121.83	136.24	155.79	153.65	161.88	157.52	155.19	158.24	154.53	166.14	160.01	252.57	273.15	207.55	209.79	235.59	259.55	253.18	3.93	6.59	5.73	8.66	Kif5c	183.235	137.928	184.185	249.44	6.2275	249.44
Fam162a	Gene_RefSeq		537	chr11	+	67618740	67646253	Fam162a:Gene_RefSeq	https://www.ncbi.nlm.nih.gov/AceView/db=rn&q=Fam162a	Fam162a	74.51	84.33	72.13	84.94	45.9	52.32	54.31	39.29	153.07	115.41	108.15	167.63	157.78	117.22	133.68	113.96	62.25	63.01	98.65	99.59	30.49	34.58	28.37	78.03	73.79	73.54	79.2	Fam162a	78.9775	47.955	115.867	31.1467	76.14	115.867
Cops5	Gene_RefSeq		1272	chr5	+	8876281	8894341	Cops5:Gene_RefSeq	https://www.ncbi.nlm.nih.gov/AceView/db=rn&q=Cops5	Cops5	131.54	157.25	144.41	145.76	126.24	136.84	148.75	115.15	153.01	122.36	113.09	164	163.29	117.04	152.22	125.1	118.63	103.44	140.73	139.85	84.19	82.79	84.24	58.66	62.84	67.59	68.99	Cops5	144.74	131.745	134.397	83.74	64.52	144.74
Bcam	Gene_RefSeq		2359	chr1	-	80674463	80689122	Bcam:Gene_RefSeq	https://www.ncbi.nlm.nih.gov/AceView/db=rn&q=Bcam	Bcam	283.44	258.64	245.4	251.01	422.09	422.45	406.39	407.94	152.97	217.63	245.28	174.48	141.59	227.41	126.69	228.44	317.56	366.32	305.22	334.75	237.21	227.89	251.67	120.7	98.65	123.72	88.91	Bcam	259.622	414.717	236.528	238.923	107.995	414.717
Degs1	Gene_RefSeq		1438	chr13	-	100666074	100672731	Degs1:Gene_RefSeq	https://www.ncbi.nlm.nih.gov/AceView/db=rn&q=Degs1	Degs1	83.02	91.57	84.35	86.97	142.82	147.2	139.72	121.43	152.85	139.52	134.53	158.69	139.32	134.45	142.05	138.89	108.72	92.94	127.53	113.21	123.81	119.77	117.25	224.5	231	219.15	252.86	Degs1	86.4775	137.793	131.892	120.277	231.877	231.877
Cyb5r1	Gene_RefSeq		1665	chr13	+	51230042	51236447	Cyb5r1:Gene_RefSeq	https://www.ncbi.nlm.nih.gov/AceView/db=rn&q=Cyb5r1	Cyb5r1	193.36	207.57	193.78	190.54	373.61	381.56	380.53	352.29	152.62	161.25	180.73	162.83	147.16	178.83	145.77	186.12	243.06	235.35	290.98	285.41	123.69	123.59	131.39	65.35	66.14	67.31	72.92	Cyb5r1	196.312	371.998	197.509	126.223	67.93	371.998
Ndrg2	Gene_RefSeq		2027	chr15	-	28305820	28314459	Ndrg2:Gene_RefSeq	https://www.ncbi.nlm.nih.gov/AceView/db=rn&q=Ndrg2	Ndrg2	297.46	322.16	339.13	325.56	291.36	318.29	316.19	229.63	152.43	169.92	171.08	150.46	149.9	159.53	139.92	166.21	227.44	154.38	232.05	244.32	173.83	156.43	156.79	207.62	281.78	248.64	300.17	Ndrg2	321.077	288.868	176.47	162.35	259.553	321.077
Ppp3r1	Gene_RefSeq		2774	chr14	+	100322735	100360706	Ppp3r1:Gene_RefSeq	https://www.ncbi.nlm.nih.gov/AceView/db=rn&q=Ppp3r1	Ppp3r1	217.57	231.21	238.25	225.67	153	152.85	162.73	145.5	152.08	131.54	135.43	174.23	178.53	129.02	182.19	135.73	173.96	153.57	162.49	168.38	125.95	129.07	125.23	93.97	92.93	93.88	100.72	Ppp3r1	228.175	153.52	156.429	126.75	95.375	228.175
Rbx1	Gene_RefSeq		881	chr7	+	122700849	122710907	Rbx1:Gene_RefSeq	https://www.ncbi.nlm.nih.gov/AceView/db=rn&q=Rbx1	Rbx1	212.75	244.64	220.42	236.47	210.64	218.75	273.65	183.62	151.9	124.23	124.34	162.47	156.33	134	158.13	130.81	161.11	141.34	235.97	239.75	84.12	89.47	85.64	102.37	97.91	108.44	104.5	Rbx1	228.57	221.665	160.032	86.41	103.305	228.57
Aco2	Gene_RefSeq		3262	chr7	+	123102493	123145602	Aco2:Gene_RefSeq	https://www.ncbi.nlm.nih.gov/AceView/db=rn&q=Aco2	Aco2	200.48	194.97	191.53	190.64	236.46	236.65	238.63	242.06	151.87	183.65	186.56	153.61	133.48	185.36	130.55	189.32	245.78	245.88	241.06	229.72	191.57	195.13	211.26	80.69	89.39	92.73	99.26	Aco2	194.405	238.45	189.737	199.32	90.5175	238.45
Abhd12	Gene_RefSeq		1949	chr3	-	146630298	146690375	Abhd12:Gene_RefSeq	https://www.ncbi.nlm.nih.gov/AceView/db=rn&q=Abhd12	Abhd12	108.82	122.91	113.75	115.02	128.92	131.26	141.59	121.67	151.86	152.05	152.76	147.99	146.42	165.11	135.88	159.85	150.69	152.82	159.74	154.07	140.77	149.9	127.04	88.21	100.94	78.99	92.89	Abhd12	115.125	130.86	152.437	139.237	90.2575	152.437
Pdhb	Gene_RefSeq		1787	chr15	+	18540913	18546855	Pdhb:Gene_RefSeq	https://www.ncbi.nlm.nih.gov/AceView/db=rn&q=Pdhb	Pdhb	142.43	160.69	153.43	162.31	175.86	180.55	213.58	154.68	151.67	122.35	120.22	165.28	174.2	121.15	170.44	121.51	184.51	151.94	216.84	206.61	115.13	111.61	120.72	54.82	61.13	58.56	65.34	Pdhb	154.715	181.168	158.893	115.82	59.9625	181.168
Chchd10	Gene_RefSeq		619	chrUn_AABR07024104v1	-	18083	13666845	Chchd10:Gene_RefSeq	https://www.ncbi.nlm.nih.gov/AceView/db=rn&q=Chchd10	Chchd10	114.48	160.03	133.38	164.18	225.81	230.99	257.64	200.64	151.63	319.68	374.23	172.03	110.37	303.69	103.39	371.84	170.71	181.15	275.45	300.62	75.36	79.2	62.52	13.63	15.44	20.93	19.25	Chchd10	143.017	228.77	236.232	72.36	17.3125	236.232
Cd55	Gene_RefSeq		1836	chr13	-	47127278	47153521	Cd55:Gene_RefSeq	https://www.ncbi.nlm.nih.gov/AceView/db=rn&q=Cd55	Cd55	26.63	25.85	28.75	25.27	83.92	81.38	91.03	80.12	151.45	126.33	126.08	189.95	195.13	133.51	180.35	125.33	242.74	253.03	225.35	282.44	74.65	64.86	54.88	25.9	25.25	28.47	27.93	Cd55	26.625	84.1125	185.974	64.7967	26.8875	185.974
Actr10	Gene_RefSeq		1432	chr6	+	93385457	93411591	Actr10:Gene_RefSeq	https://www.ncbi.nlm.nih.gov/AceView/db=rn&q=Actr10	Actr10	130.74	152.93	143.5	144.47	129.52	133.8	159.22	112.67	151.26	118.7	122.14	167.69	164.57	120.61	159.54	124.2	143.99	118.61	160.59	160.05	94.94	93.04	98.86	64.26	65.14	67.08	62.1	Actr10	142.91	133.803	142.662	95.6133	64.645	142.91
Akap6	Gene_RefSeq		8824	chr6	+	73553210	73990534	Akap6:Gene_RefSeq	https://www.ncbi.nlm.nih.gov/AceView/db=rn&q=Akap6	Akap6	117.06	102.33	110.26	127.74	99.66	94.42	80.84	182.6	151.26	163.88	166.89	160.21	155.17	157.84	163.62	152.05	114.32	172.42	133.41	126.69	216.91	236.15	241.68	2.21	2.59	2.47	2.45	Akap6	114.347	114.38	151.48	231.58	2.43	231.58
Qdpr	Gene_RefSeq		1298	chr14	+	70164682	70178284	Qdpr:Gene_RefSeq	https://www.ncbi.nlm.nih.gov/AceView/db=rn&q=Qdpr	Qdpr	418.32	454.1	398.31	437.6	423.5	428.21	499.2	378.16	150.86	154.1	160.43	158.55	143.5	159.3	139.8	162.77	183.73	184.38	238.85	234.61	105.82	97.56	104.79	52.9	55.09	61.98	65.88	Qdpr	427.082	432.268	172.573	102.723	58.9625	432.268
Brk1	Gene_RefSeq		1102	chr4	+	145559206	145574438	Brk1:Gene_RefSeq	https://www.ncbi.nlm.nih.gov/AceView/db=rn&q=Brk1	Brk1	140.59	166.21	156.64	157.04	171.49	187.97	202.46	137.33	150.81	134.07	135.69	161.31	168.25	140.94	174.45	144.36	122.28	97.89	177.63	171.31	60.3	55.91	64.9	192.01	158.36	153.67	168.66	Brk1	155.12	174.813	148.249	60.37	168.175	174.813
Lamtor2	Gene_RefSeq		574	chr2	-	187911530	187914905	Lamtor2:Gene_RefSeq	https://www.ncbi.nlm.nih.gov/AceView/db=rn&q=Lamtor2	Lamtor2	89.4	110.47	96.14	107.13	120.71	121.09	146.96	90.57	150.74	140.57	156.27	140.11	150.55	152.09	133.55	152.89	98.67	85.53	181.3	161.08	43.06	38.09	49.24	124.6	131.38	125.48	136.68	Lamtor2	100.785	119.832	141.946	43.4633	129.535	141.946
Ndufa9	Gene_RefSeq		1228	chr4	-	159371269	159399621	Ndufa9:Gene_RefSeq	https://www.ncbi.nlm.nih.gov/AceView/db=rn&q=Ndufa9	Ndufa9	95.8	110.24	102.51	106.83	106.14	113.43	122.59	97.65	150.68	132.97	132.37	152.16	156.68	128.64	154.86	134.52	108.35	92.62	129.18	120.72	84.9	85.11	84.62	72.55	74.57	79.08	77.5	Ndufa9	103.845	109.952	132.812	84.8767	75.925	132.812
Tmem189	Gene_RefSeq		1513	chr3	-	164376621	164388213	Tmem189:Gene_RefSeq	https://www.ncbi.nlm.nih.gov/AceView/db=rn&q=Tmem189	Tmem189	207.29	212.15	201.94	193.34	237.05	225.9	224.42	190.92	150.44	201.77	186.21	133.82	107	181.61	100.56	182.68	189.9	165.28	191.7	207.34	166.57	162.13	147.83	317.55	359.48	325.68	433.69	Tmem189	203.68	219.572	166.526	158.843	359.1	359.1
Insig1	Gene_RefSeq		2420	chr4	+	342302	350515	Insig1:Gene_RefSeq	https://www.ncbi.nlm.nih.gov/AceView/db=rn&q=Insig1	Insig1	161.03	167.84	178.44	154.63	179.72	170.29	180.02	187.53	150.2	125.1	116.11	131.61	130.01	112.52	135.29	120.95	130.68	118.84	117.51	129.22	96.58	98.38	98.82	144.77	150.32	146.54	167.89	Insig1	165.485	179.39	126.503	97.9267	152.38	179.39
Glrx	Gene_RefSeq		1246	chr2	+	2606032	2615944	Glrx:Gene_RefSeq	https://www.ncbi.nlm.nih.gov/AceView/db=rn&q=Glrx	Glrx	29.25	36.56	36.12	35.42	24.72	26.92	30.72	22.13	150.09	121.11	121.22	165.01	153.36	111.72	155.25	112.53	79.09	57.39	103.11	93.3	88.36	86.69	81.57	29.77	20.06	24.41	17.02	Glrx	34.3375	26.1225	118.598	85.54	22.815	118.598
Ttc1	Gene_RefSeq		1435	chr10	-	29342495	29367865	Ttc1:Gene_RefSeq	https://www.ncbi.nlm.nih.gov/AceView/db=rn&q=Ttc1	Ttc1	82.66	95.22	89.44	93	99.24	106.15	115.59	91.74	149.78	120.03	123.06	160.43	168.47	121.46	172.81	120.01	126.32	105.7	150.95	147.21	80.73	75.81	79.1	60.18	64.71	67.1	74.78	Ttc1	90.08	103.18	138.852	78.5467	66.6925	138.852
Prepl	Gene_RefSeq		2192	chr6	-	8319058	8346197	Prepl:Gene_RefSeq	https://www.ncbi.nlm.nih.gov/AceView/db=rn&q=Prepl	Prepl	87.72	83.91	79.28	99.41	145.95	143.26	137.64	184.65	149.69	144.97	138.35	152.87	160.35	138.76	167.08	147.94	145.15	168.1	144.09	123.89	196.92	208.41	218.07	21.03	22.04	22.61	22.51	Prepl	87.58	152.875	148.437	207.8	22.0475	207.8
Col1a2	Gene_RefSeq		4465	chr4	+	29529854	31569152	Col1a2:Gene_RefSeq	https://www.ncbi.nlm.nih.gov/AceView/db=rn&q=Col1a2	Col1a2	146.18	81.53	95.35	88.12	146.44	133.96	71.75	44.68	149.44	190.27	198.04	112.62	101.62	215.03	165.56	221.97	68.71	43.17	46.21	57.55	174.62	186.97	197.17	2893.69	1690.58	1862.72	1317.14	Col1a2	102.795	99.2075	130.849	186.253	1941.03	1941.03
Rab5a	Gene_RefSeq		647	chr14	+	72889245	72889891	Rab5a:Gene_RefSeq	https://www.ncbi.nlm.nih.gov/AceView/db=rn&q=Rab5a	Rab5a	103.03	108.43	113.15	104.21	105.48	108.94	115.11	91.56	149.41	111.12	111.99	153.18	175.58	114.14	162.53	116.03	119.94	85.01	109.47	109.81	114.32	125.24	128.36	132.39	176.91	154.41	186.8	Rab5a	107.205	105.273	126.517	122.64	162.627	162.627
Ugt8	Gene_RefSeq		3481	chr2	-	229644479	229718672	Ugt8:Gene_RefSeq	https://www.ncbi.nlm.nih.gov/AceView/db=rn&q=Ugt8	Ugt8	8.03	9.23	10.63	8.32	25.13	24.46	18.79	10.53	149.3	92.18	72.91	109.32	103.08	89.6	113.79	70.7	25.89	4.99	22.62	20.26	116.19	115.99	91.18	639.65	842.86	641.85	929.55	Ugt8	9.0525	19.7275	72.8867	107.787	763.477	763.477
Hcfc1r1	Gene_RefSeq		598	chr10	+	12994317	12995674	Hcfc1r1:Gene_RefSeq	https://www.ncbi.nlm.nih.gov/AceView/db=rn&q=Hcfc1r1	Hcfc1r1	271.1	331.94	280	311.8	282.59	277.86	321.51	218.89	149.03	256.14	266.75	148.66	106	267.57	107.75	279.96	202.75	184.01	303.52	307.72	83.28	79.79	83.63	106.05	106.69	101.49	116.11	Hcfc1r1	298.71	275.212	214.988	82.2333	107.585	298.71
Fasn	Gene_RefSeq		9139	chr10	-	109987735	110005901	Fasn:Gene_RefSeq	https://www.ncbi.nlm.nih.gov/AceView/db=rn&q=Fasn	Fasn	170.33	169.38	152.84	245.5	100.94	100.24	61.96	209.04	148.97	207.11	180.93	119.28	117.19	184.82	109.7	204.53	82.8	166.4	120.89	127.73	216.63	224.85	246.71	160.56	186.4	177.28	209.5	Fasn	184.513	118.045	147.529	229.397	183.435	229.397
Ndfip2	Gene_RefSeq		2110	chr15	+	89407426	89458983	Ndfip2:Gene_RefSeq	https://www.ncbi.nlm.nih.gov/AceView/db=rn&q=Ndfip2	Ndfip2	76.05	83.37	79.6	71.17	100.78	103.31	105.15	87.12	148.97	128.35	126.28	158.79	162.1	119.24	161.17	125.54	170.98	137.28	172.31	184.63	98.05	101.37	96.9	96.88	128.19	107.26	133.95	Ndfip2	77.5475	99.09	149.637	98.7733	116.57	149.637
Caprin1	Gene_RefSeq		3288	chr3	-	93702487	93734282	Caprin1:Gene_RefSeq	https://www.ncbi.nlm.nih.gov/AceView/db=rn&q=Caprin1	Caprin1	109.3	107.83	114.5	113.86	117.95	124.53	117.38	121.2	148.85	140.94	136.1	155.22	158.08	138.55	155.89	132.66	137.33	123.93	119.42	118.93	152.66	163.91	167.2	98.15	104.58	101.33	100.18	Caprin1	111.373	120.265	138.825	161.257	101.06	161.257
Pcnp	Gene_RefSeq		610	chr11	+	47060485	47068654	Pcnp:Gene_RefSeq	https://www.ncbi.nlm.nih.gov/AceView/db=rn&q=Pcnp	Pcnp	105.29	114.96	125.67	108.6	119.48	125.96	143.26	115.7	148.71	103.07	111.05	150.09	170.01	119.69	145.44	111.19	118.62	89.38	111.47	118.49	97.88	91.21	88.12	143.3	148.44	143.75	148.57	Pcnp	113.63	126.1	124.767	92.4033	146.015	146.015
Dnajc7	Gene_RefSeq		1485	chr10	-	88498542	88533166	Dnajc7:Gene_RefSeq	https://www.ncbi.nlm.nih.gov/AceView/db=rn&q=Dnajc7	Dnajc7	105.88	120.23	118.15	116.69	129.07	140.09	144.97	117.23	148.7	129.36	120.46	152.85	189.58	127.88	186.86	124.84	131.85	108.58	148.17	138.72	113.81	114.1	118.66	114.61	124.79	118.36	129.7	Dnajc7	115.237	132.84	142.321	115.523	121.865	142.321
Arf5	Gene_RefSeq		1057	chr4	+	55715744	55718670	Arf5:Gene_RefSeq	https://www.ncbi.nlm.nih.gov/AceView/db=rn&q=Arf5	Arf5	164.79	186.05	160.85	172.61	184.93	183.02	200.51	134.53	148.63	197.74	212.58	158.69	125.56	197.22	120.89	215.07	160.77	142.29	212.6	244.85	79.56	76.58	76.25	112.45	115.12	105.56	105.31	Arf5	171.075	175.748	178.074	77.4633	109.61	178.074
Sdha	Gene_RefSeq		2277	chr1	+	31545631	31570601	Sdha:Gene_RefSeq	https://www.ncbi.nlm.nih.gov/AceView/db=rn&q=Sdha	Sdha	212.87	215.64	211.22	208.82	246.8	247.99	253.87	239.59	148.52	138.73	142.61	146.09	155.45	137.99	152.02	144.2	243.53	237.37	231.81	226.15	175.74	178.35	189.94	96.02	103.48	105.73	104.69	Sdha	212.137	247.063	175.373	181.343	102.48	247.063
Auh	Gene_RefSeq		1246	chr17	+	12316165	12405224	Auh:Gene_RefSeq	https://www.ncbi.nlm.nih.gov/AceView/db=rn&q=Auh	Auh	67.58	87.83	75.83	83.52	121.32	134.89	154.12	109.44	148.48	146.08	148.85	160.27	139.61	137.21	145.43	152.38	108.98	93.11	141.9	140.39	74.55	74.9	72.19	38.42	45.92	43.11	50.54	Auh	78.69	129.942	138.558	73.88	44.4975	138.558
Cops2	Gene_RefSeq		2067	chr3	-	118110705	118137125	Cops2:Gene_RefSeq	https://www.ncbi.nlm.nih.gov/AceView/db=rn&q=Cops2	Cops2	86.24	99.41	100.89	95.54	98.62	106.07	117.76	92.53	148.46	122.72	117.73	165.26	178.45	118.35	186.24	111.47	109.9	86.88	122.26	121.48	118.39	129.92	121.35	141.34	161.59	150.71	175.66	Cops2	95.52	103.745	132.433	123.22	157.325	157.325
Ppp3ca	Gene_RefSeq		2334	chr2	+	241909832	242184862	Ppp3ca:Gene_RefSeq	https://www.ncbi.nlm.nih.gov/AceView/db=rn&q=Ppp3ca	Ppp3ca	37.92	36.13	39.56	37.45	53.58	51.85	54.04	62.84	148.09	140.81	135.55	147.04	161.76	136.23	164.1	140.23	140.83	138.86	121.96	125.7	173.47	183.19	181.68	46.54	48.3	45.21	49.1	Ppp3ca	37.765	55.5775	141.763	179.447	47.2875	179.447
Agtpbp1	Gene_RefSeq		4485	chr17	+	5511385	5614416	Agtpbp1:Gene_RefSeq	https://www.ncbi.nlm.nih.gov/AceView/db=rn&q=Agtpbp1	Agtpbp1	119.66	125.83	126.53	130.34	149.59	149.44	145.97	139.13	147.74	136.19	125.15	151.07	161.77	126.95	159.12	127.9	156.75	130.46	142.07	139.27	152.5	158.05	163.42	15.69	17.37	18.58	19.44	Agtpbp1	125.59	146.032	142.037	157.99	17.77	157.99
Fgl2	Gene_RefSeq		3693	chr4	-	10323600	10329241	Fgl2:Gene_RefSeq	https://www.ncbi.nlm.nih.gov/AceView/db=rn&q=Fgl2	Fgl2	30.47	31.93	41.93	25.85	18.28	25.82	22.8	55.67	147.06	108.81	84.04	96.97	115.03	95.44	135.34	80.45	18.05	57.79	17.99	19.7	108.3	105.87	90.37	841.51	970.87	785.7	1077.45	Fgl2	32.545	30.6425	81.3892	101.513	918.882	918.882
Vapb	Gene_RefSeq		732	chr3	+	171832558	171868449	Vapb:Gene_RefSeq	https://www.ncbi.nlm.nih.gov/AceView/db=rn&q=Vapb	Vapb	263.52	273.53	278.29	274.98	276.54	274.72	295.37	259.56	146.96	157.69	168.06	173.61	159.81	162.61	154.53	166.46	273.17	251.41	260.14	269.95	199.77	190.2	203.27	71.25	81.36	69.78	82.83	Vapb	272.58	276.548	195.367	197.747	76.305	276.548
Dpysl3	Gene_RefSeq		1792	chr18	-	37716559	37776453	Dpysl3:Gene_RefSeq	https://www.ncbi.nlm.nih.gov/AceView/db=rn&q=Dpysl3	Dpysl3	539.82	445.24	494.35	451.46	313.62	288.4	295.66	364.95	146.81	174.39	178.06	147.87	148.2	177.6	148.99	190.99	315.36	359.89	224.71	218.01	210.37	221.18	215	14.3	10.26	11.21	7.79	Dpysl3	482.718	315.658	202.573	215.517	10.89	482.718
Lage3	Gene_RefSeq		743	chrX	+	156355376	156356799	Lage3:Gene_RefSeq	https://www.ncbi.nlm.nih.gov/AceView/db=rn&q=Lage3	Lage3	147.09	188.74	153.93	161.47	169.72	167.71	206.62	122.8	146.71	129.59	125.65	152.95	139.16	134.87	133.87	132.03	121.32	106.3	189.82	186.26	46.42	42.48	41.9	93.61	100.02	100.75	97.49	Lage3	162.808	166.712	141.544	43.6	97.9675	166.712
Capza2	Gene_RefSeq		2306	chr4	+	44936290	44972270	Capza2:Gene_RefSeq	https://www.ncbi.nlm.nih.gov/AceView/db=rn&q=Capza2	Capza2	98.52	121.15	118.39	115.69	117.76	117.55	127.38	98.94	146.39	109.15	109.14	156.85	172.44	110.13	181.35	105.31	107.6	86.12	119.5	118.93	85.48	90.67	82.48	130.61	122.63	125.63	119.3	Capza2	113.438	115.407	126.909	86.21	124.543	126.909
Nsa2	Gene_RefSeq		1052	chr2	-	27942546	27949089	Nsa2:Gene_RefSeq	https://www.ncbi.nlm.nih.gov/AceView/db=rn&q=Nsa2	Nsa2	90.75	120.09	107.63	113.99	107.53	103.1	115.87	87.39	146.19	131.46	127.01	150.43	162.46	124.49	156.61	117.77	92.91	84.25	133.09	122.31	57.94	59.04	63.93	114.9	114.71	123.82	118.74	Nsa2	108.115	103.472	129.082	60.3033	118.043	129.082
Scn9a	Gene_RefSeq		9299	chr3	-	52583953	52664209	Scn9a:Gene_RefSeq	https://www.ncbi.nlm.nih.gov/AceView/db=rn&q=Scn9a	Scn9a	103.66	107.33	107.52	147.18	93.2	102.26	78.39	175.86	146	128.64	117.56	151.2	184.18	129.41	171.42	118.47	84.56	130.61	115.42	120.25	156.03	184.49	180.1	8.81	9.06	3.53	5.89	Scn9a	116.422	112.428	133.143	173.54	6.8225	173.54
Arl3	Gene_RefSeq		768	chr1	-	266287018	266322856	Arl3:Gene_RefSeq	https://www.ncbi.nlm.nih.gov/AceView/db=rn&q=Arl3	Arl3	47.17	58.48	55.85	66.14	60.45	65.78	71.67	43.82	145.77	114.93	119.18	151.81	159.41	122.71	150.1	115.39	55.8	44.31	95.32	84.64	43.92	44.63	47.76	148.95	152.56	151.37	183.48	Arl3	56.91	60.43	113.281	45.4367	159.09	159.09
Idh1	Gene_RefSeq		1719	chr9	-	71882480	71903723	Idh1:Gene_RefSeq	https://www.ncbi.nlm.nih.gov/AceView/db=rn&q=Idh1	Idh1	178.69	193.14	208.22	192.62	145.2	167.98	169.54	139.41	145.67	130.5	127.93	155.2	172.73	134.21	171.05	131.13	123.41	101.77	113.36	116.14	113.56	109.83	112.96	75.79	70.74	80.46	59.51	Idh1	193.167	155.532	135.258	112.117	71.625	193.167
Ctnnb1	Gene_RefSeq		2352	chr8	+	129617853	129627362	Ctnnb1:Gene_RefSeq	https://www.ncbi.nlm.nih.gov/AceView/db=rn&q=Ctnnb1	Ctnnb1	112.08	106.69	105.92	112.93	161.75	159.04	143.52	156.31	145.55	148.68	146.91	146.54	137.49	154.4	131.78	148.53	188.38	193.99	168.32	168.78	217.35	215.32	212.41	167.82	176.66	175.34	174.03	Ctnnb1	109.405	155.155	156.612	215.027	173.463	215.027
Ccdc47	Gene_RefSeq		3262	chr10	-	94388426	94406949	Ccdc47:Gene_RefSeq	https://www.ncbi.nlm.nih.gov/AceView/db=rn&q=Ccdc47	Ccdc47	99.84	102.66	108.4	110.69	134.02	134.66	136.05	140.03	145.51	129.29	120.38	151.63	178.57	123.15	176.58	120.95	144.14	133.19	150	143.4	158.8	164.26	169.52	111.28	131.09	116.52	136.14	Ccdc47	105.397	136.19	143.066	164.193	123.757	164.193
Idh3a	Gene_RefSeq		2401	chr8	+	59164601	59183899	Idh3a:Gene_RefSeq	https://www.ncbi.nlm.nih.gov/AceView/db=rn&q=Idh3a	Idh3a	143.8	162.46	153.77	156.98	171.24	173.6	180.21	161.39	145.19	131.06	130.68	148.94	157.58	129.62	153.32	134.92	162.6	142.91	155.42	154.53	120.26	120.67	129.59	50.56	58.05	50.48	58.81	Idh3a	154.252	171.61	145.564	123.507	54.475	171.61
Rab14	Gene_RefSeq		760	chr3	-	14375243	14385529	Rab14:Gene_RefSeq	https://www.ncbi.nlm.nih.gov/AceView/db=rn&q=Rab14	Rab14	126.83	133.71	141.11	149.21	134.92	144.42	145.35	134.95	144.92	133.21	133.99	163.35	177.88	132.01	174.98	137.82	143.47	125.57	133.88	127.11	150.02	159.51	157.46	133.35	140.47	125.81	140.03	Rab14	137.715	139.91	144.016	155.663	134.915	155.663
Art3	Gene_RefSeq		1482	chr14	-	17143038	17225389	Art3:Gene_RefSeq	https://www.ncbi.nlm.nih.gov/AceView/db=rn&q=Art3	Art3	72.42	83.4	86.32	72.94	71.36	69.83	61.17	36.51	144.82	118.15	108.88	122.66	138.55	108.3	123.7	106.65	57.4	17.7	53.74	54.51	85.56	84.99	81.71	241.92	308.8	235.64	296.81	Art3	78.77	59.7175	96.255	84.0867	270.793	270.793
Cdipt	Gene_RefSeq		1863	chr1	+	198409360	198413497	Cdipt:Gene_RefSeq	https://www.ncbi.nlm.nih.gov/AceView/db=rn&q=Cdipt	Cdipt	218.77	232.16	203.24	216.89	258.19	246.58	257.22	231.23	144.54	174.51	175.41	147.94	131.45	174.78	126.12	183.18	218.64	226.51	245.8	257.42	118.41	113.24	120.17	56.9	60.33	53.77	65.69	Cdipt	217.765	248.305	183.858	117.273	59.1725	248.305
Cfap36	Gene_RefSeq		1444	chr14	-	113618956	113644779	Cfap36:Gene_RefSeq	https://www.ncbi.nlm.nih.gov/AceView/db=rn&q=Cfap36	Cfap36	59.44	72.87	69.92	67.8	68.04	72.85	83.95	59.52	144.45	109.72	107.2	149.8	170.69	108.79	161.7	103.95	84.87	70.67	106.23	100.3	71.28	71.13	67.63	82.06	90.97	85.74	108.35	Cfap36	67.5075	71.09	118.198	70.0133	91.78	118.198
Psmc3	Gene_RefSeq		1623	chr3	+	79876938	79882316	Psmc3:Gene_RefSeq	https://www.ncbi.nlm.nih.gov/AceView/db=rn&q=Psmc3	Psmc3	169.33	192.75	180.06	185.64	187.58	191.36	209.51	168.17	144.45	152.7	153.97	149.76	152.57	149.02	141.75	160.5	166.29	152.87	194.48	195.42	122.96	119.81	126.76	110.11	125.22	116.39	135.21	Psmc3	181.945	189.155	159.482	123.177	121.732	189.155
Arpc1a	Gene_RefSeq		1562	chr12	-	11272610	11294084	Arpc1a:Gene_RefSeq	https://www.ncbi.nlm.nih.gov/AceView/db=rn&q=Arpc1a	Arpc1a	172.72	193.82	180.87	187.4	173.7	187.65	194.19	146.86	144.41	132.67	139.11	144.99	124.69	130.15	123.63	130.43	116.36	108.59	141.78	145.07	89.79	94.13	98	231.36	258.27	246.11	319.87	Arpc1a	183.702	175.6	131.823	93.9733	263.903	263.903
Ube2v1	Gene_RefSeq		1750	chr3	-	164343833	164366684	Ube2v1:Gene_RefSeq	https://www.ncbi.nlm.nih.gov/AceView/db=rn&q=Ube2v1	Ube2v1	101.2	109.47	105.23	104.65	120.42	123.68	124.93	101.16	144.39	161.01	172.22	159.64	152.43	157.68	149.36	168.82	113.82	96.73	127.74	125.45	92.14	85.57	92.15	106.84	107.03	112.21	112.57	Ube2v1	105.138	117.548	144.107	89.9533	109.662	144.107
P2rx3	Gene_RefSeq		3772	chr3	-	72403992	72447801	P2rx3:Gene_RefSeq	https://www.ncbi.nlm.nih.gov/AceView/db=rn&q=P2rx3	P2rx3	2.02	1.93	1.8	2.16	315.81	299.44	307.29	360.79	144.18	148.88	137.62	152.03	154.58	157.48	145.45	153.42	388.34	434.43	333.65	333.27	156.1	145.57	137.37	0.75	0.91	0.87	0.7	P2rx3	1.9775	320.832	223.611	146.347	0.8075	320.832
Rad23b	Gene_RefSeq		2760	chr5	+	72103704	72141701	Rad23b:Gene_RefSeq	https://www.ncbi.nlm.nih.gov/AceView/db=rn&q=Rad23b	Rad23b	175.59	174.89	179.47	172.51	166.33	176.49	174.48	174.47	143.53	136.18	134.13	155.5	177.27	136.52	177.47	135.35	165.77	173.69	163.43	168.48	124.34	126.05	122.14	88.02	87.17	91.13	88.38	Rad23b	175.615	172.943	155.61	124.177	88.675	175.615
Dync1i1	Gene_RefSeq		2644	chr4	+	30807879	31121091	Dync1i1:Gene_RefSeq	https://www.ncbi.nlm.nih.gov/AceView/db=rn&q=Dync1i1	Dync1i1	114.3	121.5	111.6	123.59	141.74	143.83	140.19	151.29	143.5	153.79	158.5	158.36	137.46	155.21	136.68	158.8	155.56	154.74	162.31	161.22	122.62	129.48	125.63	0.06	0.06	0.03	0.29	Dync1i1	117.748	144.263	153.011	125.91	0.11	153.011
Parm1	Gene_RefSeq		1163	chr14	-	17972914	18076870	Parm1:Gene_RefSeq	https://www.ncbi.nlm.nih.gov/AceView/db=rn&q=Parm1	Parm1	58.92	62.76	61.06	54.79	123.84	105.84	114.08	143.42	143.49	214.15	208.13	149.23	120.04	216.99	121.36	222.42	419.31	503.8	336.33	332.18	334.27	364.48	330.7	8.02	5.19	9.15	2.82	Parm1	59.3825	121.795	248.952	343.15	6.295	343.15
Nop10	Gene_RefSeq		858	chr3	+	103747654	103748739	Nop10:Gene_RefSeq	https://www.ncbi.nlm.nih.gov/AceView/db=rn&q=Nop10	Nop10	75.57	96.88	78.63	91.87	73.83	74.46	99.26	64.32	143.32	113.63	106.87	147.35	130.17	108.98	133.2	109.24	57.19	55.89	101.21	94.67	29.45	29.72	29.02	76.02	74.77	79.22	85.45	Nop10	85.7375	77.9675	108.477	29.3967	78.865	108.477
Csrp1	Gene_RefSeq		1680	chr13	+	52553843	52575054	Csrp1:Gene_RefSeq	https://www.ncbi.nlm.nih.gov/AceView/db=rn&q=Csrp1	Csrp1	298	319.38	318.11	267.91	397.43	418.87	441.86	315.39	143.29	175.3	163.67	127.82	116.93	171.93	113.63	156.47	108.18	53.11	129.77	130.73	189.49	208.94	176.52	501.34	531.03	525.35	593.03	Csrp1	300.85	393.387	132.569	191.65	537.688	537.688
Lynx1	Gene_RefSeq		4100	chr7	-	115982879	115988082	Lynx1:Gene_RefSeq	https://www.ncbi.nlm.nih.gov/AceView/db=rn&q=Lynx1	Lynx1	285.66	258.84	267.65	240.38	194.85	185.33	196.23	181.95	142.97	188.56	187.76	146.28	122.59	173.67	123.46	193.19	321.47	266	276.44	276.72	211.8	218.74	212.05	0.02	0.04	0.02	0.05	Lynx1	263.132	189.59	201.592	214.197	0.0325	263.132
Eif5	Gene_RefSeq		3487	chr6	+	136004214	136011388	Eif5:Gene_RefSeq	https://www.ncbi.nlm.nih.gov/AceView/db=rn&q=Eif5	Eif5	88.73	99.18	106.16	94.74	102.2	105.57	116.39	101.26	142.9	111.08	110.57	156.49	177	110.89	168.98	107.24	120.38	108.52	122.61	127.3	125.57	136.15	138.65	133.79	145.62	143.44	150.24	Eif5	97.2025	106.355	130.33	133.457	143.272	143.272
Eif4h	Gene_RefSeq		2420	chr12	+	25093149	25109805	Eif4h:Gene_RefSeq	https://www.ncbi.nlm.nih.gov/AceView/db=rn&q=Eif4h	Eif4h	163.38	169.2	171.41	153.19	191.4	194.36	206.11	158.91	142.65	160.61	166.81	145.3	130.04	158.28	126.74	162.47	202.09	167.76	205.56	192.97	177.68	173.84	185.3	149.58	160.05	160.69	170.9	Eif4h	164.295	187.695	163.44	178.94	160.305	187.695
Usp5	Gene_RefSeq		3205	chr4	-	157332740	157347803	Usp5:Gene_RefSeq	https://www.ncbi.nlm.nih.gov/AceView/db=rn&q=Usp5	Usp5	306.82	313.82	294.69	292.75	252.41	255.98	253.54	265.64	142.64	194.16	198.82	146.18	130.7	186.07	130.33	204.55	225.15	246.69	206.37	217.48	169.29	172.5	178.88	29.55	30.78	29.6	33.76	Usp5	302.02	256.892	185.762	173.557	30.9225	302.02
Eid1	Gene_RefSeq		1720	chr3	+	117938500	117940219	Eid1:Gene_RefSeq	https://www.ncbi.nlm.nih.gov/AceView/db=rn&q=Eid1	Eid1	142.14	166.46	153.14	143.75	164.47	165.54	177.75	115.74	142.59	115.32	116.66	153.34	193.24	126.17	193.69	115.73	102.61	68.74	106.53	120.32	74.08	79	74.37	221.74	226.23	226.41	242.08	Eid1	151.373	155.875	129.578	75.8167	229.115	229.115
Stip1	Gene_RefSeq		2089	chr1	-	222274133	222293136	Stip1:Gene_RefSeq	https://www.ncbi.nlm.nih.gov/AceView/db=rn&q=Stip1	Stip1	158.25	170.29	162.76	172.33	169.1	183.74	187.17	162.37	142.54	156.1	159.02	158.21	158.22	159.16	153.15	158.21	204.45	169.84	210.09	193.6	145.5	150.1	155.75	46.4	47.46	50.4	49.37	Stip1	165.907	175.595	168.549	150.45	48.4075	175.595
Cnp	Gene_RefSeq		2302	chr10	+	88490798	88497357	Cnp:Gene_RefSeq	https://www.ncbi.nlm.nih.gov/AceView/db=rn&q=Cnp	Cnp	122.09	138.32	133.84	94.54	197.21	194.57	157.42	90.66	142.32	138.61	131.61	118.09	104.62	143.1	101.33	129.48	95.58	42.53	87.25	86.29	207.35	202.91	185.11	393.76	529.77	391.42	590.57	Cnp	122.198	159.965	110.067	198.457	476.38	476.38
Cct3	Gene_RefSeq		1873	chr2	+	187669051	187693610	Cct3:Gene_RefSeq	https://www.ncbi.nlm.nih.gov/AceView/db=rn&q=Cct3	Cct3	153.2	166.58	162.39	160.32	141.71	153.18	156.16	131.14	142.18	130.83	126.09	145.68	150.75	129.27	146.62	126.66	130.05	106.41	141.08	138.01	99.53	99.9	100.34	88.99	97.71	101.33	96.71	Cct3	160.623	145.547	134.469	99.9233	96.185	160.623
Sh3bgrl	Gene_RefSeq		2880	chrX	+	80213209	80312393	Sh3bgrl:Gene_RefSeq	https://www.ncbi.nlm.nih.gov/AceView/db=rn&q=Sh3bgrl	Sh3bgrl	64.17	66.36	74.07	60.09	114.26	114.57	125.75	93.56	142.01	106.45	99.42	148.12	173.22	113.92	183	100.85	126.7	98.65	120.95	132.82	106.29	111.9	105.54	262.92	295.51	285.82	309.38	Sh3bgrl	66.1725	112.035	128.843	107.91	288.408	288.408
Aars	Gene_RefSeq		3363	chr19	-	43193264	43215281	Aars:Gene_RefSeq	https://www.ncbi.nlm.nih.gov/AceView/db=rn&q=Aars	Aars	85.17	87.41	79.51	94.76	112.08	116.27	101.43	124.5	141.72	156.41	151.96	146.34	139.98	149.14	128.77	161.07	137.83	151.64	143.88	135.4	135.19	137.94	139.36	46.42	45.1	46.09	48.53	Aars	86.7125	113.57	145.345	137.497	46.535	145.345
Cntf	Gene_RefSeq		1094	chr1	-	229599009	229601032	Cntf:Gene_RefSeq	https://www.ncbi.nlm.nih.gov/AceView/db=rn&q=Cntf	Cntf	5.54	9.04	7.87	7.42	15.95	32.51	29.65	11.46	141.55	94.89	84.97	104.6	104.18	102.87	109.53	73.88	23.58	9.67	53.31	46.35	105.58	105.7	91.99	656.96	899.07	723.91	1203.74	Cntf	7.4675	22.3925	79.115	101.09	870.92	870.92
Rab11b	Gene_RefSeq		1506	chr7	-	18598991	18612132	Rab11b:Gene_RefSeq	https://www.ncbi.nlm.nih.gov/AceView/db=rn&q=Rab11b	Rab11b	150.9	152.14	142.37	152.38	194.64	201.17	194.98	162.31	140.91	166.07	183.94	138.27	129.57	169.4	131.35	189.12	185.48	159.91	199.49	190.52	145.18	140.41	136.39	110.2	108.42	118.57	107.97	Rab11b	149.447	188.275	165.336	140.66	111.29	188.275
Eif3h	Gene_RefSeq		1241	chr6	+	10151732	10236681	Eif3h:Gene_RefSeq	https://www.ncbi.nlm.nih.gov/AceView/db=rn&q=Eif3h	Eif3h	136.04	158.32	146.99	146.61	163.16	160	178.86	136.94	140.86	116.37	121.2	150.68	149.3	120.86	144.26	121.13	113.67	106.89	148.58	142.74	98.15	97.74	100.27	200.67	201.53	213.56	203.43	Eif3h	146.99	159.74	131.378	98.72	204.798	204.798
Cyb5r3	Gene_RefSeq		1893	chr7	-	124024003	124041564	Cyb5r3:Gene_RefSeq	https://www.ncbi.nlm.nih.gov/AceView/db=rn&q=Cyb5r3	Cyb5r3	134.01	162.67	132.6	137.9	281.09	274.74	303.57	275.99	140.63	178.68	182.37	138.54	136.97	210.39	119.6	193.59	161.13	149.76	214.68	174.63	135.86	141.04	171	159.33	160.64	161.33	139.95	Cyb5r3	141.795	283.847	166.748	149.3	155.312	283.847
Ypel5	Gene_RefSeq		2114	chr6	+	24069351	24084758	Ypel5:Gene_RefSeq	https://www.ncbi.nlm.nih.gov/AceView/db=rn&q=Ypel5	Ypel5	64.59	73.71	72.84	64.78	83.24	90.47	93.65	75.12	140.53	109.32	107.55	144.65	154.11	107.8	155.99	106.77	101.32	84.41	104.99	107.38	78.85	81.2	83.3	90.05	88.48	89.83	94.15	Ypel5	68.98	85.62	118.735	81.1167	90.6275	118.735
Sqle	Gene_RefSeq		2059	chr7	+	99609929	99624803	Sqle:Gene_RefSeq	https://www.ncbi.nlm.nih.gov/AceView/db=rn&q=Sqle	Sqle	135.45	147.06	138.37	164.77	100.89	103.36	94.11	100.29	140.44	120.43	107.58	136.59	140.52	112.91	138.28	113.16	85.16	78.09	84.94	90.33	83.12	83.51	83.6	98.64	127.68	99.78	135.01	Sqle	146.412	99.6625	112.369	83.41	115.278	146.412
Serpinb1a	Gene_RefSeq		1265	chr17	+	32903089	32911497	Serpinb1a:Gene_RefSeq	https://www.ncbi.nlm.nih.gov/AceView/db=rn&q=Serpinb1a	Serpinb1a	10.73	11.97	13.56	8.91	76.03	79.87	89.96	75.41	140.31	102.4	104.53	157.36	168.66	133.71	142.65	110.2	345.86	357.72	405.48	368.3	58.6	46.93	45.98	33.6	17.89	17.88	17.49	Serpinb1a	11.2925	80.3175	211.432	50.5033	21.715	211.432
Atp6ap1	Gene_RefSeq		2075	chrX	-	156407973	156415053	Atp6ap1:Gene_RefSeq	https://www.ncbi.nlm.nih.gov/AceView/db=rn&q=Atp6ap1	Atp6ap1	219.66	222.43	219.51	223.36	220.62	231.05	234.47	209.36	140.23	156	143.36	147.97	130.46	154.43	126.16	149.59	174.59	162.97	179.64	180.75	135.32	136.75	130.35	148.22	148.83	133.77	151.92	Atp6ap1	221.24	223.875	153.846	134.14	145.685	223.875
Ubxn1	Gene_RefSeq		894	chr1	+	225068171	225071851	Ubxn1:Gene_RefSeq	https://www.ncbi.nlm.nih.gov/AceView/db=rn&q=Ubxn1	Ubxn1	76.14	89.93	77.64	79.01	94.94	105	102.96	85.53	140.19	135.17	140.1	137.11	149.9	140.52	137.69	147.37	82.52	80.45	118.52	113.94	59.05	55.14	55.67	125.62	131.71	124.32	143	Ubxn1	80.68	97.1075	126.957	56.62	131.163	131.163
Glrb	Gene_RefSeq		1491	chr2	-	179771149	179841130	Glrb:Gene_RefSeq	https://www.ncbi.nlm.nih.gov/AceView/db=rn&q=Glrb	Glrb	37.93	44.39	40.1	42.75	63.29	69.58	73.2	69.29	139.87	130.52	121.31	143.13	138.78	125.11	138.35	127.99	127.86	115.96	120.93	114.15	115.01	127.63	123.62	0.41	0.08	0.12	0.06	Glrb	41.2925	68.84	128.663	122.087	0.1675	128.663
Psma5	Gene_RefSeq		1017	chr2	+	211050344	211073706	Psma5:Gene_RefSeq	https://www.ncbi.nlm.nih.gov/AceView/db=rn&q=Psma5	Psma5	138.39	164.25	150.47	146.19	137.32	140.25	164.93	115.93	139.72	117.72	111.92	148.65	146.36	116.5	146.24	114.46	109.03	88.84	149.07	138.88	58.8	57.42	58.67	102.38	99.88	105.06	108.72	Psma5	149.825	139.608	127.282	58.2967	104.01	149.825
Sumo2	Gene_RefSeq		1039	chr10	-	104085401	104097983	Sumo2:Gene_RefSeq	https://www.ncbi.nlm.nih.gov/AceView/db=rn&q=Sumo2	Sumo2	85.04	100.32	101.28	102.24	73.73	77.91	76.1	53.51	139.59	104.57	97.95	154.31	151.45	102.91	168.72	97.91	51.64	38.78	63.34	70.04	56.58	49.29	49.79	290.96	283.98	266.41	270.78	Sumo2	97.22	70.3125	103.434	51.8867	278.033	278.033
Commd3	Gene_RefSeq		921	chr17	+	85356042	85359835	Commd3:Gene_RefSeq	https://www.ncbi.nlm.nih.gov/AceView/db=rn&q=Commd3	Commd3	89.84	110.31	99.56	114.51	97.11	102.8	123.55	75.51	139.34	95.27	101.75	142.63	151.05	97.49	147.37	95.52	78.81	65.56	113.28	114.91	46.49	44.69	44.98	101.82	106.9	105.54	103.79	Commd3	103.555	99.7425	111.915	45.3867	104.513	111.915
Psmd12	Gene_RefSeq		1485	chr10	+	95706808	95725452	Psmd12:Gene_RefSeq	https://www.ncbi.nlm.nih.gov/AceView/db=rn&q=Psmd12	Psmd12	122.43	134.31	129.01	131	118.9	125.95	139.3	113.78	139.28	124.46	114.1	150.35	153.26	120.94	156.82	118.02	122.02	107.97	144.19	134.58	96.43	99.02	103.84	77.43	91.44	79.51	95.42	Psmd12	129.188	124.483	132.166	99.7633	85.95	132.166
Myoc	Gene_RefSeq		2043	chr13	+	80517531	80527928	Myoc:Gene_RefSeq	https://www.ncbi.nlm.nih.gov/AceView/db=rn&q=Myoc	Myoc	96.88	104.49	115.92	73.82	141.88	239.14	206.35	95.03	139.22	118.48	96.82	114.06	83.56	135.31	114.09	127.5	67.34	36.89	65.31	83.38	77.73	95.12	60.02	365.4	336.72	347.45	418.34	Myoc	97.7775	170.6	98.4967	77.6233	366.977	366.977
Cnih1	Gene_RefSeq		1327	chr15	-	23568568	23580342	Cnih1:Gene_RefSeq	https://www.ncbi.nlm.nih.gov/AceView/db=rn&q=Cnih1	Cnih1	78.87	87.36	87.95	82.75	102.49	104.15	116.95	88.64	139.08	114.41	107.77	147.43	157.22	115.28	151.75	115.5	105.7	91.1	129.13	130.57	65.7	68.04	67.21	114.01	98.52	113.03	105.94	Cnih1	84.2325	103.057	125.412	66.9833	107.875	125.412
Shfm1	Gene_RefSeq		753	chr4	-	32067444	32087600	Shfm1:Gene_RefSeq	https://www.ncbi.nlm.nih.gov/AceView/db=rn&q=Shfm1	Shfm1	99.18	133.42	107.52	132.53	102.31	106.05	131.41	70.24	138.91	92.67	99.89	144.74	165.23	98.55	160.12	92.47	70.27	65.73	154.56	139.4	35.12	33.44	31.49	142.34	113.13	157.92	124.5	Shfm1	118.162	102.502	118.545	33.35	134.472	134.472
Emc7	Gene_RefSeq		914	chr3	+	103945354	103955966	Emc7:Gene_RefSeq	https://www.ncbi.nlm.nih.gov/AceView/db=rn&q=Emc7	Emc7	58.74	68.49	63.48	67.17	72.16	75.5	82	57.29	138.85	92.92	83.62	134.6	136.28	93.77	122.55	81.2	56.25	42.11	66.22	71.14	46.84	46.83	42.14	222.44	244.51	218.78	271.17	Emc7	64.47	71.7375	93.2925	45.27	239.225	239.225
Tsc22d1	Gene_RefSeq		4547	chr15	+	58554429	58658156	Tsc22d1:Gene_RefSeq	https://www.ncbi.nlm.nih.gov/AceView/db=rn&q=Tsc22d1	Tsc22d1	81.45	79.68	79.7	82.81	111.73	107.21	111.7	116.56	138.73	136.63	150.18	143.88	137.62	147.71	152.4	148.26	120.22	116.33	113.49	118.35	117.28	110	115.34	86.22	70.73	100.03	75.14	Tsc22d1	80.91	111.8	135.317	114.207	83.03	135.317
Fam189b	Gene_RefSeq		3053	chr2	+	188495629	188501444	Fam189b:Gene_RefSeq	https://www.ncbi.nlm.nih.gov/AceView/db=rn&q=Fam189b	Fam189b	144.8	143.6	135.14	141.94	287.98	273.14	257.83	277.86	138.25	218.63	224.67	138.01	117.08	224.56	108.34	242.68	322.11	356.23	271.98	307.53	178.39	177.17	187.41	6.69	7.32	6.58	7.25	Fam189b	141.37	274.202	222.506	180.99	6.96	274.202
Ppp2r2c	Gene_RefSeq		1340	chr14	-	78679214	78902063	Ppp2r2c:Gene_RefSeq	https://www.ncbi.nlm.nih.gov/AceView/db=rn&q=Ppp2r2c	Ppp2r2c	273.87	241.26	279.69	209.17	285.09	267.74	291.4	252.14	138.21	141.59	141.17	137.21	136.83	139.79	129.69	141.43	387.65	330.12	268.92	287.4	239.7	228.02	230.35	49.93	65.4	57.24	76.1	Ppp2r2c	250.997	274.092	198.334	232.69	62.1675	274.092
Psmd2	Gene_RefSeq		2897	chr11	-	83934098	83944725	Psmd2:Gene_RefSeq	https://www.ncbi.nlm.nih.gov/AceView/db=rn&q=Psmd2	Psmd2	142.08	148.43	145.58	146.67	150.65	154.68	149.07	160.76	137.93	145.81	145.21	140.49	136.4	139.46	133.89	141.84	161.61	161.32	159.12	149.65	168.76	172.44	177.38	70.89	74.24	75.02	76.87	Psmd2	145.69	153.79	146.061	172.86	74.255	172.86
Snx10	Gene_RefSeq		1400	chr4	+	81311490	81374162	Snx10:Gene_RefSeq	https://www.ncbi.nlm.nih.gov/AceView/db=rn&q=Snx10	Snx10	317.18	341.43	320.37	387.17	288.4	266.78	328.74	272.55	137.82	112.4	116.27	148.97	157.18	114.25	156.36	122.82	169.39	169.27	184.35	205.86	103.23	107.9	115.27	14.06	12.23	12	10.83	Snx10	341.538	289.118	149.578	108.8	12.28	341.538
Trappc2l	Gene_RefSeq		595	chr19	+	55423350	55427036	Trappc2l:Gene_RefSeq	https://www.ncbi.nlm.nih.gov/AceView/db=rn&q=Trappc2l	Trappc2l	120.75	148.39	123.84	137	128.37	140.94	161.01	117.99	137.72	132.86	128.52	141.79	119.54	134.89	112.95	139.68	105.38	99.62	156.25	145.44	57.45	57.73	59.11	118.6	131.61	133.64	162.62	Trappc2l	132.495	137.077	129.553	58.0967	136.618	137.077
Sars	Gene_RefSeq		1859	chr2	-	211219748	211235440	Sars:Gene_RefSeq	https://www.ncbi.nlm.nih.gov/AceView/db=rn&q=Sars	Sars	119.2	132.67	121.81	131.93	142.11	147.94	156.68	136.32	137.54	145.55	143.61	144.11	147.76	142.97	141.02	149.24	150.83	140.9	166.63	156.75	120.44	114.25	116.05	65.67	61.46	64.04	67.08	Sars	126.403	145.762	147.243	116.913	64.5625	147.243
Syt2	Gene_RefSeq		2544	chr13	+	51569248	51577824	Syt2:Gene_RefSeq	https://www.ncbi.nlm.nih.gov/AceView/db=rn&q=Syt2	Syt2	62.37	58.45	62.12	69.81	37.15	38.19	40.94	53.65	137.5	168.96	158.63	140.69	134.52	150.71	138.24	173.91	161.95	179.34	147.74	129	212.9	235.11	225.78	0.03	0.03	0.03	0.03	Syt2	63.1875	42.4825	151.766	224.597	0.03	224.597
Naa38	Gene_RefSeq		711	chr10	+	55997614	55998691	Naa38:Gene_RefSeq	https://www.ncbi.nlm.nih.gov/AceView/db=rn&q=Naa38	Naa38	53.53	69.66	60.56	65.92	85.34	76.95	96.28	56.61	137.19	109.38	127.94	131.62	112.54	119.59	117.55	132.54	69.61	63.29	127.7	127.57	32.69	26.95	32.47	84.24	99.29	90.15	104.16	Naa38	62.4175	78.795	114.71	30.7033	94.46	114.71
Cct6a	Gene_RefSeq		1985	chr12	-	30491584	30501813	Cct6a:Gene_RefSeq	https://www.ncbi.nlm.nih.gov/AceView/db=rn&q=Cct6a	Cct6a	182.14	194.62	186.99	186.71	178.39	184.64	189.86	172.8	136.86	121.2	112.24	142.07	164.17	118.97	162.33	114.65	148.07	152.49	167.09	164.61	109.72	107.32	109.1	71.33	73.85	82.17	75.38	Cct6a	187.615	181.423	142.062	108.713	75.6825	187.615
Dctn3	Gene_RefSeq		956	chr5	-	58098706	58106706	Dctn3:Gene_RefSeq	https://www.ncbi.nlm.nih.gov/AceView/db=rn&q=Dctn3	Dctn3	98.13	124.96	99.5	112.11	114.37	114.15	132.49	97.69	136.78	132.78	128.89	145.2	136.37	132.05	136.34	129.47	93.63	90.42	137.86	137.9	47.04	43.55	45.97	49.85	48.68	49.23	56.9	Dctn3	108.675	114.675	128.141	45.52	51.165	128.141
LOC100910827	Gene_RefSeq		7706	chr3	+	111397051	111410587	LOC100910827:Gene_RefSeq	https://www.ncbi.nlm.nih.gov/AceView/db=rn&q=LOC100910827	LOC100910827	22.99	23.22	24.34	23.09	43.4	43.15	42.37	32.92	136.71	126.57	106.58	131.98	177.61	115.7	178.76	115.26	150.39	102.81	138.87	123.94	150.61	157.36	154.55	93.9	88.79	86.06	84.98	LOC100910827	23.41	40.46	133.765	154.173	88.4325	154.173
Nucb1	Gene_RefSeq		2302	chr1	-	101480161	101500284	Nucb1:Gene_RefSeq	https://www.ncbi.nlm.nih.gov/AceView/db=rn&q=Nucb1	Nucb1	180.78	168.95	165.65	175.24	198.56	195.32	181.02	187.98	136.44	152.15	154.36	130.49	119.74	156.29	117.46	154.93	144	140.06	144.67	137.15	161.16	159.39	151.16	280.36	272	268.67	260.4	Nucb1	172.655	190.72	140.645	157.237	270.357	270.357
Tspan13	Gene_RefSeq		1919	chr6	-	55497659	55524415	Tspan13:Gene_RefSeq	https://www.ncbi.nlm.nih.gov/AceView/db=rn&q=Tspan13	Tspan13	179.65	193.28	187.5	179.8	195.31	182.47	200.47	161.93	136.35	123.72	122.15	142.45	143.53	119.57	133.33	115.46	145.9	114.74	151.16	141.15	95.8	88.98	95.82	89.73	94.06	93.49	98.54	Tspan13	185.058	185.045	132.459	93.5333	93.955	185.058
Lrp11	Gene_RefSeq		3216	chr1	+	1702696	1731210	Lrp11:Gene_RefSeq	https://www.ncbi.nlm.nih.gov/AceView/db=rn&q=Lrp11	Lrp11	145.41	157.81	167.3	142.15	237.96	249.63	274.33	227.98	136.27	135.45	133.43	144.94	137.96	128.91	131.78	133.38	189.62	169.52	181.35	183.81	123.73	121.13	128.55	18.51	21.14	18.07	23.93	Lrp11	153.168	247.475	150.535	124.47	20.4125	247.475
Ptp4a2	Gene_RefSeq		1081	chr5	+	148051126	148060323	Ptp4a2:Gene_RefSeq	https://www.ncbi.nlm.nih.gov/AceView/db=rn&q=Ptp4a2	Ptp4a2	82.94	91.28	89.19	86.72	114.76	118.3	132.38	101.77	136.24	113.05	113.14	136.26	162.22	115.84	161.19	104.46	94.08	75.92	100.14	96.24	90.68	90.4	85.91	205.71	187.73	204.15	184.52	Ptp4a2	87.5325	116.802	117.398	88.9967	195.528	195.528
Ap2a2	Gene_RefSeq		3230	chr1	+	214534284	214606171	Ap2a2:Gene_RefSeq	https://www.ncbi.nlm.nih.gov/AceView/db=rn&q=Ap2a2	Ap2a2	260.94	251.88	262.2	257.47	198.17	207.56	194.42	226.54	136.16	146.99	150.05	140.83	131.37	149.14	116.99	138.45	192.45	195.64	177.01	161.2	196.72	180.97	186.31	70.45	60.73	66.72	69.37	Ap2a2	258.123	206.672	153.023	188	66.8175	258.123
Ppp1cb	Gene_RefSeq		2928	chr6	-	23549316	23581052	Ppp1cb:Gene_RefSeq	https://www.ncbi.nlm.nih.gov/AceView/db=rn&q=Ppp1cb	Ppp1cb	118.08	120.76	137.08	117.79	113.11	116.87	125.06	108.77	136.08	112.87	110.33	139.14	166.58	111.91	164.84	104.56	131.61	109.49	122.65	126.53	129	133.79	141.47	189.92	207.34	194.56	215.19	Ppp1cb	123.428	115.953	128.049	134.753	201.752	201.752
Saraf	Gene_RefSeq		1837	chr16	-	61735191	61753438	Saraf:Gene_RefSeq	https://www.ncbi.nlm.nih.gov/AceView/db=rn&q=Saraf	Saraf	295.1	296.39	283.31	310.53	270.92	255.93	279.47	242.73	136.08	133.9	127.37	131.92	128.78	132.47	119.34	123.93	168.4	144.82	186.8	178.08	126.66	115.55	116.54	183.82	226.79	196.68	248.52	Saraf	296.332	262.262	142.657	119.583	213.952	296.332
Wsb2	Gene_RefSeq		1537	chr12	-	44942443	44962679	Wsb2:Gene_RefSeq	https://www.ncbi.nlm.nih.gov/AceView/db=rn&q=Wsb2	Wsb2	277.76	306.78	293.72	261.68	311.15	300.8	330.22	271.25	135.87	146.87	154	142.93	117.46	152.8	117.56	154.29	292.01	273.55	273.03	296.75	155.88	161.54	152.09	135.57	152.58	143.39	164.14	Wsb2	284.985	303.355	188.093	156.503	148.92	303.355
Atp6v1h	Gene_RefSeq		1655	chr5	-	14262466	14367898	Atp6v1h:Gene_RefSeq	https://www.ncbi.nlm.nih.gov/AceView/db=rn&q=Atp6v1h	Atp6v1h	88.51	100.48	95.14	102.23	96.21	103.95	108.6	99.24	135.85	103.86	97.64	145.72	144.54	105.04	139.33	103.07	87.29	86.58	97.97	99.9	75.89	77.4	78.27	36.58	35.39	36.2	36.77	Atp6v1h	96.59	102	112.233	77.1867	36.235	112.233
Pja1	Gene_RefSeq		2105	chrX	-	69213652	69218543	Pja1:Gene_RefSeq	https://www.ncbi.nlm.nih.gov/AceView/db=rn&q=Pja1	Pja1	123.61	139.22	125.38	137.28	171.77	178.6	169.55	159.96	135.76	126.12	123.97	142.5	156.56	132.16	152.49	129.64	172.78	173.63	175.12	180.39	127.3	121.05	128.56	49.34	50.89	44.46	53.97	Pja1	131.373	169.97	150.093	125.637	49.665	169.97
Ivns1abp	Gene_RefSeq		1365	chr13	+	68714161	68721453	Ivns1abp:Gene_RefSeq	https://www.ncbi.nlm.nih.gov/AceView/db=rn&q=Ivns1abp	Ivns1abp	43.36	48.92	51.12	46.46	45.51	44.85	41.29	30.63	135.69	109.62	100.08	119.84	138.49	105.56	137.12	92.96	115.11	76.51	110.52	104.67	180.15	175.02	164.94	319.12	408.37	347.11	441.82	Ivns1abp	47.465	40.57	112.181	173.37	379.105	379.105
Lgals3	Gene_RefSeq		948	chr15	+	24153602	24165537	Lgals3:Gene_RefSeq	https://www.ncbi.nlm.nih.gov/AceView/db=rn&q=Lgals3	Lgals3	169.61	143	139.45	99.69	138.47	144.75	132.28	105.76	135.52	177.87	183.63	160.22	149.51	229.63	120.69	192.22	176.96	182.67	216.45	231.78	71.04	68.68	65.36	204.13	218.87	212.88	166.37	Lgals3	137.938	130.315	179.763	68.36	200.562	200.562
Pfdn1	Gene_RefSeq		1100	chr18	-	29233987	29290447	Pfdn1:Gene_RefSeq	https://www.ncbi.nlm.nih.gov/AceView/db=rn&q=Pfdn1	Pfdn1	94.24	118.73	107.15	120.87	84.13	91.74	97.6	60.86	135.45	110.42	106.1	134.03	156.56	111.55	154.49	103.5	69.55	54.75	117.62	110.7	41.91	43.05	40.69	142.84	152.53	156.49	198.13	Pfdn1	110.248	83.5825	113.727	41.8833	162.498	162.498
Mgll	Gene_RefSeq		1207	chr4	+	120671489	120771068	Mgll:Gene_RefSeq	https://www.ncbi.nlm.nih.gov/AceView/db=rn&q=Mgll	Mgll	31.74	29.4	32.36	23.58	64.65	71.43	62.67	42.82	135.4	122.42	123.28	114.51	104.94	133.47	110.08	122.5	156.67	88.5	125.42	132.76	207.8	213.19	178.45	410.57	480.06	438.31	555.93	Mgll	29.27	60.3925	122.496	199.813	471.217	471.217
Cct4	Gene_RefSeq		2110	chr14	+	107767392	107780270	Cct4:Gene_RefSeq	https://www.ncbi.nlm.nih.gov/AceView/db=rn&q=Cct4	Cct4	132.17	140.54	134.73	144.75	131.19	133.38	142.63	121.09	135.39	116.31	115.33	145.05	158.08	122.48	145.91	116.65	122.98	120.78	135.57	134.09	105.58	105.22	109.43	115.26	109.47	118.46	108.55	Cct4	138.047	132.072	130.718	106.743	112.935	138.047
Cops6	Gene_RefSeq		1173	chr12	+	19303387	19306226	Cops6:Gene_RefSeq	https://www.ncbi.nlm.nih.gov/AceView/db=rn&q=Cops6	Cops6	113.2	135.7	119.35	124.28	117.67	126.37	142.02	102.19	135.34	132.01	136.98	144.26	128.34	146.35	132.17	140.62	112.46	93.67	139.9	141.46	71.39	68.65	66.75	77.01	76.32	78.28	85.62	Cops6	123.132	122.063	131.963	68.93	79.3075	131.963
Shisa4	Gene_RefSeq		594	chr13	-	52193989	52197205	Shisa4:Gene_RefSeq	https://www.ncbi.nlm.nih.gov/AceView/db=rn&q=Shisa4	Shisa4	163.73	187.11	167.25	164.43	194.4	200.89	194.51	163.49	135.16	165.65	176.74	128.26	93.06	162.82	95.16	177.22	93.32	74.93	104.17	100.24	64.57	70.2	57.71	110.12	148.19	109.3	141.18	Shisa4	170.63	188.322	125.561	64.16	127.198	188.322
Rbbp7	Gene_RefSeq		1922	chrX	-	33648682	33665821	Rbbp7:Gene_RefSeq	https://www.ncbi.nlm.nih.gov/AceView/db=rn&q=Rbbp7	Rbbp7	95.97	106.81	103.48	101.99	103.05	104.8	107.96	90.59	135.01	109.99	108.53	144.31	144.65	113.6	145.92	104.81	104.55	92.97	113.25	110.02	98.49	101.71	107.61	136.45	138.53	128.25	141.28	Rbbp7	102.062	101.6	118.967	102.603	136.127	136.127
Ubr4	Gene_RefSeq		15828	chr5	+	157848206	157955991	Ubr4:Gene_RefSeq	https://www.ncbi.nlm.nih.gov/AceView/db=rn&q=Ubr4	Ubr4	69.19	64.62	60.04	105.07	44.95	41.78	29.82	103.48	134.93	160.21	157.31	125.86	125.91	151.7	122.8	157.44	60.31	109.04	96.63	91.44	228.79	249.32	251.16	83.59	82.26	87.87	86.83	Ubr4	74.73	55.0075	124.465	243.09	85.1375	243.09
Sri	Gene_RefSeq		802	chr4	-	23006241	23018936	Sri:Gene_RefSeq	https://www.ncbi.nlm.nih.gov/AceView/db=rn&q=Sri	Sri	201.95	222.01	223.41	184.39	268.21	266.89	294.14	238.59	134.81	121.42	127.74	130.26	138.82	142.74	133.56	123.02	266.62	239.61	253.69	274.33	127.74	121.51	112.33	142.85	147.99	167.74	167.32	Sri	207.94	266.957	173.885	120.527	156.475	266.957
Ndufa7	Gene_RefSeq		476	chr7	+	18683553	18696332	Ndufa7:Gene_RefSeq	https://www.ncbi.nlm.nih.gov/AceView/db=rn&q=Ndufa7	Ndufa7	80.95	101.09	80.09	98.69	99.48	102.4	121.19	80.81	134.41	130.33	139.31	140	111.61	138.85	109.11	135.86	71.55	67.46	122.96	117.26	40.21	37.31	43.05	119.24	126.91	132.34	132.16	Ndufa7	90.205	100.97	118.226	40.19	127.662	127.662
Ndufb5	Gene_RefSeq		1062	chr2	+	119139717	119153753	Ndufb5:Gene_RefSeq	https://www.ncbi.nlm.nih.gov/AceView/db=rn&q=Ndufb5	Ndufb5	54.26	74.84	63.29	72.98	72.11	75.08	85.78	57.87	134.2	102.66	104.43	132.57	130.46	103.18	118.95	103.7	60.7	57.83	103.23	94.48	34.21	33.12	33.68	76.19	77.06	82.59	83.02	Ndufb5	66.3425	72.71	103.866	33.67	79.715	103.866
Alcam	Gene_RefSeq		2868	chr11	+	50781127	50985083	Alcam:Gene_RefSeq	https://www.ncbi.nlm.nih.gov/AceView/db=rn&q=Alcam	Alcam	372.58	313.83	389.61	375.46	238.78	233.38	235.06	295.66	133.93	112.05	103.91	133.25	156.68	110.1	142.37	105.49	117.8	115.4	106.68	106.07	147.87	155.12	156.89	35.62	46.18	34.17	51.8	Alcam	362.87	250.72	120.311	153.293	41.9425	362.87
LOC257642	Gene_RefSeq		673	chr6	-	30638801	46651826	LOC257642:Gene_RefSeq	https://www.ncbi.nlm.nih.gov/AceView/db=rn&q=LOC257642	LOC257642	5009.04	5054.38	3784.69	1070.49	4174.65	1963.79	3721.82	3352.96	133.65	253.23	259.08	373.86	279.56	192.92	318.25	245.9	3284.16	3862.01	2471.16	2115.33	116.78	140.34	127.21	224.73	208.26	338.54	344.39	LOC257642	3729.65	3303.31	1149.09	128.11	278.98	3729.65
Tmed10	Gene_RefSeq		1288	chr6	-	109169739	109205004	Tmed10:Gene_RefSeq	https://www.ncbi.nlm.nih.gov/AceView/db=rn&q=Tmed10	Tmed10	134.53	134.71	140.16	126.99	127.78	130.2	138.91	111.09	133.65	115.81	109.87	125.77	130.45	116.4	134.63	111.92	113.33	94.62	116.28	111.49	110.37	104.68	108.44	266.97	294.04	271.31	307.27	Tmed10	134.097	126.995	117.852	107.83	284.897	284.897
Sec61g	Gene_RefSeq		443	chr14	-	99774589	99780964	Sec61g:Gene_RefSeq	https://www.ncbi.nlm.nih.gov/AceView/db=rn&q=Sec61g	Sec61g	114.7	148.22	132.49	182.16	108.47	132.65	178.23	74.89	133.61	95.45	93.12	141.65	149.09	98.63	155.12	87.14	82.55	63.69	186.36	204.07	37.85	32.36	34.8	188.46	188.42	177.54	177.99	Sec61g	144.393	123.56	124.207	35.0033	183.102	183.102
Ppp1r1c	Gene_RefSeq		2848	chr3	+	66673071	66775671	Ppp1r1c:Gene_RefSeq	https://www.ncbi.nlm.nih.gov/AceView/db=rn&q=Ppp1r1c	Ppp1r1c	2.74	2.91	2.46	1.56	86.81	84.92	98.46	76.99	133.37	111.28	104.1	145.07	166.36	118.81	137.7	104.18	150.83	138.92	171.37	168.78	75.12	76.43	73.84	0.98	0.11	0.17	0.03	Ppp1r1c	2.4175	86.795	137.564	75.13	0.3225	137.564
Bloc1s1	Gene_RefSeq		548	chr7	-	3342630	3346238	Bloc1s1:Gene_RefSeq	https://www.ncbi.nlm.nih.gov/AceView/db=rn&q=Bloc1s1	Bloc1s1	49.08	63.62	49.74	55.36	72.26	69.66	76.67	40.35	133.35	107.72	101.58	115.2	94.1	115.83	91.09	120.98	49.51	39.55	87.88	91.3	29.97	27.47	28.4	184.21	176.19	168.44	219.28	Bloc1s1	54.45	64.735	95.6742	28.6133	187.03	187.03
Idh3g	Gene_RefSeq		1347	chrX	+	156999826	157008735	Idh3g:Gene_RefSeq	https://www.ncbi.nlm.nih.gov/AceView/db=rn&q=Idh3g	Idh3g	109.91	128.25	115.65	115.1	127.57	133.63	147.34	115.14	133.35	128.24	129.87	141.32	129.03	128.93	134.98	133.47	133.89	114.84	157.37	147.71	88	82.78	89.2	69.57	69.95	81.57	77.26	Idh3g	117.227	130.92	134.417	86.66	74.5875	134.417
Ddx3x	Gene_RefSeq		4363	chrX	-	10400366	10413984	Ddx3x:Gene_RefSeq	https://www.ncbi.nlm.nih.gov/AceView/db=rn&q=Ddx3x	Ddx3x	93.58	95.53	105.2	101.91	99.51	105.42	103.66	120.88	133.08	116.26	112.33	136.82	154.27	115.66	163.21	105.6	114.01	119.21	106.6	108.59	132.13	144	140.62	156.68	147.25	150.44	145.87	Ddx3x	99.055	107.368	123.803	138.917	150.06	150.06
Stx7	Gene_RefSeq		2078	chr1	-	22241661	22281788	Stx7:Gene_RefSeq	https://www.ncbi.nlm.nih.gov/AceView/db=rn&q=Stx7	Stx7	116.93	129.12	132.63	117.94	101.8	103.36	113.96	92.56	132.88	111.89	104.78	139.63	159.5	115.2	149.98	105.95	155.64	142.7	143.35	162.05	91.26	84.29	87.77	79.13	78.68	80.72	81.57	Stx7	124.155	102.92	135.296	87.7733	80.025	135.296
Cdk2ap1	Gene_RefSeq		1228	chr12	+	37668369	37677065	Cdk2ap1:Gene_RefSeq	https://www.ncbi.nlm.nih.gov/AceView/db=rn&q=Cdk2ap1	Cdk2ap1	55.85	63.53	58.19	60.63	50.84	52.31	49.13	33.05	132.86	116.77	121.11	137.07	106.8	115.12	113.21	113.34	57.88	44.35	81.29	79.19	50.49	55.81	47.52	150.25	173.38	165.94	179.26	Cdk2ap1	59.55	46.3325	101.582	51.2733	167.207	167.207
Maged1	Gene_RefSeq		2671	chrX	-	63803194	63809715	Maged1:Gene_RefSeq	https://www.ncbi.nlm.nih.gov/AceView/db=rn&q=Maged1	Maged1	279.71	283.86	267.49	273.14	309.27	318.64	295.45	336.81	132.43	161.42	163.27	137.73	120.86	157.94	118.9	163.85	149.69	156.76	143.05	139.28	131.02	135.07	133.4	73.96	67.5	66.64	64.67	Maged1	276.05	315.042	145.432	133.163	68.1925	315.042
Ech1	Gene_RefSeq		1097	chr1	+	87009798	87015996	Ech1:Gene_RefSeq	https://www.ncbi.nlm.nih.gov/AceView/db=rn&q=Ech1	Ech1	178.23	197.86	183.5	185.87	183.27	194.94	197.45	156.75	132.25	121.72	131.23	144.85	147.44	131.09	137.34	128.01	125.07	119.64	165.63	154.97	89.05	81.13	84.55	153.76	162.15	173.89	160.34	Ech1	186.365	183.103	136.603	84.91	162.535	186.365
Slc17a7	Gene_RefSeq		2000	chr1	+	101161272	101172292	Slc17a7:Gene_RefSeq	https://www.ncbi.nlm.nih.gov/AceView/db=rn&q=Slc17a7	Slc17a7	0.04	0.03	0.04	0.03	28.38	29.26	33.82	25.15	132.1	199.87	202.23	128.39	110.35	175.7	105.89	201.03	246.54	237.73	234.91	219.23	172.17	172.15	176.05	0.04	0.05	0.05	0.04	Slc17a7	0.035	29.1525	182.831	173.457	0.045	182.831
Ndufs8	Gene_RefSeq		749	chr1	-	219141291	219144610	Ndufs8:Gene_RefSeq	https://www.ncbi.nlm.nih.gov/AceView/db=rn&q=Ndufs8	Ndufs8	85.92	112.81	86.54	94.48	96.09	91.42	112.33	73.26	132.07	123.06	130.39	145.13	121.64	125	115.45	132	80.47	73.17	123.86	115.15	41.52	40.82	44.38	83.14	80.45	81.68	82.08	Ndufs8	94.9375	93.275	118.116	42.24	81.8375	118.116
Mien1	Gene_RefSeq		751	chr10	-	86391848	86393141	Mien1:Gene_RefSeq	https://www.ncbi.nlm.nih.gov/AceView/db=rn&q=Mien1	Mien1	132.65	186.93	147.26	163.82	167.65	166.58	197.48	124.96	131.92	150.82	142.4	130	123.41	152.95	120.19	145.3	136.85	123.23	215.14	230.68	54.35	52.19	53.78	45.51	41.82	51.33	49.77	Mien1	157.665	164.168	150.241	53.44	47.1075	164.168
Hadha	Gene_RefSeq		2511	chr6	+	27589840	27628921	Hadha:Gene_RefSeq	https://www.ncbi.nlm.nih.gov/AceView/db=rn&q=Hadha	Hadha	144.15	151.55	140.36	158.46	128.59	133.57	129.24	132.75	131.35	115.85	118.65	139.23	148.01	120.84	138.48	123.99	114.27	118.57	124.91	115.45	122.28	119.33	125.96	93	104.47	98.55	107.86	Hadha	148.63	131.037	125.8	122.523	100.97	148.63
Prkacb	Gene_RefSeq		1122	chr2	-	252605307	252691886	Prkacb:Gene_RefSeq	https://www.ncbi.nlm.nih.gov/AceView/db=rn&q=Prkacb	Prkacb	257.45	244.21	269.46	254.35	127.39	124.5	137.44	134.24	131.28	129.26	128.04	136.67	136	131.81	147.62	136.37	248.09	235.04	204.18	186.32	174.89	171.24	173.87	52.42	58.52	54.46	54.52	Prkacb	256.367	130.892	162.557	173.333	54.98	256.367
Rpl37a-ps1	Gene_RefSeq		352	chr9	+	80002932	80004997	Rpl37a-ps1:Gene_RefSeq	https://www.ncbi.nlm.nih.gov/AceView/db=rn&q=Rpl37a-ps1	Rpl37a-ps1	79.56	97.21	81.43	97.72	74.38	89.42	100.68	60.23	131.28	91.98	102.6	131.23	97.81	115.36	104.75	99.01	51.68	43.48	96.76	90.92	32.13	36.42	34.51	333.87	316.18	336.89	315.53	Rpl37a-ps1	88.98	81.1775	96.405	34.3533	325.617	325.617
Glud1	Gene_RefSeq		2975	chr16	+	10661911	10695555	Glud1:Gene_RefSeq	https://www.ncbi.nlm.nih.gov/AceView/db=rn&q=Glud1	Glud1	117.39	119.63	120.77	117.96	156.54	157.33	156.9	154.87	131.27	125.04	123.99	136.99	135.11	117.69	140.72	125.92	151.8	146.58	143.32	144.21	123.66	123.27	123.93	136.99	126.32	132.97	123.27	Glud1	118.937	156.41	135.22	123.62	129.887	156.41
Prelid1	Gene_RefSeq		1090	chr17	-	9834245	9837285	Prelid1:Gene_RefSeq	https://www.ncbi.nlm.nih.gov/AceView/db=rn&q=Prelid1	Prelid1	143.46	166.79	140.06	154.32	167.2	163.39	188.68	142.49	131.03	147.32	149.03	135.75	118.6	150.73	105.71	151.4	125.55	120.13	177.92	186.31	69.38	65.54	67.99	85.42	74.18	90.84	81.79	Prelid1	151.157	165.44	141.623	67.6367	83.0575	165.44
Eif2s2	Gene_RefSeq		1438	chr3	-	150391456	150412179	Eif2s2:Gene_RefSeq	https://www.ncbi.nlm.nih.gov/AceView/db=rn&q=Eif2s2	Eif2s2	95.01	108.2	105.76	98.35	92.4	94.96	105.97	76.59	130.97	87.87	85.56	132.35	160	94.22	161.5	87.55	90.07	68.47	98.52	98.27	74.51	72.45	75.36	168.09	172.54	172.49	195.43	Eif2s2	101.83	92.48	107.946	74.1067	177.137	177.137
Faim2	Gene_RefSeq		1487	chr7	-	141159749	141185567	Faim2:Gene_RefSeq	https://www.ncbi.nlm.nih.gov/AceView/db=rn&q=Faim2	Faim2	230.91	245.47	226.78	242.74	167.57	196.9	193.5	196.61	130.87	175.09	172.03	124.45	115.02	168.53	105.33	180.56	139.62	128.39	177.42	155.47	176.35	194.15	169.62	67.22	58.76	71.11	104.38	Faim2	236.475	188.645	147.732	180.04	75.3675	236.475
Hnrnpu	Gene_RefSeq		3346	chr13	-	96229686	96238474	Hnrnpu:Gene_RefSeq	https://www.ncbi.nlm.nih.gov/AceView/db=rn&q=Hnrnpu	Hnrnpu	97.72	92.78	92.06	113.29	87.66	85.2	73.01	94.32	130.82	106.98	104.51	121.46	153.55	112.43	149.29	102.83	85	92.96	87.25	85.69	124.66	127.53	124.57	185.7	198.11	193.69	205.53	Hnrnpu	98.9625	85.0475	111.064	125.587	195.757	195.757
Mrpl41	Gene_RefSeq		706	chr3	-	2181044	2181962	Mrpl41:Gene_RefSeq	https://www.ncbi.nlm.nih.gov/AceView/db=rn&q=Mrpl41	Mrpl41	113.33	136.45	116.73	121.9	122.48	124.19	155.88	98.51	130.78	100.69	99.07	139.16	130.74	101.1	122.49	101.99	94.67	84.2	154.27	146.51	46.66	46.36	47.27	54.07	49.53	55.15	51.76	Mrpl41	122.102	125.265	117.139	46.7633	52.6275	125.265
Kif3a	Gene_RefSeq		2279	chr10	+	38918748	38951967	Kif3a:Gene_RefSeq	https://www.ncbi.nlm.nih.gov/AceView/db=rn&q=Kif3a	Kif3a	176.49	152.6	170.82	169.79	136.97	131.89	138.01	171.16	130.75	111.35	110.05	137.3	167.92	106.16	164.74	110.33	148.64	165.32	124.45	112.41	145.26	153.11	159.68	27.47	33.01	25.82	33.42	Kif3a	167.425	144.507	132.452	152.683	29.93	167.425
Dld	Gene_RefSeq		2610	chr6	-	50597677	50618694	Dld:Gene_RefSeq	https://www.ncbi.nlm.nih.gov/AceView/db=rn&q=Dld	Dld	94.78	107.26	105.79	103.92	116.93	125.95	129.33	105.61	130.57	103.2	96.16	133.2	155.28	99.92	157.74	99.38	134.53	103.19	132.21	127.84	92.84	101.58	101.14	79.32	83.84	87.72	90.07	Dld	102.938	119.455	122.768	98.52	85.2375	122.768
Bloc1s2	Gene_RefSeq		883	chr1	-	263913901	263920956	Bloc1s2:Gene_RefSeq	https://www.ncbi.nlm.nih.gov/AceView/db=rn&q=Bloc1s2	Bloc1s2	84.16	100.6	88	100.39	89.95	88.9	105.8	72.52	130.5	90.86	82.6	122.14	113.61	83.96	112.27	76.14	76.48	60.07	101	111.31	40.62	40.61	37.93	174.87	223.43	178.52	238.48	Bloc1s2	93.2875	89.2925	96.745	39.72	203.825	203.825
Tbcb	Gene_RefSeq		1084	chr1	-	88680936	91048484	Tbcb:Gene_RefSeq	https://www.ncbi.nlm.nih.gov/AceView/db=rn&q=Tbcb	Tbcb	111.93	130.68	110.17	121.62	119.83	116.96	138.91	102.57	130.45	108.34	115.3	129.71	118.68	117.83	109.63	121.25	77.13	81.03	120.12	116.23	49.32	47.14	47.12	94.23	118.26	99.21	122.9	Tbcb	118.6	119.567	112.142	47.86	108.65	119.567
Oxr1	Gene_RefSeq		4616	chr7	+	80351774	80788093	Oxr1:Gene_RefSeq	https://www.ncbi.nlm.nih.gov/AceView/db=rn&q=Oxr1	Oxr1	27.87	30	31.41	28.48	69.47	71.56	76.96	74.99	130.22	116.24	109.48	139.03	151.3	107.14	160.82	112.87	104.14	104.7	99.92	93.52	114.31	121.35	120.47	59.91	60.74	60.21	62.77	Oxr1	29.44	73.245	119.115	118.71	60.9075	119.115
H2afz	Gene_RefSeq		802	chr2	+	243105230	243107333	H2afz:Gene_RefSeq	https://www.ncbi.nlm.nih.gov/AceView/db=rn&q=H2afz	H2afz	54.92	72.47	58.3	63.12	40.08	47.16	52.18	35.69	130.17	91.35	93.8	138.62	133.06	97.16	141.31	94.1	54.57	54.59	62.38	70.78	33.45	29.43	33.18	138.52	131.06	136.97	121.32	H2afz	62.2025	43.7775	96.8242	32.02	131.968	131.968
RGD1304704	Gene_RefSeq		891	chr15	+	4883033	4893721	RGD1304704:Gene_RefSeq	https://www.ncbi.nlm.nih.gov/AceView/db=rn&q=RGD1304704	RGD1304704	54.22	69.42	64.99	62.67	55.28	58.75	65.33	44.47	130.1	100.27	98.41	133.31	149.34	103.19	140.12	94.28	46.54	39.57	64.33	63.48	36.73	35.32	35.94	151.99	141.8	141.31	138.76	RGD1304704	62.825	55.9575	96.9117	35.9967	143.465	143.465
Psmd1	Gene_RefSeq		3066	chr9	+	93080618	93155031	Psmd1:Gene_RefSeq	https://www.ncbi.nlm.nih.gov/AceView/db=rn&q=Psmd1	Psmd1	111.46	113.38	115.58	121.86	131.32	134.02	127.63	147.11	129.91	123.06	122.09	139.38	142.39	122.01	140.15	119.5	118.8	118.08	114.8	109.82	118.72	126.92	126.03	56.72	65.49	61.02	66.54	Psmd1	115.57	135.02	124.999	123.89	62.4425	135.02
Higd2a	Gene_RefSeq		617	chr17	-	10558714	10559638	Higd2a:Gene_RefSeq	https://www.ncbi.nlm.nih.gov/AceView/db=rn&q=Higd2a	Higd2a	175.52	233.9	176.09	215.04	170.25	181.41	208.73	137.48	129.69	135.75	143.46	139.61	109.87	150.01	108.52	144.75	106.72	117.46	205.43	197.85	43.91	40.11	39.29	75.19	76.17	73.83	81.65	Higd2a	200.137	174.468	140.76	41.1033	76.71	200.137
Trmt112	Gene_RefSeq		574	chr1	+	222167927	222168778	Trmt112:Gene_RefSeq	https://www.ncbi.nlm.nih.gov/AceView/db=rn&q=Trmt112	Trmt112	124.31	149.81	123.37	146.5	144.76	139.67	167.45	103.67	129.5	106.99	114.93	124.55	121.64	116.75	121.3	116.54	91.36	78.6	147.81	145.64	50.6	45.89	47.79	111.26	108.74	121.95	118.1	Trmt112	135.998	138.887	117.967	48.0933	115.012	138.887
Dnaja2	Gene_RefSeq		1844	chr19	+	22569999	22588143	Dnaja2:Gene_RefSeq	https://www.ncbi.nlm.nih.gov/AceView/db=rn&q=Dnaja2	Dnaja2	124	137.56	142.04	127.13	129.56	137.86	148.99	119.39	129.29	106.15	97.76	133.22	157.37	103.42	158.41	100.3	141.45	115.84	135.76	140.64	119.28	116.46	122.61	90.05	83.84	92.25	90.38	Dnaja2	132.683	133.95	126.634	119.45	89.13	133.95
Csde1	Gene_RefSeq		3734	chr2	+	205525194	205552987	Csde1:Gene_RefSeq	https://www.ncbi.nlm.nih.gov/AceView/db=rn&q=Csde1	Csde1	74.04	83.24	86.48	90.14	82.6	93.43	87.14	88.28	129.09	114.2	112.79	134.45	152.92	111.6	161.58	107.37	102.2	90.6	102.86	109.08	142.53	146.18	144.88	134.54	136.29	143.38	141.1	Csde1	83.475	87.8625	119.062	144.53	138.827	144.53
Tmem255a	Gene_RefSeq		2281	chrX	-	124401834	124465154	Tmem255a:Gene_RefSeq	https://www.ncbi.nlm.nih.gov/AceView/db=rn&q=Tmem255a	Tmem255a	99.12	126	106.92	116.75	80.96	78.91	85.69	85.1	129.03	137.65	128.95	130.19	134.88	134.18	120.44	135.78	156.73	152.67	146.02	124.71	129.69	134.21	142.36	1.11	0.23	1.01	0.24	Tmem255a	112.198	82.665	135.936	135.42	0.6475	135.936
Chmp4bl1	Gene_RefSeq		1038	chr4	+	67059939	67060976	Chmp4bl1:Gene_RefSeq	https://www.ncbi.nlm.nih.gov/AceView/db=rn&q=Chmp4bl1	Chmp4bl1	107.71	120.6	106.87	115.77	143.27	144.98	154.11	127.94	128.91	132.34	148.67	132.29	131.16	138.75	125.97	146.74	139.96	121.25	153.41	154.54	105.76	99.57	103.54	109.15	119.31	115.52	121.66	Chmp4bl1	112.737	142.575	137.833	102.957	116.41	142.575
Mtmr6	Gene_RefSeq		3779	chr15	+	40558963	40597309	Mtmr6:Gene_RefSeq	https://www.ncbi.nlm.nih.gov/AceView/db=rn&q=Mtmr6	Mtmr6	115.17	124.69	130.66	122.34	193.69	193.06	217.76	193.03	128.89	115.18	115.34	135.49	156.06	125.35	138.01	111.95	154.13	137.04	154.53	149.38	121.76	125.07	129.96	41.95	44.51	42.2	45.94	Mtmr6	123.215	199.385	135.112	125.597	43.65	199.385
Dpp6	Gene_RefSeq		2818	chr4	-	4022644	4690562	Dpp6:Gene_RefSeq	https://www.ncbi.nlm.nih.gov/AceView/db=rn&q=Dpp6	Dpp6	80.25	78.2	74.84	81.57	99.36	100.94	95.39	130.31	128.87	135.06	139.16	135.58	139.02	136.54	139.64	144.05	173.67	207.84	168.85	151.65	148.82	153.37	149.82	1.26	1.07	1.07	0.51	Dpp6	78.715	106.5	149.994	150.67	0.9775	150.67
Mtpn	Gene_RefSeq		1314	chr4	-	63012009	63039422	Mtpn:Gene_RefSeq	https://www.ncbi.nlm.nih.gov/AceView/db=rn&q=Mtpn	Mtpn	261.82	277.93	318.76	263.59	152.09	155.24	169.26	145.87	128.86	114.41	112.05	124.25	130.13	114.89	139.25	109.68	182.72	142.86	151.16	149.52	147.69	151.04	149.81	136.23	147.74	130.55	155.31	Mtpn	280.525	155.615	133.315	149.513	142.458	280.525
Hopx	Gene_RefSeq		1031	chr14	+	33354807	33362544	Hopx:Gene_RefSeq	https://www.ncbi.nlm.nih.gov/AceView/db=rn&q=Hopx	Hopx	3.04	3.42	5.53	3.63	16.46	17.48	20.44	12.88	128.72	120.9	139.29	154.34	131.49	120.77	143.47	135.34	82.86	73.18	114.57	108.96	87.89	80.79	103.13	53.47	35.16	63.62	24.92	Hopx	3.905	16.815	121.157	90.6033	44.2925	121.157
Fnta	Gene_RefSeq		1682	chr16	+	70834957	70854724	Fnta:Gene_RefSeq	https://www.ncbi.nlm.nih.gov/AceView/db=rn&q=Fnta	Fnta	92.69	104.56	101.65	96.16	102.03	96.49	97.99	65.35	128.53	105.35	101.54	127.34	131.59	100.15	127.52	96.28	98.17	55.32	104.94	98.43	99.36	91.08	83.5	225.63	245.53	214.49	278.65	Fnta	98.765	90.465	106.263	91.3133	241.075	241.075
Spag9	Gene_RefSeq		7313	chr10	+	81693770	81827562	Spag9:Gene_RefSeq	https://www.ncbi.nlm.nih.gov/AceView/db=rn&q=Spag9	Spag9	94.62	97.8	106.19	103.45	85.86	88.35	86.08	83.69	128.35	114.86	102.93	122.63	143.5	110.58	139.48	104.68	128.26	106.66	116.74	117.55	175.91	181.1	177.38	177.76	204.9	171.19	204.24	Spag9	100.515	85.995	119.685	178.13	189.522	189.522
Pafah1b2	Gene_RefSeq		1963	chr8	-	50259244	50277797	Pafah1b2:Gene_RefSeq	https://www.ncbi.nlm.nih.gov/AceView/db=rn&q=Pafah1b2	Pafah1b2	178.49	186.97	203.95	184.52	172.08	170.78	193.52	160.46	128.31	116.08	114.49	132.2	144.25	114.69	147.86	115.52	195.3	163.91	182	183.97	139.35	139	146.06	55.24	60.09	56.84	61.28	Pafah1b2	188.483	174.21	144.882	141.47	58.3625	188.483
Pmm1	Gene_RefSeq		1198	chr7	-	123183504	123193761	Pmm1:Gene_RefSeq	https://www.ncbi.nlm.nih.gov/AceView/db=rn&q=Pmm1	Pmm1	167.18	178.42	168.63	168.16	161.71	161.29	178.47	126.45	128.24	130.04	142.03	133.78	118.57	133.51	123.11	142.71	138.31	109.7	157.52	173.8	80.28	80.78	79.74	95.77	111.32	100.94	114.2	Pmm1	170.597	156.98	135.943	80.2667	105.557	170.597
Mcam	Gene_RefSeq		2905	chr8	+	48472824	48481003	Mcam:Gene_RefSeq	https://www.ncbi.nlm.nih.gov/AceView/db=rn&q=Mcam	Mcam	683.87	597.96	613.65	626.37	260.92	237.13	227.39	263.02	128.12	156.94	144.66	125.65	123.31	143.14	119.64	148.71	185.88	237.84	173.89	175.68	116.7	122.62	110.72	103.75	94.62	117.35	94.97	Mcam	630.462	247.115	155.288	116.68	102.673	630.462
Armcx3	Gene_RefSeq		1964	chrX	+	105573909	105577480	Armcx3:Gene_RefSeq	https://www.ncbi.nlm.nih.gov/AceView/db=rn&q=Armcx3	Armcx3	103.27	99.53	108.37	104.96	100.04	92.9	96.06	91.36	127.99	109.88	106.59	139.16	158.01	109.11	150.4	109.38	163.48	147.88	152.69	146.65	126.92	119.38	127.61	64.26	64.17	58.78	60.23	Armcx3	104.032	95.09	135.102	124.637	61.86	135.102
Lancl1	Gene_RefSeq		1453	chr9	-	74018192	74048098	Lancl1:Gene_RefSeq	https://www.ncbi.nlm.nih.gov/AceView/db=rn&q=Lancl1	Lancl1	125.18	111.02	118.86	117.21	117.76	112.14	117.56	130.64	127.98	130.05	137.14	129.76	113.99	131.06	110.93	140.32	155.9	166.53	146.86	134.33	138.03	144.06	140.48	32.13	32.55	30.12	33.98	Lancl1	118.067	119.525	135.404	140.857	32.195	140.857
Arpc5	Gene_RefSeq		1753	chr13	+	70174970	70183881	Arpc5:Gene_RefSeq	https://www.ncbi.nlm.nih.gov/AceView/db=rn&q=Arpc5	Arpc5	222.03	231.07	238.4	214.04	202.71	199.94	214.79	165.59	127.82	103.55	106.34	137.69	150.68	110.5	145.07	103.72	172	148.73	172.85	176.55	97.55	90.83	101.75	182.38	170.48	168.76	175.31	Arpc5	226.385	195.757	137.958	96.71	174.233	226.385
Sumo1	Gene_RefSeq		1126	chr9	-	66453428	66483614	Sumo1:Gene_RefSeq	https://www.ncbi.nlm.nih.gov/AceView/db=rn&q=Sumo1	Sumo1	84.33	98.88	92.59	89	84.24	87.13	93.12	73.48	127.76	87.63	86.67	132.01	135.29	88.28	133.88	81.76	71.02	61.92	79.78	83.57	56.33	56.91	56.56	143.17	134.86	135.02	136.49	Sumo1	91.2	84.4925	97.4642	56.6	137.385	137.385
Tspyl4	Gene_RefSeq		1988	chr20	+	41100071	41102058	Tspyl4:Gene_RefSeq	https://www.ncbi.nlm.nih.gov/AceView/db=rn&q=Tspyl4	Tspyl4	179.62	163.91	178.48	171.98	140.72	133.57	152.22	143.04	127.69	145.1	139.26	133.4	131.18	132	133.92	142.31	238.97	216.84	200.94	186.67	181.4	186.51	189.97	4.56	5.57	5.17	4.7	Tspyl4	173.498	142.387	160.69	185.96	5	185.96
Dync1li2	Gene_RefSeq		4302	chr19	+	740227	762896	Dync1li2:Gene_RefSeq	https://www.ncbi.nlm.nih.gov/AceView/db=rn&q=Dync1li2	Dync1li2	147.16	143.81	156.26	148.89	136.22	137.19	138.51	138.2	127.58	118.97	110.43	133.35	147.36	112.04	150.73	109.53	147.27	131.24	133.82	126.9	153.06	155.02	156.33	89.83	91.38	88.02	100.69	Dync1li2	149.03	137.53	129.102	154.803	92.48	154.803
Tceal8	Gene_RefSeq		1052	chrX	-	106713319	106715391	Tceal8:Gene_RefSeq	https://www.ncbi.nlm.nih.gov/AceView/db=rn&q=Tceal8	Tceal8	79.25	88.19	87.93	90.4	64.95	65.5	66.3	46.71	126.96	87.22	81.79	129.7	138.21	83.56	138.2	76.78	51.95	40.57	59.56	64.84	40.58	39.28	40.12	179.2	189.23	168.72	189.01	Tceal8	86.4425	60.865	89.945	39.9933	181.54	181.54
Nek7	Gene_RefSeq		909	chr13	-	55488585	55561726	Nek7:Gene_RefSeq	https://www.ncbi.nlm.nih.gov/AceView/db=rn&q=Nek7	Nek7	132.93	139.28	160.36	137.72	170.81	178.91	195.82	163.37	126.9	108.11	98.56	123.5	137.86	113.48	140.5	112.59	161.12	125.97	138.34	147.08	136.6	148.77	145.21	71.26	71.57	71.84	71.4	Nek7	142.573	177.227	127.834	143.527	71.5175	177.227
Pdia6	Gene_RefSeq		1721	chr6	+	42568269	42585654	Pdia6:Gene_RefSeq	https://www.ncbi.nlm.nih.gov/AceView/db=rn&q=Pdia6	Pdia6	123.39	116.08	119.17	122.41	112.18	113.04	108.16	85.88	126.84	116.45	111.92	126.65	140.67	122.13	136.04	115.92	131.69	95.58	135.17	130.86	113.41	108.75	102.57	227.12	245.2	235.99	252.67	Pdia6	120.262	104.815	124.16	108.243	240.245	240.245
Anapc5	Gene_RefSeq		2364	chr12	+	39209160	39242691	Anapc5:Gene_RefSeq	https://www.ncbi.nlm.nih.gov/AceView/db=rn&q=Anapc5	Anapc5	241.76	275.43	266.38	242.02	202.12	217.59	242.39	174.08	126.8	120.88	122.02	132.73	126.5	123.52	123.54	124.1	159.39	122.69	162.53	155.88	101.66	98.45	97.56	145.25	153.98	149.21	165.05	Anapc5	256.398	209.045	133.382	99.2233	153.373	256.398
Cab39	Gene_RefSeq		3684	chr9	+	92834357	92895778	Cab39:Gene_RefSeq	https://www.ncbi.nlm.nih.gov/AceView/db=rn&q=Cab39	Cab39	67.35	70.54	72.53	63.84	88.87	89.56	91.28	87.33	126.76	111.06	106.39	132.42	136.74	104.26	134.49	106.24	113.27	99.1	103.6	104.28	122.02	126.31	125.29	52.14	53.04	52.63	53.8	Cab39	68.565	89.26	114.884	124.54	52.9025	124.54
Chgb	Gene_RefSeq		2539	chr3	+	125428260	125441600	Chgb:Gene_RefSeq	https://www.ncbi.nlm.nih.gov/AceView/db=rn&q=Chgb	Chgb	172.69	177.84	143.05	198.13	88.18	91.37	85.45	102.45	126.66	129.23	154.66	157.84	167.07	137.93	181.02	165.23	167.71	167.74	178.79	171.2	128.15	126.09	113.58	0.03	0.13	0.14	0.06	Chgb	172.928	91.8625	158.757	122.607	0.09	172.928
Nsg1	Gene_RefSeq		1612	chr14	+	77380264	77402007	Nsg1:Gene_RefSeq	https://www.ncbi.nlm.nih.gov/AceView/db=rn&q=Nsg1	Nsg1	731.86	843.33	772.81	788.73	201.53	206.79	213.71	170.17	126.56	117.23	122.83	130.52	140.09	123.28	130.24	126.85	160.11	167.95	177.55	184.06	81.59	70.25	79.95	21.9	27.05	24.46	31.59	Nsg1	784.183	198.05	142.273	77.2633	26.25	784.183
Rab3c	Gene_RefSeq		997	chr2	-	41570955	41785702	Rab3c:Gene_RefSeq	https://www.ncbi.nlm.nih.gov/AceView/db=rn&q=Rab3c	Rab3c	297.66	278.62	351.22	297.09	137.72	119.68	156.56	185.84	126.52	116.63	131.47	149.2	119.68	118.97	134.72	116.68	147.46	154.72	113.72	106.97	96.34	118.41	113.86	0.09	0.11	0.11	0.12	Rab3c	306.147	149.95	128.062	109.537	0.1075	306.147
Eif5a2	Gene_RefSeq		4871	chr2	+	115337439	115354203	Eif5a2:Gene_RefSeq	https://www.ncbi.nlm.nih.gov/AceView/db=rn&q=Eif5a2	Eif5a2	59.77	71.59	72.47	61.06	117.82	120.26	132.2	116.33	126.26	105.59	96.6	133.65	154.83	100.5	145.01	98.28	122.63	101.95	122.06	121.33	105.95	120.9	111.66	21.38	23.59	22.13	26.99	Eif5a2	66.2225	121.652	119.057	112.837	23.5225	121.652
Pgrmc1	Gene_RefSeq		1836	chrX	+	123205869	123213880	Pgrmc1:Gene_RefSeq	https://www.ncbi.nlm.nih.gov/AceView/db=rn&q=Pgrmc1	Pgrmc1	131.4	153.18	143.8	141.25	155.52	153.37	179.29	142.25	126.25	92.91	92.9	125.35	131.72	99.5	135.48	101.14	85.96	88.42	104.02	114.83	77.62	74.88	81.01	125.46	121.88	116.02	132.1	Pgrmc1	142.408	157.607	108.207	77.8367	123.865	157.607
Cd99	Gene_RefSeq		599	chr20	-	56192426	56196961	Cd99:Gene_RefSeq	https://www.ncbi.nlm.nih.gov/AceView/db=rn&q=Cd99	Cd99	64.69	81.08	67.53	74.18	153.88	143.75	182.28	105.61	126.09	161.57	184.66	113.14	98.53	170.66	92.4	186.75	84.59	81.03	150.81	163.03	47.35	47.05	47.5	280.11	321.47	288.98	316.77	Cd99	71.87	146.38	134.438	47.3	301.832	301.832
Flot1	Gene_RefSeq		1700	chr20	-	3427890	3438396	Flot1:Gene_RefSeq	https://www.ncbi.nlm.nih.gov/AceView/db=rn&q=Flot1	Flot1	331.17	335.47	318.88	328.95	239.33	249.81	252.14	211.23	126.02	136.46	147.58	131.31	111.81	143.35	110.61	143.98	143.83	124.25	151.53	177.74	96.15	92.92	98.36	86.92	109.41	102.02	120.12	Flot1	328.618	238.127	137.373	95.81	104.617	328.618
Gmfb	Gene_RefSeq		1398	chr15	-	23600518	23610890	Gmfb:Gene_RefSeq	https://www.ncbi.nlm.nih.gov/AceView/db=rn&q=Gmfb	Gmfb	200.91	214.37	242.46	195.3	184.57	185.06	218.85	175.04	125.83	112.97	107.41	129.98	153.2	112.24	155.38	105.1	196.93	152.09	148.26	156.04	152.12	154.08	157.93	90.78	97.73	96.21	112.34	Gmfb	213.26	190.88	137.953	154.71	99.265	213.26
Dctn6	Gene_RefSeq		968	chr16	+	61795544	61814734	Dctn6:Gene_RefSeq	https://www.ncbi.nlm.nih.gov/AceView/db=rn&q=Dctn6	Dctn6	124.98	164.71	138.53	143.29	130.23	127.68	143.39	109.53	125.66	117.04	132.72	145.45	133.56	113.39	144.55	125.48	106.95	86.69	129.9	125.29	64.15	60.93	58.18	47.32	46.68	53.25	55.4	Dctn6	142.877	127.707	123.89	61.0867	50.6625	142.877
Ubl3	Gene_RefSeq		2696	chr12	+	7865938	7911526	Ubl3:Gene_RefSeq	https://www.ncbi.nlm.nih.gov/AceView/db=rn&q=Ubl3	Ubl3	65.96	72.66	72.99	66.97	136.86	135.24	140.67	114.83	125.56	122.2	115.28	130.24	135.7	119.07	134.68	119.84	116.39	90.11	106.08	108.9	115.19	118.23	108.7	97.75	105.35	93.76	108.65	Ubl3	69.645	131.9	118.671	114.04	101.377	131.9
Fam188a	Gene_RefSeq		2321	chr17	-	79720535	79798435	Fam188a:Gene_RefSeq	https://www.ncbi.nlm.nih.gov/AceView/db=rn&q=Fam188a	Fam188a	30.36	33.59	32.25	30.09	59.31	61.33	66.46	57.78	125.53	108.27	102.24	137.55	149.14	107.16	140.31	102.95	129.56	130.93	138.79	134.84	101.8	102.2	105.98	28.22	27.23	29.97	30.44	Fam188a	31.5725	61.22	125.606	103.327	28.965	125.606
Acadl	Gene_RefSeq		1449	chr9	-	73833368	73871854	Acadl:Gene_RefSeq	https://www.ncbi.nlm.nih.gov/AceView/db=rn&q=Acadl	Acadl	40.35	47.33	40.44	50.07	64.47	61.52	71.81	60.64	125.51	121.03	126.21	143.46	141.84	110.66	146.61	116.39	93.06	82.46	113.17	105.77	71.14	70.54	69.74	52.56	48.02	64.65	44.4	Acadl	44.5475	64.61	118.848	70.4733	52.4075	118.848
Kidins220	Gene_RefSeq		7135	chr6	+	44225233	44322938	Kidins220:Gene_RefSeq	https://www.ncbi.nlm.nih.gov/AceView/db=rn&q=Kidins220	Kidins220	172.42	166.89	164.66	208.22	116.42	131.49	97.86	176.97	125.21	124.6	116.34	124.3	148.13	122.67	142.03	125.23	110.14	147.03	131.43	123.03	165.28	161.74	174.39	72.67	67.92	71.38	71.47	Kidins220	178.047	130.685	128.345	167.137	70.86	178.047
Cmpk1	Gene_RefSeq		1846	chr5	-	133759725	133786452	Cmpk1:Gene_RefSeq	https://www.ncbi.nlm.nih.gov/AceView/db=rn&q=Cmpk1	Cmpk1	137.51	163.64	160.86	155.08	154.6	159.49	189.5	137.3	125.06	101.87	96.61	137.16	159.49	98.79	161.52	96.46	123.76	105.38	137.71	150.61	86.85	89.76	87.14	83.67	84.11	89.08	86.63	Cmpk1	154.273	160.223	124.535	87.9167	85.8725	160.223
Lum	Gene_RefSeq		1728	chr7	+	38820058	38826862	Lum:Gene_RefSeq	https://www.ncbi.nlm.nih.gov/AceView/db=rn&q=Lum	Lum	71.62	61.49	70.63	52.89	61.11	80.24	65.07	26.66	124.93	59.26	65.34	128.58	130.9	117.66	188	97.34	36.03	13.69	26.05	39.37	47.54	46.48	32.83	622.43	433.71	413.9	360.06	Lum	64.1575	58.27	85.5958	42.2833	457.525	457.525
Snrpe	Gene_RefSeq		420	chr13	+	50252707	50258951	Snrpe:Gene_RefSeq	https://www.ncbi.nlm.nih.gov/AceView/db=rn&q=Snrpe	Snrpe	64.75	79.25	73.8	77.65	60.53	67.72	76.96	52.51	124.91	83.83	78.03	119.73	139.33	92.3	148.09	77	46.6	42.29	74.32	72.45	26.46	27.07	23.49	153.8	145.35	154.99	148.24	Snrpe	73.8625	64.43	91.5733	25.6733	150.595	150.595
Chmp5	Gene_RefSeq		1327	chr5	+	57267312	57284455	Chmp5:Gene_RefSeq	https://www.ncbi.nlm.nih.gov/AceView/db=rn&q=Chmp5	Chmp5	96.11	116.39	111.05	101.64	108.56	107.52	120.41	87.74	124.84	97.44	90.11	124.33	141.6	95.25	141.53	95.6	90.66	70.71	102.55	109.19	78.34	71.27	68.31	149.9	170.47	155.15	184.85	Chmp5	106.297	106.058	106.984	72.64	165.093	165.093
Rraga	Gene_RefSeq		1594	chr5	+	104941067	104942660	Rraga:Gene_RefSeq	https://www.ncbi.nlm.nih.gov/AceView/db=rn&q=Rraga	Rraga	99.03	111.83	103.77	109.09	115.37	120.83	126.46	101.61	124.77	104.26	102.76	129.68	133.85	99.42	125.83	108.6	100.89	95.73	117.15	118.21	76.36	78.11	85.66	77.29	80.87	80.43	87.13	Rraga	105.93	116.067	113.429	80.0433	81.43	116.067
Mlf2	Gene_RefSeq		1537	chr4	+	157453069	157457254	Mlf2:Gene_RefSeq	https://www.ncbi.nlm.nih.gov/AceView/db=rn&q=Mlf2	Mlf2	242.08	252.44	230.59	220.55	220.02	231.14	239.48	195.23	124.72	166.01	172.46	121.16	99.35	166.46	93.77	172.06	167.28	156.92	178.82	197.39	104.65	99.59	104.89	88.1	99.12	89.91	106.66	Mlf2	236.415	221.468	151.367	103.043	95.9475	236.415
Gls	Gene_RefSeq		4527	chr9	+	54212767	54284879	Gls:Gene_RefSeq	https://www.ncbi.nlm.nih.gov/AceView/db=rn&q=Gls	Gls	90.17	91.13	92.13	103.98	97.89	90.36	86.63	119.2	124.59	112.63	105.78	131.43	143.78	107.09	140.09	107.24	104.98	122.16	104.84	103.08	113.4	122.58	121.51	60.41	56.21	52.76	54.05	Gls	94.3525	98.52	117.308	119.163	55.8575	119.163
Nat8l	Gene_RefSeq		3279	chr14	-	82041616	82048251	Nat8l:Gene_RefSeq	https://www.ncbi.nlm.nih.gov/AceView/db=rn&q=Nat8l	Nat8l	38.37	36.76	36.5	35.78	84.73	85.4	87.88	87.32	124.58	205.31	212.69	125.19	104.21	195.39	103.8	221.31	232.37	223.1	205.74	213.37	239.18	230.71	239.19	2.52	2.37	6.07	2.1	Nat8l	36.8525	86.3325	180.588	236.36	3.265	236.36
Snap91	Gene_RefSeq		3390	chr8	-	94448370	94564497	Snap91:Gene_RefSeq	https://www.ncbi.nlm.nih.gov/AceView/db=rn&q=Snap91	Snap91	103.18	92.43	92.13	105.34	117.99	114.01	102.16	145.2	124.5	133.15	138.86	126.95	124.18	126.54	118.09	136.97	122.49	131.51	111.56	100.77	132.89	140.48	146.3	0.23	0.15	0.07	0.32	Snap91	98.27	119.84	124.631	139.89	0.1925	139.89
Gnaq	Gene_RefSeq		1076	chr1	+	233382778	233622584	Gnaq:Gene_RefSeq	https://www.ncbi.nlm.nih.gov/AceView/db=rn&q=Gnaq	Gnaq	144.88	133.41	154.91	142.48	193.96	177.02	206.14	239.42	124.42	121.55	113	131.15	141.96	121.35	148.61	114.38	190.2	207.87	138.6	138.59	148.98	159.39	145.81	53.42	60.07	53.85	65.11	Gnaq	143.92	204.135	140.973	151.393	58.1125	204.135
Scp2	Gene_RefSeq		2559	chr5	-	127647934	127735693	Scp2:Gene_RefSeq	https://www.ncbi.nlm.nih.gov/AceView/db=rn&q=Scp2	Scp2	47.28	52.54	54.61	50.69	55.61	57.62	61.48	43.88	124.25	95.25	90.26	121.58	125.63	95.27	128.12	91.12	69.36	48.4	86.14	83.17	58.6	57.04	56.28	163.37	170.92	166.41	186.37	Scp2	51.28	54.6475	96.5458	57.3067	171.767	171.767
Hk1	Gene_RefSeq		3260	chr20	-	31911460	31979780	Hk1:Gene_RefSeq	https://www.ncbi.nlm.nih.gov/AceView/db=rn&q=Hk1	Hk1	337.24	328.28	312.1	362.25	282.84	284.45	255.3	345.32	124.17	150.11	149.72	120.37	126.23	149.26	120.65	152.75	186.69	223.47	172.33	171.56	157.06	149.73	157.2	49.91	53.37	52.86	60.51	Hk1	334.967	291.977	153.942	154.663	54.1625	334.967
Rab18	Gene_RefSeq		1746	chr17	+	59844781	59876170	Rab18:Gene_RefSeq	https://www.ncbi.nlm.nih.gov/AceView/db=rn&q=Rab18	Rab18	152.71	168.98	174.42	151.88	157.1	167.42	193.43	143.68	124	107.54	94.23	124.35	141.54	101.08	140.39	98.07	148.15	126.1	146.95	156.86	105.68	107.63	106.65	128.86	129.92	126.83	129.56	Rab18	161.998	165.408	125.772	106.653	128.792	165.408
Vps29	Gene_RefSeq		1157	chr12	-	39690071	39699113	Vps29:Gene_RefSeq	https://www.ncbi.nlm.nih.gov/AceView/db=rn&q=Vps29	Vps29	98.25	121.08	109.66	112.78	107.33	111.53	132.54	86.02	123.95	89.57	87.51	141.57	140.17	95.52	130.16	91.46	88.14	81.79	129.61	127.57	49.67	47.59	48.16	95.48	96.64	91.29	105.85	Vps29	110.442	109.355	110.585	48.4733	97.315	110.585
Synj1	Gene_RefSeq		5878	chr11	-	31105784	31181569	Synj1:Gene_RefSeq	https://www.ncbi.nlm.nih.gov/AceView/db=rn&q=Synj1	Synj1	34.87	36.64	35.01	43.29	55.78	58.43	48.36	83.82	123.85	126.03	118.86	126.74	141.98	116.57	138.15	123.36	91.76	111.9	96.27	85.82	153.19	163.32	158.39	30.61	30.51	28.18	32.88	Synj1	37.4525	61.5975	116.774	158.3	30.545	158.3
Fkbp8	Gene_RefSeq		1650	chr16	-	20645956	20652890	Fkbp8:Gene_RefSeq	https://www.ncbi.nlm.nih.gov/AceView/db=rn&q=Fkbp8	Fkbp8	172.35	190.89	173.17	183.85	179.03	185.8	213.69	155.25	123.83	202.71	208.81	130.29	96.63	204.75	95.19	219.81	138.45	131.65	166.06	193.79	90.99	87.41	87.61	106.31	119.11	109.15	122.3	Fkbp8	180.065	183.442	159.331	88.67	114.218	183.442
Arf4	Gene_RefSeq		1603	chr16	+	2338333	2354909	Arf4:Gene_RefSeq	https://www.ncbi.nlm.nih.gov/AceView/db=rn&q=Arf4	Arf4	110.56	121.24	118.25	116.55	110.97	111.72	113.37	100.22	123.56	94.62	94.2	123.88	135.31	100.51	137.9	94.79	81.66	81.81	91.99	100.21	65.05	62.98	61.37	251.3	214.17	224.02	201.07	Arf4	116.65	109.07	105.037	63.1333	222.64	222.64
Sdf4	Gene_RefSeq		1431	chr5	+	173425922	173444477	Sdf4:Gene_RefSeq	https://www.ncbi.nlm.nih.gov/AceView/db=rn&q=Sdf4	Sdf4	120.53	124.58	124.53	119.09	162.24	167.93	180.02	148.03	123.44	111.1	108.44	119.23	120.5	116.88	127.88	111.05	143.25	124.1	137.46	136.2	135.99	141.14	134.69	255.95	243.27	231.94	249.15	Sdf4	122.183	164.555	123.294	137.273	245.078	245.078
Pabpc1	Gene_RefSeq		2190	chr7	-	75409581	75421874	Pabpc1:Gene_RefSeq	https://www.ncbi.nlm.nih.gov/AceView/db=rn&q=Pabpc1	Pabpc1	79.87	87.91	85.69	84.91	96.49	102.61	105.38	109.92	123.37	104.71	108.92	118.53	122.84	111.83	138.86	105.8	90.72	95.27	88.25	91.28	135.52	133.04	139.41	294.26	260.4	315.98	246.42	Pabpc1	84.595	103.6	108.365	135.99	279.265	279.265
Ube2d2	Gene_RefSeq		839	chr18	+	28561956	28603335	Ube2d2:Gene_RefSeq	https://www.ncbi.nlm.nih.gov/AceView/db=rn&q=Ube2d2	Ube2d2	88.4	101.89	102.5	104.79	96.37	97.6	103.46	90.4	123.13	93.87	93.29	126.23	132.61	99.54	135.2	91.13	94.78	76.66	91.07	96.33	88.23	93.79	92.53	119.23	128.15	112.64	132.01	Ube2d2	99.395	96.9575	104.487	91.5167	123.007	123.007
Sec11c	Gene_RefSeq		677	chr18	+	61490051	61506393	Sec11c:Gene_RefSeq	https://www.ncbi.nlm.nih.gov/AceView/db=rn&q=Sec11c	Sec11c	76.24	115.83	95.73	100.49	93.89	97.85	109.33	68.73	122.79	98.86	106.49	135.37	141.23	102.08	136.14	95.6	79.85	60.43	115.31	111.31	51.37	54.15	50.85	131.96	129.68	132.61	151.62	Sec11c	97.0725	92.45	108.788	52.1233	136.468	136.468
Nudc	Gene_RefSeq		1278	chr5	-	151754723	151768101	Nudc:Gene_RefSeq	https://www.ncbi.nlm.nih.gov/AceView/db=rn&q=Nudc	Nudc	143.27	166.73	147.39	160.24	139.85	143.76	155.04	124.35	122.75	118.45	120.66	127.97	133.28	122	127.03	125.19	123.63	110.58	154.52	153.18	75.24	70.01	74.63	83.11	81.55	84.66	83.3	Nudc	154.407	140.75	128.27	73.2933	83.155	154.407
Trappc4	Gene_RefSeq		863	chr8	-	48723819	48726956	Trappc4:Gene_RefSeq	https://www.ncbi.nlm.nih.gov/AceView/db=rn&q=Trappc4	Trappc4	58.54	73.26	57.72	60.57	80.73	86.21	86.67	68.32	122.47	101.48	95.93	131.04	107.13	103.43	102.76	97.73	65.25	55.78	94.18	81.97	42.04	41.83	41.55	48.04	50.07	51.2	57.64	Trappc4	62.5225	80.4825	96.5958	41.8067	51.7375	96.5958
Cmas	Gene_RefSeq		1692	chr4	+	176994129	177012445	Cmas:Gene_RefSeq	https://www.ncbi.nlm.nih.gov/AceView/db=rn&q=Cmas	Cmas	126.29	150.49	141.5	138.93	129.01	127.91	144.5	116.79	122.4	103.06	104.73	130.89	137.53	103.64	139.26	108.72	103.42	90.36	116.34	115.6	65.52	66.7	67.72	41.17	48.22	46.45	50.3	Cmas	139.303	129.552	114.662	66.6467	46.535	139.303
Syngr3	Gene_RefSeq		1219	chr10	-	14051415	14056169	Syngr3:Gene_RefSeq	https://www.ncbi.nlm.nih.gov/AceView/db=rn&q=Syngr3	Syngr3	294.43	302.34	280	293.36	279.05	264.84	298.14	251.8	122.24	114.37	119.59	127.12	107.17	113.42	101.74	129.41	148.06	162.5	169.94	188.61	62.1	61.66	70.84	10.04	12.71	10.4	15.38	Syngr3	292.533	273.457	133.681	64.8667	12.1325	292.533
Lrrn1	Gene_RefSeq		3056	chr4	+	139670092	139673147	Lrrn1:Gene_RefSeq	https://www.ncbi.nlm.nih.gov/AceView/db=rn&q=Lrrn1	Lrrn1	1.27	1.36	1.49	1.95	6.42	5.89	5.57	6.99	122.21	116.12	114.63	133.8	136.98	114.73	121.27	110.52	100.75	119.09	87.51	98.1	125.69	132.47	120.93	0.77	0.48	1.08	0.3	Lrrn1	1.5175	6.2175	114.642	126.363	0.6575	126.363
Cadps	Gene_RefSeq		3490	chr15	+	15275489	15667779	Cadps:Gene_RefSeq	https://www.ncbi.nlm.nih.gov/AceView/db=rn&q=Cadps	Cadps	185.59	164.13	178.68	183.72	94.36	91.45	88.3	130.16	122.19	116.51	121.58	127.48	128.72	114.36	124.71	122.66	127.36	167.95	112.13	104.51	148.58	164.32	161.2	0.24	0.26	0.07	0.34	Cadps	178.03	101.067	124.18	158.033	0.2275	178.03
Slc38a2	Gene_RefSeq		4612	chr7	-	138088654	138100823	Slc38a2:Gene_RefSeq	https://www.ncbi.nlm.nih.gov/AceView/db=rn&q=Slc38a2	Slc38a2	35.48	30.46	32.09	41.75	37.17	38.63	32.45	56.86	122.16	105.82	107.67	123.11	133.2	105.33	130.75	101.93	74.64	103.81	78.71	75.13	132.61	138.28	140.55	91.93	97.36	90.22	104.79	Slc38a2	34.945	41.2775	105.188	137.147	96.075	137.147
Ccng1	Gene_RefSeq		3198	chr10	-	25903925	25910298	Ccng1:Gene_RefSeq	https://www.ncbi.nlm.nih.gov/AceView/db=rn&q=Ccng1	Ccng1	82.26	95.4	97.31	79.66	77.02	77.87	85.34	68.94	122.11	103.79	104.81	128.02	136.22	101.41	133.44	99.78	138.8	115.81	112.87	131.97	95.39	99.7	105.09	77.45	83.97	80.86	90.96	Ccng1	88.6575	77.2925	119.086	100.06	83.31	119.086
Rnf13	Gene_RefSeq		2214	chr2	+	147853423	148039133	Rnf13:Gene_RefSeq	https://www.ncbi.nlm.nih.gov/AceView/db=rn&q=Rnf13	Rnf13	58.82	67.54	70.51	61.8	91.14	91.71	96.36	78.02	121.95	95.32	82.91	108.65	119.47	93.65	124.02	86.47	77.63	59.59	73.07	80.51	85.21	86.59	77.99	226.01	278.37	235.75	300.99	Rnf13	64.6675	89.3075	93.6033	83.2633	260.28	260.28
L1cam	Gene_RefSeq		5077	chrX	+	156911345	156928054	L1cam:Gene_RefSeq	https://www.ncbi.nlm.nih.gov/AceView/db=rn&q=L1cam	L1cam	190.92	158.02	152.73	237.19	146.34	148.63	107.88	278.49	121.64	151.84	136.79	118.05	125.63	147.9	109.64	152.22	113.64	226.22	142.28	137.14	163.71	170.97	177.32	32.95	36.89	27.38	41.13	L1cam	184.715	170.335	140.249	170.667	34.5875	184.715
Rpn1	Gene_RefSeq		2261	chr4	+	119997232	120018687	Rpn1:Gene_RefSeq	https://www.ncbi.nlm.nih.gov/AceView/db=rn&q=Rpn1	Rpn1	177.09	168.3	178.6	176.97	167.79	164.23	165.51	147.69	121.56	116.32	116.21	121.45	113.32	123.24	119.8	123.21	158.59	132.21	143.18	152.13	123.79	117.95	110.45	150.29	138.47	145.38	126.55	Rpn1	175.24	161.305	128.435	117.397	140.172	175.24
Eif3m	Gene_RefSeq		1259	chr3	-	94990086	95007690	Eif3m:Gene_RefSeq	https://www.ncbi.nlm.nih.gov/AceView/db=rn&q=Eif3m	Eif3m	99.85	116.56	109.88	110.29	104.96	111.74	129.01	95.24	121.23	85.93	88.49	123.83	134.33	86.35	133.86	84.92	82.44	72.29	103.59	104.32	62.57	64.49	63.89	167.38	165.45	167.25	165.05	Eif3m	109.145	110.237	101.798	63.65	166.282	166.282
Epb41l1	Gene_RefSeq		6103	chr3	+	152552814	152622045	Epb41l1:Gene_RefSeq	https://www.ncbi.nlm.nih.gov/AceView/db=rn&q=Epb41l1	Epb41l1	226.19	214.06	214.04	218.41	163.23	162.9	141.66	181.85	121.05	164.36	149.09	113.82	115.51	140.75	113.1	165.6	149.48	140.6	149.45	137.32	159.22	148.48	169.09	33.25	29.84	41.46	28.05	Epb41l1	218.175	162.41	138.344	158.93	33.15	218.175
Nfasc	Gene_RefSeq		9808	chr13	-	49335407	49522415	Nfasc:Gene_RefSeq	https://www.ncbi.nlm.nih.gov/AceView/db=rn&q=Nfasc	Nfasc	52.96	47.28	42.21	61.15	83.82	84.49	66.6	129.73	120.81	175.21	162.95	105.57	104.99	153.39	99.42	169.09	98.15	132.26	117.58	106.6	215.7	226.45	216.56	120.88	150.71	123.12	173.61	Nfasc	50.9	91.16	128.835	219.57	142.08	219.57
Stx12	Gene_RefSeq		2313	chr5	-	151044603	151072844	Stx12:Gene_RefSeq	https://www.ncbi.nlm.nih.gov/AceView/db=rn&q=Stx12	Stx12	113.48	125.27	126.54	112.17	103.49	112.18	121.82	94.04	120.8	98.5	93.03	118.51	124.26	98.29	122.52	94.1	137.33	128.9	138.82	149.41	99.52	101.13	99.09	96.74	105.8	101.66	114.03	Stx12	119.365	107.883	118.706	99.9133	104.558	119.365
Jak1	Gene_RefSeq		4291	chr5	-	119982943	120083904	Jak1:Gene_RefSeq	https://www.ncbi.nlm.nih.gov/AceView/db=rn&q=Jak1	Jak1	54.12	52.9	55.43	57.95	161.85	147.81	133.07	209.63	120.72	113.99	116.27	136.04	139.1	115.63	140.89	118.23	99.36	146.68	92.26	88.3	151.65	159.61	163.3	76.51	60.79	66.17	50.14	Jak1	55.1	163.09	118.956	158.187	63.4025	163.09
Itgb4	Gene_RefSeq		5880	chr10	+	104524000	104560180	Itgb4:Gene_RefSeq	https://www.ncbi.nlm.nih.gov/AceView/db=rn&q=Itgb4	Itgb4	181.54	164.79	164.9	175.53	133.04	154.02	133.9	86.87	120.7	165.13	132.47	88.94	90.34	142.8	76.42	137.78	85.4	51.79	69.11	83.15	192.42	205.16	182.27	550.08	601.52	468.76	655.21	Itgb4	171.69	126.958	103.669	193.283	568.892	568.892
Ufc1	Gene_RefSeq		1037	chr13	-	89661763	89668473	Ufc1:Gene_RefSeq	https://www.ncbi.nlm.nih.gov/AceView/db=rn&q=Ufc1	Ufc1	88.19	106.32	98.68	100.05	81.85	90.6	95.94	68.35	120.64	98.96	102.5	122.19	110.05	102.61	113.09	98.38	65.05	61.47	95.9	97.43	49.38	47.68	47.45	123.02	116.61	111.46	122.4	Ufc1	98.31	84.185	99.0225	48.17	118.373	118.373
Ctsh	Gene_RefSeq		1359	chr8	+	97439204	97458291	Ctsh:Gene_RefSeq	https://www.ncbi.nlm.nih.gov/AceView/db=rn&q=Ctsh	Ctsh	153.95	169.79	186.02	137.97	87.19	91.84	85.45	44.82	120.39	95.29	83.18	102.18	105.12	119.2	112.64	101.39	57.76	17.08	59.32	60.6	57.56	52.39	51.73	583.17	457.29	451.33	360.67	Ctsh	161.933	77.325	86.1792	53.8933	463.115	463.115
Ntan1	Gene_RefSeq		1022	chr10	+	3218475	3235229	Ntan1:Gene_RefSeq	https://www.ncbi.nlm.nih.gov/AceView/db=rn&q=Ntan1	Ntan1	49.35	59.78	55.85	54.25	70.71	73.97	76.96	54.32	120.3	85.01	86.91	140.57	132.7	100.54	135.97	94.44	62.57	47.09	80.19	77.23	37.88	37.97	40.29	94.89	89.98	90.61	93.19	Ntan1	54.8075	68.99	96.96	38.7133	92.1675	96.96
Eif3g	Gene_RefSeq		1047	chr8	-	21911632	21915664	Eif3g:Gene_RefSeq	https://www.ncbi.nlm.nih.gov/AceView/db=rn&q=Eif3g	Eif3g	137.38	158.3	144.61	136.19	151.36	157.8	178.48	132.54	120.21	105.47	119.77	116.97	106.93	114.64	113.64	117.42	123.85	128.43	163.44	168.58	78.52	70.34	70.93	88.34	91.57	99.12	89.43	Eif3g	144.12	155.045	124.946	73.2633	92.115	155.045
Dnm1l	Gene_RefSeq		2491	chr11	+	88830968	88880178	Dnm1l:Gene_RefSeq	https://www.ncbi.nlm.nih.gov/AceView/db=rn&q=Dnm1l	Dnm1l	146.73	142.43	159.82	147.55	153.92	155.13	166.48	169.82	120.1	103.71	97.73	131.23	138.76	101.77	138.34	101	169.91	161.67	142.29	148.56	140.07	153.37	152.73	24.52	27.82	25.76	27.93	Dnm1l	149.132	161.337	129.589	148.723	26.5075	161.337
Sdhc	Gene_RefSeq		1149	chr13	-	89498047	89518939	Sdhc:Gene_RefSeq	https://www.ncbi.nlm.nih.gov/AceView/db=rn&q=Sdhc	Sdhc	133.7	160.37	139.12	155.25	131.66	135.34	150.99	104.38	120.1	122.43	119.76	120.15	110.88	116.98	108.04	114.54	96.59	74.31	131.28	124.17	78.23	70.74	74.3	157.9	174.64	162.87	177.32	Sdhc	147.11	130.593	113.269	74.4233	168.183	168.183
Rab5b	Gene_RefSeq		3267	chr7	-	3104534	3123297	Rab5b:Gene_RefSeq	https://www.ncbi.nlm.nih.gov/AceView/db=rn&q=Rab5b	Rab5b	138.99	139.57	145.02	126.07	148.83	148.83	146.79	134.96	119.88	140.99	136.04	122.83	111.32	138.28	113.69	136.03	162.11	129.36	141.97	143.09	149.56	143.75	148.32	103.46	109.54	111.09	117.25	Rab5b	137.413	144.853	132.966	147.21	110.335	147.21
Psmd4	Gene_RefSeq		1334	chr2	-	196198303	196207563	Psmd4:Gene_RefSeq	https://www.ncbi.nlm.nih.gov/AceView/db=rn&q=Psmd4	Psmd4	117.76	142.66	128.04	125.2	142.37	140.2	160.84	126.85	119.31	115.07	123.08	123.97	123.65	119.08	116.28	123.41	122.92	114.43	157.7	145.53	85.81	77.27	79.06	68.64	70.68	70.22	76.52	Psmd4	128.415	142.565	125.369	80.7133	71.515	142.565
Sdhd	Gene_RefSeq		1220	chr8	-	55028125	55037604	Sdhd:Gene_RefSeq	https://www.ncbi.nlm.nih.gov/AceView/db=rn&q=Sdhd	Sdhd	147.02	170.35	155.47	152.22	185.39	179.29	211.19	142.92	119.27	107.99	101.06	131.95	120.8	103.41	112.7	100.07	139.09	118.23	176.14	178.05	77.6	76.23	75.72	103.18	92.4	97.17	93.56	Sdhd	156.265	179.697	125.73	76.5167	96.5775	179.697
Stub1	Gene_RefSeq		1266	chr10	-	15197754	15200035	Stub1:Gene_RefSeq	https://www.ncbi.nlm.nih.gov/AceView/db=rn&q=Stub1	Stub1	146.58	172.38	149.9	160.34	173.77	177.57	193.75	153.57	119.22	111.68	121.5	119.76	102.88	111.96	97.12	121.99	127	126.69	159.04	163.12	80.55	80.08	78.54	82.94	89.51	86.92	97.79	Stub1	157.3	174.665	123.497	79.7233	89.29	174.665
Slc30a9	Gene_RefSeq		1778	chr14	-	42466006	42519679	Slc30a9:Gene_RefSeq	https://www.ncbi.nlm.nih.gov/AceView/db=rn&q=Slc30a9	Slc30a9	137.44	141.16	144.43	127.81	135.34	141.08	150.19	129.28	119.16	98.25	95.87	124.01	135.29	95.5	129.68	98.43	148.4	114.71	139.94	135.15	130.01	126.04	131.23	79.87	99.41	80.04	104.36	Slc30a9	137.71	138.972	119.533	129.093	90.92	138.972
Timp1	Gene_RefSeq		740	chrX	-	1364786	1369384	Timp1:Gene_RefSeq	https://www.ncbi.nlm.nih.gov/AceView/db=rn&q=Timp1	Timp1	26.02	25.96	23.48	22.03	27.52	26	20.23	92.13	119.08	87.81	80.14	102.85	81.12	83.85	93.64	83.12	24.71	92.25	30.86	34.22	22.84	17.41	18.77	278.26	278.05	243.38	269.54	Timp1	24.3725	41.47	76.1375	19.6733	267.308	267.308
Rsrp1	Gene_RefSeq		1515	chr5	+	153260930	153264669	Rsrp1:Gene_RefSeq	https://www.ncbi.nlm.nih.gov/AceView/db=rn&q=Rsrp1	Rsrp1	39.76	28.1	34.64	60.78	48.28	38.45	25.5	42.22	118.86	93.45	100.88	105.87	120.37	101.03	109.52	102.9	47.17	50.86	34.1	59.38	98.34	91.5	97.06	216.88	200.61	182.3	203.27	Rsrp1	40.82	38.6125	87.0325	95.6333	200.765	200.765
Pfdn6	Gene_RefSeq		697	chr20	+	5455974	5457448	Pfdn6:Gene_RefSeq	https://www.ncbi.nlm.nih.gov/AceView/db=rn&q=Pfdn6	Pfdn6	131.11	158	138.88	133.28	155.85	165.63	184.75	139.05	118.61	120.14	126	132.31	127.64	119.21	126.94	116.15	112.95	120.82	174.12	161.09	59.88	43.68	51.56	61.4	69.21	68.75	71.61	Pfdn6	140.317	161.32	129.665	51.7067	67.7425	161.32
Atp6v0b	Gene_RefSeq		666	chr5	-	136718352	136719868	Atp6v0b:Gene_RefSeq	https://www.ncbi.nlm.nih.gov/AceView/db=rn&q=Atp6v0b	Atp6v0b	93.81	121.13	101.51	123.94	92.99	89.46	112.94	68.79	118.59	123.57	145.21	134.93	90.05	141.25	83.14	146.86	59.56	44.12	94.03	105.46	29.02	28.84	29.46	64.9	61.23	60.28	73.66	Atp6v0b	110.097	91.045	107.231	29.1067	65.0175	110.097
Ppp1cc	Gene_RefSeq		2375	chr12	-	39864302	39882030	Ppp1cc:Gene_RefSeq	https://www.ncbi.nlm.nih.gov/AceView/db=rn&q=Ppp1cc	Ppp1cc	99.69	105.16	107.55	99.47	110.84	112.95	115.94	95.12	118.44	96.47	97.91	122.43	123.11	96.67	121.36	95.2	115.18	88.95	107.12	116.12	85.49	88.68	85.49	114.72	108.98	114.9	112.49	Ppp1cc	102.968	108.713	108.247	86.5533	112.773	112.773
Fxyd6	Gene_RefSeq		1766	chr8	+	49676540	49703419	Fxyd6:Gene_RefSeq	https://www.ncbi.nlm.nih.gov/AceView/db=rn&q=Fxyd6	Fxyd6	1021.21	1108.66	1055.7	997.77	142.27	187.89	163.36	104.59	118.43	121.64	114.94	109.09	78.24	125.08	87.71	106.7	48.36	20.57	73.16	70.51	148.49	149.95	138.54	626.34	764.78	599.33	870.55	Fxyd6	1045.84	149.528	89.5358	145.66	715.25	1045.84
Acp1	Gene_RefSeq		1440	chr6	-	49836065	99121144	Acp1:Gene_RefSeq	https://www.ncbi.nlm.nih.gov/AceView/db=rn&q=Acp1	Acp1	87.76	111.85	102.39	102.86	94	101.26	115.86	81.23	118.35	113.97	106.68	136.78	127.43	100.9	134.87	108.47	95.7	80.13	121.46	119.07	73.77	67.37	79.16	54.71	53.64	51.04	46.41	Acp1	101.215	98.0875	113.651	73.4333	51.45	113.651
Ndufs7	Gene_RefSeq		723	chr7	-	12318776	12326048	Ndufs7:Gene_RefSeq	https://www.ncbi.nlm.nih.gov/AceView/db=rn&q=Ndufs7	Ndufs7	93.8	107.65	86.01	103.61	144.2	133.83	160.16	113.08	118.31	131.94	158.26	122.02	92.86	138.98	89.59	166.63	96.65	106.74	151.86	165.22	55.22	56.79	67.38	82.54	83.56	91.18	87.95	Ndufs7	97.7675	137.817	128.255	59.7967	86.3075	137.817
RGD1304884	Gene_RefSeq		3733	chr19	+	53723822	53740329	RGD1304884:Gene_RefSeq	https://www.ncbi.nlm.nih.gov/AceView/db=rn&q=RGD1304884	RGD1304884	92.54	82.7	86.3	87.42	150.39	142.87	146.91	155.28	118.29	158.93	158.4	118.99	106.54	151.73	106.61	166.92	304.75	310.11	221.39	226.95	209.52	216.49	209.21	9.27	8.82	11.8	7.88	RGD1304884	87.24	148.862	179.134	211.74	9.4425	211.74
Crip1	Gene_RefSeq		463	chr6	+	137959171	137967042	Crip1:Gene_RefSeq	https://www.ncbi.nlm.nih.gov/AceView/db=rn&q=Crip1	Crip1	198.89	191.66	200.07	211.9	169.28	144.82	164.03	101.23	118.24	115.27	134.31	131.34	123.63	132.38	125.55	107.15	83.46	61.53	131.24	135.14	47.11	56.04	45.62	602.28	517.79	555.86	434.24	Crip1	200.63	144.84	116.603	49.59	527.543	527.543
Arl1	Gene_RefSeq		893	chr7	+	29282411	29293455	Arl1:Gene_RefSeq	https://www.ncbi.nlm.nih.gov/AceView/db=rn&q=Arl1	Arl1	68.08	73.7	71.35	64.49	82.56	92.71	90.19	71.16	118.21	89.89	85.16	117.23	134.44	89.27	136.6	80.15	97.01	65.62	91.96	91.53	91.44	91.82	88.95	148.44	140.8	140.58	142.94	Arl1	69.405	84.155	99.7558	90.7367	143.19	143.19
Scrn1	Gene_RefSeq		1516	chr4	-	84682278	84740701	Scrn1:Gene_RefSeq	https://www.ncbi.nlm.nih.gov/AceView/db=rn&q=Scrn1	Scrn1	268.7	223.13	254.35	233.32	185.36	188.73	194.97	181.75	118.1	115.11	102.8	109.74	124.38	112.29	118.19	113.52	172.32	146.13	132.61	134.38	157.7	158.38	145.98	118.65	143.98	127.66	177.01	Scrn1	244.875	187.703	124.964	154.02	141.825	244.875
Aprt	Gene_RefSeq		543	chr19	-	55387288	55389256	Aprt:Gene_RefSeq	https://www.ncbi.nlm.nih.gov/AceView/db=rn&q=Aprt	Aprt	124.83	162.7	130.52	137.26	162.87	154.37	177.36	109.02	118.04	123.94	142.29	107.03	101.32	132.46	92.83	131.94	78.98	71.89	119.29	123.81	53.46	46.55	49.59	178.43	150.23	155.75	132.35	Aprt	138.827	150.905	111.985	49.8667	154.19	154.19
Myo5a	Gene_RefSeq		5603	chr8	+	81979723	82156506	Myo5a:Gene_RefSeq	https://www.ncbi.nlm.nih.gov/AceView/db=rn&q=Myo5a	Myo5a	62.09	59.16	67.85	74.32	77.19	71.26	68.93	140.14	118.03	90.86	104.59	138.83	109.62	102.44	127.36	87.88	94.54	128.15	100.85	89.55	135.67	169.48	160.8	5.69	3.88	5.38	3.65	Myo5a	65.855	89.38	107.725	155.317	4.65	155.317
Col3a1	Gene_RefSeq		4769	chr9	+	52023295	52059221	Col3a1:Gene_RefSeq	https://www.ncbi.nlm.nih.gov/AceView/db=rn&q=Col3a1	Col3a1	235.9	117.3	143.99	121.23	221.09	201.75	105.22	37.77	117.83	121.09	159.2	103.86	101.52	188.65	213.06	195.33	82.68	33.73	41.92	63.4	66.5	82.68	58.05	3553.03	2130.33	2351.72	1604.86	Col3a1	154.605	141.458	118.523	69.0767	2409.99	2409.99
Tmod1	Gene_RefSeq		2592	chr5	+	61635611	61712052	Tmod1:Gene_RefSeq	https://www.ncbi.nlm.nih.gov/AceView/db=rn&q=Tmod1	Tmod1	135.74	131.83	129.64	131.11	156.1	155.54	168.41	164.18	117.73	118.96	106.33	112.22	132.35	113.31	119.37	118.3	138.59	154.58	136.59	132.53	112.25	111.07	114.71	6.7	7.02	6.76	6.83	Tmod1	132.08	161.058	125.072	112.677	6.8275	161.058
Mrps33	Gene_RefSeq		587	chr4	-	67607273	67610710	Mrps33:Gene_RefSeq	https://www.ncbi.nlm.nih.gov/AceView/db=rn&q=Mrps33	Mrps33	62.19	77.94	67.81	80.25	62.28	64.94	71.3	47.15	117.69	86.73	85.84	114.54	124.05	81.19	110.17	78.84	43.54	35.06	69.61	64.8	28.82	27.58	23.08	77.86	78.08	78.92	84.64	Mrps33	72.0475	61.4175	84.3383	26.4933	79.875	84.3383
Pigp	Gene_RefSeq		540	chr11	-	34592128	34598253	Pigp:Gene_RefSeq	https://www.ncbi.nlm.nih.gov/AceView/db=rn&q=Pigp	Pigp	30.64	43.55	36.67	40.33	37.51	41.87	48.53	29	117.51	77.8	79.72	118.82	99.83	83.26	93.87	88.95	39.42	33.66	60.07	59.81	20.03	18.88	18.08	132.91	143.9	133.06	177.62	Pigp	37.7975	39.2275	79.3933	18.9967	146.873	146.873
Scn11a	Gene_RefSeq		5883	chr8	-	128450794	128521109	Scn11a:Gene_RefSeq	https://www.ncbi.nlm.nih.gov/AceView/db=rn&q=Scn11a	Scn11a	0.01	0.01	0.01	0.01	16.98	18.57	11.58	37.73	117.37	120.67	109.4	115.21	147.42	124.26	119.49	118.22	83.39	195.31	113.05	126.03	126.71	122.01	128.68	0.02	0.02	0.02	0.02	Scn11a	0.01	21.215	124.152	125.8	0.02	125.8
Psmc4	Gene_RefSeq		1358	chr1	-	84978220	84986536	Psmc4:Gene_RefSeq	https://www.ncbi.nlm.nih.gov/AceView/db=rn&q=Psmc4	Psmc4	79.3	83.78	76.82	72.95	90.18	90	93.75	83.9	117.36	109.88	109.22	119.72	105.58	110.19	102.43	118.63	90	82.06	96.58	94.96	72.59	75.47	74.95	90.52	91.89	90.46	95.65	Psmc4	78.2125	89.4575	104.718	74.3367	92.13	104.718
Cdc37	Gene_RefSeq		1603	chr8	-	22160922	22173797	Cdc37:Gene_RefSeq	https://www.ncbi.nlm.nih.gov/AceView/db=rn&q=Cdc37	Cdc37	137.87	152.4	131.99	151.49	129.09	127.45	140.07	113.74	117.3	133.43	145.49	118.44	113.48	139.96	107.86	148.35	112.72	107.92	128.5	132.66	82.82	77.66	82.71	75.57	81.16	82.1	79.41	Cdc37	143.438	127.588	125.509	81.0633	79.56	143.438
Nrbp2	Gene_RefSeq		2628	chr7	-	117145961	117151694	Nrbp2:Gene_RefSeq	https://www.ncbi.nlm.nih.gov/AceView/db=rn&q=Nrbp2	Nrbp2	65.01	56.38	59.72	57.24	97.43	93.54	85.93	87.11	117.3	135.27	124.36	96.84	92.85	123.31	76.15	124.35	85.54	79.97	69.23	69.64	194.11	196.37	192.18	188.05	259.08	208.98	300.55	Nrbp2	59.5875	91.0025	99.5675	194.22	239.165	239.165
Cope	Gene_RefSeq		825	chr16	-	20866834	20873507	Cope:Gene_RefSeq	https://www.ncbi.nlm.nih.gov/AceView/db=rn&q=Cope	Cope	168.16	199.35	178.64	173.47	174.19	182.9	212.9	149.13	117.26	95.45	104.95	129.89	142.43	108.52	136.91	108.77	163.9	172.38	231.98	250.29	68.59	66.49	64.67	73.63	70.57	64.29	72.67	Cope	179.905	179.78	146.894	66.5833	70.29	179.905
Tmsbl1	Gene_RefSeq		413	chrX	-	107612518	107614632	Tmsbl1:Gene_RefSeq	https://www.ncbi.nlm.nih.gov/AceView/db=rn&q=Tmsbl1	Tmsbl1	65.17	78.76	69.95	81.17	70.05	75.21	87.27	40.42	117.25	63.33	60.69	120.94	136.66	70.16	124.53	60.34	52.78	47.68	90.27	108.14	15.06	14.36	15.17	15.27	21.79	15.15	17.23	Tmsbl1	73.7625	68.2375	87.7308	14.8633	17.36	87.7308
Csnk2b	Gene_RefSeq		915	chr20	-	5108692	5113112	Csnk2b:Gene_RefSeq	https://www.ncbi.nlm.nih.gov/AceView/db=rn&q=Csnk2b	Csnk2b	80.94	95.27	81.15	90.48	90.58	92.15	100.29	76.39	116.91	125.5	142.31	127.59	103.5	136.75	103.13	143.7	79.96	80.59	117.59	105.54	66.62	58.15	56.25	87.34	82.73	89.05	89.66	Csnk2b	86.96	89.8525	115.256	60.34	87.195	115.256
Chchd1	Gene_RefSeq		561	chr15	-	4025455	4026637	Chchd1:Gene_RefSeq	https://www.ncbi.nlm.nih.gov/AceView/db=rn&q=Chchd1	Chchd1	66.64	81.75	71.89	88.52	78.75	79.33	101.58	58.32	116.87	81.55	79.31	139.28	129.26	83.62	144.77	81.67	57.88	51.45	115.99	130.71	25.39	20.41	23.94	99.07	93.81	100.35	102.24	Chchd1	77.2	79.495	101.03	23.2467	98.8675	101.03
Pcbp2	Gene_RefSeq		1687	chr7	+	144077906	144102139	Pcbp2:Gene_RefSeq	https://www.ncbi.nlm.nih.gov/AceView/db=rn&q=Pcbp2	Pcbp2	70.43	81.45	72.26	85.23	70.18	72.75	70.59	65.02	116.75	122.03	125.76	114.17	126.02	126.79	125.18	117.1	69.04	63.11	85.65	81.26	106.32	106.58	100.22	158.56	149.28	177.07	161.81	Pcbp2	77.3425	69.635	106.072	104.373	161.68	161.68
Psmc6	Gene_RefSeq		2372	chr15	+	19667453	19688916	Psmc6:Gene_RefSeq	https://www.ncbi.nlm.nih.gov/AceView/db=rn&q=Psmc6	Psmc6	83.71	104.61	98.6	94.19	99.51	105.28	126.73	88.8	116.72	85.89	82.43	126.81	141.05	81.51	138.6	81.95	89.77	73.1	114.05	114.14	70.42	68.21	71.54	60.52	64.15	63.26	74.04	Psmc6	95.2775	105.08	103.835	70.0567	65.4925	105.08
Hnrnph1	Gene_RefSeq		1932	chr10	+	35872619	35879911	Hnrnph1:Gene_RefSeq	https://www.ncbi.nlm.nih.gov/AceView/db=rn&q=Hnrnph1	Hnrnph1	76.27	73.62	81.19	73.27	68.01	71.32	70.33	60.29	116.65	87.15	87.69	111.82	130.65	93.15	133.1	83.72	71.34	56.16	63.18	66.48	81.23	86.46	82.81	211.3	195.31	206.8	196.79	Hnrnph1	76.0875	67.4875	91.7575	83.5	202.55	202.55
Cmtm5	Gene_RefSeq		1029	chr15	+	33600159	33602839	Cmtm5:Gene_RefSeq	https://www.ncbi.nlm.nih.gov/AceView/db=rn&q=Cmtm5	Cmtm5	33.63	41.99	36.15	32.56	38.27	38.59	33.34	21.21	116.57	116.78	106.14	93.71	77.9	98.13	85.03	98.01	25.56	13.43	36.63	33.08	76.59	76.48	71.64	215.88	288.25	220.02	317.01	Cmtm5	36.0825	32.8525	75.0808	74.9033	260.29	260.29
Hprt1	Gene_RefSeq		1232	chrX	-	158196640	158655198	Hprt1:Gene_RefSeq	https://www.ncbi.nlm.nih.gov/AceView/db=rn&q=Hprt1	Hprt1	93.1	121.67	114.46	108.84	108.34	113.41	135.05	92.43	116.52	92.34	83.28	124.14	133.47	89.24	133.26	87.85	83.31	75.47	108.98	106.71	45.98	46.11	48.4	111.43	86.67	86.2	79.37	Hprt1	109.517	112.308	102.881	46.83	90.9175	112.308
Lgals8	Gene_RefSeq		2507	chr17	-	66487451	66511870	Lgals8:Gene_RefSeq	https://www.ncbi.nlm.nih.gov/AceView/db=rn&q=Lgals8	Lgals8	91.85	113.58	107.5	97.29	148.18	158.13	167.74	139.19	116.48	94.44	97.06	131.46	132.16	98.28	130.88	96.49	106.95	86.43	108.67	103.57	85.17	90.07	89.72	62.09	62.7	60.04	64.51	Lgals8	102.555	153.31	108.573	88.32	62.335	153.31
Abhd2	Gene_RefSeq		2023	chr1	+	140998240	141087405	Abhd2:Gene_RefSeq	https://www.ncbi.nlm.nih.gov/AceView/db=rn&q=Abhd2	Abhd2	46.47	40.14	44.65	41.18	116.74	100.69	103.9	148.64	116.42	130.7	138.42	112.41	114.2	139.74	108.55	140.63	174.48	207.84	138.51	123.94	148.57	166.48	173.49	29.83	36.62	34.35	42.34	Abhd2	43.11	117.493	137.153	162.847	35.785	162.847
Bzw1	Gene_RefSeq		1777	chr9	+	65279675	65291651	Bzw1:Gene_RefSeq	https://www.ncbi.nlm.nih.gov/AceView/db=rn&q=Bzw1	Bzw1	138.43	148.83	151.76	138.31	113.24	119.57	126.87	113.77	116.25	92.71	91.12	111.22	132.12	95.89	131.79	91.18	132.9	117.74	120.8	119.18	115.48	115.76	119.37	140.28	149.76	140.6	150.71	Bzw1	144.332	118.362	112.742	116.87	145.338	145.338
P4hb	Gene_RefSeq		2571	chr10	-	109736459	109748070	P4hb:Gene_RefSeq	https://www.ncbi.nlm.nih.gov/AceView/db=rn&q=P4hb	P4hb	113.66	108.9	111.47	111.61	101.64	100.13	89.25	85.61	116.2	103.02	108.01	111.87	111.84	109.04	117.3	107.66	88.96	73.73	84.4	84.95	99.75	98.09	93.91	304.03	269.89	299.08	263.36	P4hb	111.41	94.1575	101.415	97.25	284.09	284.09
Srp19	Gene_RefSeq		760	chr18	+	27114822	27121062	Srp19:Gene_RefSeq	https://www.ncbi.nlm.nih.gov/AceView/db=rn&q=Srp19	Srp19	40.71	51.83	45.51	48.31	42.98	45.43	43.67	29.99	116.09	81.37	78.42	100.89	112.68	86.45	114.45	79.91	50.25	41.08	63.3	63.92	39.35	34.45	39.52	65.07	69.39	69	78.62	Srp19	46.59	40.5175	82.4008	37.7733	70.52	82.4008
Mapk10	Gene_RefSeq		2770	chr14	+	8080274	8368254	Mapk10:Gene_RefSeq	https://www.ncbi.nlm.nih.gov/AceView/db=rn&q=Mapk10	Mapk10	73.05	73.18	75.19	81.99	72.13	64.19	69.27	79.77	116.08	110.1	113.75	121.88	123.81	113.34	112.27	109.92	133.4	127.51	117.78	112.87	124.84	135.24	140.42	0.46	0.48	0.47	0.45	Mapk10	75.8525	71.34	117.726	133.5	0.465	133.5
Leprotl1	Gene_RefSeq		655	chr16	+	61758941	61769655	Leprotl1:Gene_RefSeq	https://www.ncbi.nlm.nih.gov/AceView/db=rn&q=Leprotl1	Leprotl1	153.63	168.64	143.59	154.46	175.93	174.11	185.81	160.84	116.04	112.73	115.56	119.05	116.12	117.67	110.93	124.61	153.61	168.36	184.75	178.25	106.78	106.5	99.31	82.14	90.28	86.59	97.51	Leprotl1	155.08	174.173	134.807	104.197	89.13	174.173
Ndufa10	Gene_RefSeq		1985	chr9	-	99617051	99651813	Ndufa10:Gene_RefSeq	https://www.ncbi.nlm.nih.gov/AceView/db=rn&q=Ndufa10	Ndufa10	78.81	90.82	81.08	80.22	114.36	116.9	122.67	106.37	116.02	109.88	110.9	127.96	120.2	105.71	112.54	111.08	122.33	101.4	130.17	120.55	89.08	88.53	92.85	43.7	46.32	47.87	45.94	Ndufa10	82.7325	115.075	115.728	90.1533	45.9575	115.728
Strap	Gene_RefSeq		1736	chr4	+	171730629	171744881	Strap:Gene_RefSeq	https://www.ncbi.nlm.nih.gov/AceView/db=rn&q=Strap	Strap	112.18	123.79	115.66	119.1	91.31	90.9	95.87	87.15	115.93	90.84	97.53	116.15	121.29	87.5	121.23	89.87	101.98	89.54	100.26	107.48	89.11	90.19	86.96	88.74	88.27	92.09	91	Strap	117.683	91.3075	103.3	88.7533	90.025	117.683
Flot2	Gene_RefSeq		2645	chr10	-	65304901	65329312	Flot2:Gene_RefSeq	https://www.ncbi.nlm.nih.gov/AceView/db=rn&q=Flot2	Flot2	234.26	225.22	221.9	222.46	182.93	178.53	187.63	184.81	115.89	126.64	125.81	112.77	105.56	126.28	102.59	132.58	167.75	171.4	146	159.82	97.43	93.39	102.59	50.69	49.58	55.38	51.8	Flot2	225.96	183.475	132.758	97.8033	51.8625	225.96
Adipor1	Gene_RefSeq		2027	chr13	+	51240911	51260230	Adipor1:Gene_RefSeq	https://www.ncbi.nlm.nih.gov/AceView/db=rn&q=Adipor1	Adipor1	129.27	133.53	140.49	117.41	155.85	158.77	164.38	140.65	115.85	114.23	120.03	116.5	97.88	121.97	101.56	115.39	159.28	140	153.48	163.75	107.12	101.08	103.63	128.75	142.1	127.6	140.42	Adipor1	130.175	154.912	126.66	103.943	134.718	154.912
Prdx3	Gene_RefSeq		1417	chr1	-	282238774	282251193	Prdx3:Gene_RefSeq	https://www.ncbi.nlm.nih.gov/AceView/db=rn&q=Prdx3	Prdx3	82.39	94.78	84.1	92.62	109.47	112.07	120.95	97.88	115.62	91.86	94.26	119.61	116.86	95.08	114.07	94.58	92.3	81.16	112.78	111.72	60.72	59.36	62.44	47.01	43.54	49.44	39.05	Prdx3	88.4725	110.093	103.325	60.84	44.76	110.093
Tmod2	Gene_RefSeq		1191	chr8	-	82507055	82533679	Tmod2:Gene_RefSeq	https://www.ncbi.nlm.nih.gov/AceView/db=rn&q=Tmod2	Tmod2	234.82	241.61	236.73	187.99	144.93	111.47	140.76	124.77	115.6	101.69	138.42	159.6	107.71	112.31	161.34	138.14	156.9	88.55	102.82	101.55	131.86	131.24	129.47	32.77	50.75	44.43	56.78	Tmod2	225.287	130.482	123.719	130.857	46.1825	225.287
Gabrg2	Gene_RefSeq		1401	chr10	-	27093025	27179254	Gabrg2:Gene_RefSeq	https://www.ncbi.nlm.nih.gov/AceView/db=rn&q=Gabrg2	Gabrg2	28.82	27.54	30.95	27.2	29.01	31.71	31.9	30.51	115.13	103.13	96.83	122.22	129.61	98.73	124.66	99.93	151.62	146.67	128.94	124.88	133.6	149.17	136.04	0.06	0.08	0.07	0.06	Gabrg2	28.6275	30.7825	120.196	139.603	0.0675	139.603
Vps28	Gene_RefSeq		977	chr7	-	117684339	117688187	Vps28:Gene_RefSeq	https://www.ncbi.nlm.nih.gov/AceView/db=rn&q=Vps28	Vps28	117.38	135.14	114.16	125.19	142.1	144.67	153.5	115.59	114.67	99.08	99.68	116.9	99.17	107.71	96.29	103.88	96.38	89	128.74	133.28	52.1	49.96	49.66	126.98	136.96	127.03	137.76	Vps28	122.967	138.965	107.065	50.5733	132.183	138.965
Cadm1	Gene_RefSeq		1777	chr8	+	51858906	52189267	Cadm1:Gene_RefSeq	https://www.ncbi.nlm.nih.gov/AceView/db=rn&q=Cadm1	Cadm1	237.61	210.87	219.75	233.59	201.78	191.42	197.52	239.97	114.62	119.6	123.12	116.62	129.22	120.81	125.99	126.5	246.46	307.21	193.7	195.46	145.05	145.61	149.43	10.89	16.68	9.67	15.13	Cadm1	225.455	207.673	159.943	146.697	13.0925	225.455
Them6	Gene_RefSeq		1542	chr7	+	115956276	115959453	Them6:Gene_RefSeq	https://www.ncbi.nlm.nih.gov/AceView/db=rn&q=Them6	Them6	42.03	54.12	43.78	47.05	130.94	130.52	140.51	112.68	114.56	150.33	167.77	120.95	95.44	146.31	90.7	179.92	119.99	123.09	165.59	187.65	58.31	55.2	69.83	2.38	1.75	2.65	2.08	Them6	46.745	128.663	138.525	61.1133	2.215	138.525
Golga7	Gene_RefSeq		1979	chr16	+	73564243	73579388	Golga7:Gene_RefSeq	https://www.ncbi.nlm.nih.gov/AceView/db=rn&q=Golga7	Golga7	61.37	67.53	66.23	59.82	109.33	106	115.48	84.84	114.46	93.52	95.61	119.06	106.47	90.11	109.47	91.99	116.66	82.74	122.99	123.82	73.21	72.82	71.28	123.31	130.56	115.66	142.68	Golga7	63.7375	103.912	105.575	72.4367	128.053	128.053
Ankrd46	Gene_RefSeq		2385	chr7	-	75279448	75300406	Ankrd46:Gene_RefSeq	https://www.ncbi.nlm.nih.gov/AceView/db=rn&q=Ankrd46	Ankrd46	79.81	87.96	86.11	83.39	136.23	139.16	147.04	118.73	114.38	112.51	109.69	118.9	120.67	107.19	120.95	113.72	141.2	114.94	142.12	139.85	106.06	100.8	106.38	42.05	39.9	40.89	45.23	Ankrd46	84.3175	135.29	121.343	104.413	42.0175	135.29
Lgi3	Gene_RefSeq		3319	chr15	+	52220578	52227706	Lgi3:Gene_RefSeq	https://www.ncbi.nlm.nih.gov/AceView/db=rn&q=Lgi3	Lgi3	49.17	47.53	44.49	51.68	58.17	62.42	59.22	66.82	114.21	147.46	142.84	115.49	93.66	142.02	92.26	154.23	145.91	152.24	139.3	127.57	136.88	139.39	139.24	1.51	1.2	0.78	1.51	Lgi3	48.2175	61.6575	130.599	138.503	1.25	138.503
Ppt1	Gene_RefSeq		1279	chr5	+	140538260	140558163	Ppt1:Gene_RefSeq	https://www.ncbi.nlm.nih.gov/AceView/db=rn&q=Ppt1	Ppt1	105.42	112.52	119.15	87.06	142.42	147.75	155.85	114.9	114.14	101.91	100.54	121.98	119.2	108.62	118.73	100.91	134.54	84.96	132.63	118.13	116.57	114.65	113.01	144.76	139.63	140.97	139.19	Ppt1	106.038	140.23	113.024	114.743	141.137	141.137
Dazap2	Gene_RefSeq		1763	chr7	+	142239157	142244296	Dazap2:Gene_RefSeq	https://www.ncbi.nlm.nih.gov/AceView/db=rn&q=Dazap2	Dazap2	91.4	103.19	102.71	93.97	97.16	99.39	96.53	77.69	114.1	109.48	105.19	107.58	109.82	106.23	112.22	99.31	98.93	79.94	104.39	104.03	80.82	82.75	83.9	187.79	194.98	184.26	195.02	Dazap2	97.8175	92.6925	104.268	82.49	190.512	190.512
Sap18	Gene_RefSeq		761	chr15	+	38069320	38073624	Sap18:Gene_RefSeq	https://www.ncbi.nlm.nih.gov/AceView/db=rn&q=Sap18	Sap18	102.52	101.46	96.19	98.01	102.6	97.99	109.33	84.01	114.1	83.11	81.15	107.12	108	84.74	109.59	87.31	79.4	74.31	108.35	109.13	40.15	38.12	42.98	125.13	129.65	136.12	141.52	Sap18	99.545	98.4825	95.5258	40.4167	133.105	133.105
Hspa4	Gene_RefSeq		4520	chr10	-	38601624	38642397	Hspa4:Gene_RefSeq	https://www.ncbi.nlm.nih.gov/AceView/db=rn&q=Hspa4	Hspa4	114.01	118.28	116.1	133.98	103.62	106.57	101.85	122.64	114.09	100.62	96.8	119.71	129.82	97.11	137.58	99.13	102.69	105.2	106.86	105.64	123.72	128.95	131.46	76.45	77.45	75.25	86.21	Hspa4	120.593	108.67	109.604	128.043	78.84	128.043
Ddx17	Gene_RefSeq		1595	chr7	-	120761843	120765012	Ddx17:Gene_RefSeq	https://www.ncbi.nlm.nih.gov/AceView/db=rn&q=Ddx17	Ddx17	58.78	50.94	52.72	53.78	56.83	47.03	44.22	57.22	114.08	104.4	96.74	92.45	98.23	107.16	102.24	99.98	50.85	61.25	40.84	46.13	158	168.3	162.59	202.06	205.6	204.45	215.91	Ddx17	54.055	51.325	84.5292	162.963	207.005	207.005
Uqcc2	Gene_RefSeq		501	chr20	-	5712200	5723902	Uqcc2:Gene_RefSeq	https://www.ncbi.nlm.nih.gov/AceView/db=rn&q=Uqcc2	Uqcc2	73.99	97.94	87.81	113.2	79.24	86.8	102.2	54.94	114.07	99.67	99.78	119.94	108.86	108.46	108.39	106.27	73.4	65.46	145.73	141.68	26.06	28.73	35.62	82.2	83.36	74.64	104.27	Uqcc2	93.235	80.795	107.642	30.1367	86.1175	107.642
Mapk8ip3	Gene_RefSeq		3969	chr10	-	14260787	14299167	Mapk8ip3:Gene_RefSeq	https://www.ncbi.nlm.nih.gov/AceView/db=rn&q=Mapk8ip3	Mapk8ip3	144.53	133.02	133.35	130.71	174.81	165.83	154.3	223.18	114.06	159.35	162.73	114.37	103.34	158.84	103.5	171.37	213.7	252.92	178.3	170.32	251.15	253.69	261.15	31.7	39.52	33.7	42.62	Mapk8ip3	135.403	179.53	158.567	255.33	36.885	255.33
Zc3h15	Gene_RefSeq		2013	chr3	+	71020534	71040159	Zc3h15:Gene_RefSeq	https://www.ncbi.nlm.nih.gov/AceView/db=rn&q=Zc3h15	Zc3h15	89.18	99.53	104.49	100.26	89.25	88.74	93.05	81.54	113.86	93	89.82	129.8	143.46	86.3	147.08	83.18	88.46	67.41	87.45	83.49	72.88	75.08	75.21	61.32	62.06	67.5	66.46	Zc3h15	98.365	88.145	101.109	74.39	64.335	101.109
Ppp3cb	Gene_RefSeq		2138	chr15	+	4209702	4236890	Ppp3cb:Gene_RefSeq	https://www.ncbi.nlm.nih.gov/AceView/db=rn&q=Ppp3cb	Ppp3cb	83.18	93.62	96.69	93.71	92.62	99.08	100.72	95.86	113.7	97.74	93.56	122.66	137.59	95.93	132.68	92.67	111.97	90.78	102.7	104.7	122.76	128.59	131.52	51.74	52.93	53.44	56.02	Ppp3cb	91.8	97.07	108.057	127.623	53.5325	127.623
Gas6	Gene_RefSeq		2538	chr16	-	81213364	81243757	Gas6:Gene_RefSeq	https://www.ncbi.nlm.nih.gov/AceView/db=rn&q=Gas6	Gas6	66.85	68.91	65.45	65.12	73.5	89.44	93.84	64.27	113.6	138.3	151.8	122.38	99.5	131.53	113.91	153.96	161.58	132.79	156.23	169.82	113.92	108.51	111.71	333.49	251.37	228.99	187.53	Gas6	66.5825	80.2625	137.117	111.38	250.345	250.345
Hars	Gene_RefSeq		1929	chr18	-	29611545	29629087	Hars:Gene_RefSeq	https://www.ncbi.nlm.nih.gov/AceView/db=rn&q=Hars	Hars	99.91	110.49	107.17	106.91	101.74	113.99	119.41	101.12	113.4	106.91	103.64	112.52	108.42	102.07	108.83	106.29	120.43	103.6	122.74	115.3	82.41	84.61	82.07	34.19	32.28	35.33	34.09	Hars	106.12	109.065	110.346	83.03	33.9725	110.346
Mrpl42	Gene_RefSeq		671	chr7	-	36573654	36597462	Mrpl42:Gene_RefSeq	https://www.ncbi.nlm.nih.gov/AceView/db=rn&q=Mrpl42	Mrpl42	43.67	56.36	45.17	51.92	46.63	48.76	59.18	40.08	113.24	85.11	85.24	113.94	113.01	94.23	110.9	84.57	45.98	36.68	67.13	67.21	30.46	29.45	27.2	57.18	60.36	66.74	62.84	Mrpl42	49.28	48.6625	84.77	29.0367	61.78	84.77
Epm2aip1	Gene_RefSeq		7349	chr8	+	119524039	119531387	Epm2aip1:Gene_RefSeq	https://www.ncbi.nlm.nih.gov/AceView/db=rn&q=Epm2aip1	Epm2aip1	86.6	93.73	96.37	111.21	80.41	85.18	72.69	103.18	113.14	101.16	86.81	104.56	125.84	90.17	121.98	89.42	72.74	78.05	73.44	79.13	115.07	128.9	132.23	65.74	69.27	59.65	70.55	Epm2aip1	96.9775	85.365	94.7033	125.4	66.3025	125.4
Plpp1	Gene_RefSeq		1275	chr2	+	44664450	44726820	Plpp1:Gene_RefSeq	https://www.ncbi.nlm.nih.gov/AceView/db=rn&q=Plpp1	Plpp1	46.93	55.14	53.53	53.66	73.26	83.92	83.78	73.36	113.04	96.25	95.7	125.63	118.2	94.48	117.52	89.64	65.6	62.47	83.78	85.37	54.98	50.92	51.57	117.68	123.37	116.31	111.17	Plpp1	52.315	78.58	95.64	52.49	117.133	117.133
Ddx1	Gene_RefSeq		2463	chr6	-	38422892	38453762	Ddx1:Gene_RefSeq	https://www.ncbi.nlm.nih.gov/AceView/db=rn&q=Ddx1	Ddx1	85.36	99.36	95.97	99.42	99.8	107.66	114.08	109.69	113.02	99.64	95.86	118.5	132.92	97	131.08	96.37	121.57	115.21	122.52	120.45	102.38	100.53	107.15	48.82	50.53	52.8	50.47	Ddx1	95.0275	107.807	113.678	103.353	50.655	113.678
Slc44a1	Gene_RefSeq		4507	chr5	+	70245843	70424115	Slc44a1:Gene_RefSeq	https://www.ncbi.nlm.nih.gov/AceView/db=rn&q=Slc44a1	Slc44a1	56.54	54.11	61.84	48.28	83.72	79.98	69.56	63.6	112.99	104.21	96.87	106.33	107.18	100.7	98.03	84.07	77.12	48.72	59.63	61.35	114.7	126.85	111.32	207.14	260.2	209.31	287.39	Slc44a1	55.1925	74.215	88.1	117.623	241.01	241.01
Ubqln1	Gene_RefSeq		2275	chr17	+	6840490	6877495	Ubqln1:Gene_RefSeq	https://www.ncbi.nlm.nih.gov/AceView/db=rn&q=Ubqln1	Ubqln1	91.21	91.24	90.72	96.09	110.93	108.95	106.75	110.61	112.96	113.84	118.72	120.75	109.99	115.08	104.41	120.5	124.85	120.55	107.69	112.82	128.8	136.7	132.02	78.93	90.78	85.32	104.08	Ubqln1	92.315	109.31	115.18	132.507	89.7775	132.507
Vps4a	Gene_RefSeq		1314	chr19	+	39230243	39243298	Vps4a:Gene_RefSeq	https://www.ncbi.nlm.nih.gov/AceView/db=rn&q=Vps4a	Vps4a	123.82	130.39	128.64	118.11	128.42	130.67	131.43	114.83	112.75	98.25	98.49	119.83	123.16	102.14	118.02	95.8	138	109.23	124.05	119.52	111.1	108.76	107.69	64.99	71.29	71.9	77.24	Vps4a	125.24	126.337	113.27	109.183	71.355	126.337
Plbd2	Gene_RefSeq		2191	chr12	+	41600005	41619187	Plbd2:Gene_RefSeq	https://www.ncbi.nlm.nih.gov/AceView/db=rn&q=Plbd2	Plbd2	120.73	118.46	113.36	104.59	198.13	207.05	202.51	193.92	112.58	143.18	158.1	111.89	89.72	145.04	88.84	162.46	169.26	168.99	169	179.88	133.63	126.61	136.17	73.47	64.27	67.11	59.73	Plbd2	114.285	200.403	141.578	132.137	66.145	200.403
Oaz2	Gene_RefSeq		1810	chr8	+	71216011	71229788	Oaz2:Gene_RefSeq	https://www.ncbi.nlm.nih.gov/AceView/db=rn&q=Oaz2	Oaz2	174.87	194.7	198.18	189.69	143.36	153.6	166.15	139.74	112.53	130.93	129.81	117.06	117.62	127.71	113.07	129.19	156.22	152.71	168.68	173.91	99.57	95.35	103.17	82.12	69.75	80.59	65.83	Oaz2	189.36	150.713	135.787	99.3633	74.5725	189.36
Smim14	Gene_RefSeq		1049	chr14	+	44413636	44457241	Smim14:Gene_RefSeq	https://www.ncbi.nlm.nih.gov/AceView/db=rn&q=Smim14	Smim14	138.35	149.24	146.2	135.76	137.69	134.34	147.14	129.89	112.32	89.04	96.7	109.63	106.3	95.2	108.78	98.08	113.19	121	117.91	127.13	92.42	86.62	87.39	167.62	158.98	157.05	142.77	Smim14	142.387	137.265	107.94	88.81	156.605	156.605
Rala	Gene_RefSeq		714	chr17	+	49714290	49727401	Rala:Gene_RefSeq	https://www.ncbi.nlm.nih.gov/AceView/db=rn&q=Rala	Rala	117.85	128.57	137.33	125.59	114.01	115.9	126.08	101.85	112.09	90.77	80.33	112.4	162.61	90.12	128.59	82.24	95.24	82.28	100.98	101.63	70.71	70.63	67	123.65	148.29	143.4	167.62	Rala	127.335	114.46	103.273	69.4467	145.74	145.74
Snf8	Gene_RefSeq		777	chr10	+	83856331	83868528	Snf8:Gene_RefSeq	https://www.ncbi.nlm.nih.gov/AceView/db=rn&q=Snf8	Snf8	94.58	112.48	99.86	104.99	103.38	101.23	116.24	85.36	112.06	104.63	102.56	114.12	121.52	101.91	124.64	96.03	90.42	85.14	125.18	118.32	56.57	57.98	50.6	91.57	95.84	97.67	99.35	Snf8	102.978	101.553	108.044	55.05	96.1075	108.044
Mturn	Gene_RefSeq		1581	chr4	+	84854386	84871760	Mturn:Gene_RefSeq	https://www.ncbi.nlm.nih.gov/AceView/db=rn&q=Mturn	Mturn	133.28	128.49	148.19	135.03	107.12	106.73	132.28	111.26	112	102.76	99.33	124.67	135.39	103.05	128.61	109.61	241.89	230.36	221.56	233.85	161.95	163.59	168.57	24.61	24.63	22.56	28.57	Mturn	136.248	114.347	153.59	164.703	25.0925	164.703
Ndufs3	Gene_RefSeq		1056	chr3	-	79721686	79728863	Ndufs3:Gene_RefSeq	https://www.ncbi.nlm.nih.gov/AceView/db=rn&q=Ndufs3	Ndufs3	80.79	96.49	92.7	91.82	110.61	115.21	135.13	91.8	111.92	108.21	104.75	117.75	105.79	112.81	100.91	108.37	90	81.52	134.75	134	59.07	61.15	54.99	64.75	66.73	66.75	74.45	Ndufs3	90.45	113.188	109.232	58.4033	68.17	113.188
Fam57b	Gene_RefSeq		1705	chr1	+	198259496	198265840	Fam57b:Gene_RefSeq	https://www.ncbi.nlm.nih.gov/AceView/db=rn&q=Fam57b	Fam57b	13.4	13.17	11.59	13.76	21.72	23.1	21.15	17.84	111.88	189.71	184.72	109.28	84.72	163.84	84.55	195.96	92.52	84.33	108.29	100.93	79.62	77.65	81.08	0.26	0.08	0.44	0.18	Fam57b	12.98	20.9525	125.894	79.45	0.24	125.894
Rbm39	Gene_RefSeq		2677	chr3	-	151691508	152259167	Rbm39:Gene_RefSeq	https://www.ncbi.nlm.nih.gov/AceView/db=rn&q=Rbm39	Rbm39	54.61	53.94	56.75	63.77	56.04	54.5	53.56	49.74	111.75	80.12	77.51	104.54	126.68	81.7	122.12	75.19	52.53	46.06	51.94	53.54	83.04	85.43	86.4	208.24	205.71	209.62	202.66	Rbm39	57.2675	53.46	81.9733	84.9567	206.558	206.558
Lrrc49	Gene_RefSeq		2543	chr8	-	65481586	65587427	Lrrc49:Gene_RefSeq	https://www.ncbi.nlm.nih.gov/AceView/db=rn&q=Lrrc49	Lrrc49	28.28	33.26	33.93	31.56	31.53	33.47	36.06	29.34	111.72	102.03	97.23	119.93	118.09	95.48	110.58	103.26	73.97	56.06	80.39	76.87	70.63	70.21	66.99	14.63	11.69	15.43	12.84	Lrrc49	31.7575	32.6	95.4675	69.2767	13.6475	95.4675
Ppdpf	Gene_RefSeq		660	chr3	+	176691329	176692271	Ppdpf:Gene_RefSeq	https://www.ncbi.nlm.nih.gov/AceView/db=rn&q=Ppdpf	Ppdpf	45.42	57.56	41.2	55.91	53.17	47.55	48.99	29.87	111.69	134.9	147.93	118.33	59.53	116.2	58	120.2	38.37	27.35	56.23	62.67	24.07	28.09	28.27	99.84	107.07	107.07	128.94	Ppdpf	50.0225	44.895	87.6167	26.81	110.73	110.73
Rarres2	Gene_RefSeq		680	chr4	-	78205810	78208767	Rarres2:Gene_RefSeq	https://www.ncbi.nlm.nih.gov/AceView/db=rn&q=Rarres2	Rarres2	92.32	102.47	109.54	99.89	59.5	53.88	61.4	22.91	111.68	97.33	95.65	114.24	94.52	106.44	87.54	98.45	25	7.79	40.75	42.99	28.89	27.45	22.75	369.44	279.22	371.28	211.06	Rarres2	101.055	49.4225	76.865	26.3633	307.75	307.75
Psmd8	Gene_RefSeq		1520	chr1	-	88116811	88123643	Psmd8:Gene_RefSeq	https://www.ncbi.nlm.nih.gov/AceView/db=rn&q=Psmd8	Psmd8	141.28	167.81	153	153.18	141.86	143.14	158.43	122.59	111.62	112.6	118.9	115.79	104.36	111.33	96.33	120.27	127.11	124.13	171.43	167.86	70.86	65.86	71.54	47.79	51.3	54.67	53.72	Psmd8	153.817	141.505	123.478	69.42	51.87	153.817
Trim2	Gene_RefSeq		6539	chr2	-	183145096	183223819	Trim2:Gene_RefSeq	https://www.ncbi.nlm.nih.gov/AceView/db=rn&q=Trim2	Trim2	85.21	84.03	88.84	93.06	67.82	66.44	62.46	72.48	111.59	108.97	101.36	111.48	131.79	100.82	126.32	108.41	105.47	89.03	95.47	97.51	125.75	128.85	131	21.58	21.15	19.8	21.72	Trim2	87.785	67.3	107.352	128.533	21.0625	128.533
Akt3	Gene_RefSeq		1402	chr13	-	95087450	95348913	Akt3:Gene_RefSeq	https://www.ncbi.nlm.nih.gov/AceView/db=rn&q=Akt3	Akt3	100.13	91.79	110.9	99.49	82.69	80.54	83.49	91.15	111.55	94.39	89.01	119.34	134.75	90.91	139.73	88.1	122.67	110.07	93.62	89.91	118.65	122.19	118.51	47.45	45.41	49.56	51.81	Akt3	100.578	84.4675	107.004	119.783	48.5575	119.783
Timm17a	Gene_RefSeq		898	chr13	-	52124641	52136127	Timm17a:Gene_RefSeq	https://www.ncbi.nlm.nih.gov/AceView/db=rn&q=Timm17a	Timm17a	101.22	115.62	107.1	110.17	123.42	123.86	141.29	106.58	111.26	103.45	104.37	110.9	107.37	107.56	98.2	110.71	98.12	86.75	133.66	123.92	62.21	64.55	61.79	55.82	54.22	58.35	58.96	Timm17a	108.528	123.787	108.023	62.85	56.8375	123.787
Glul	Gene_RefSeq		2463	chr13	+	71331052	71340207	Glul:Gene_RefSeq	https://www.ncbi.nlm.nih.gov/AceView/db=rn&q=Glul	Glul	68.89	67.84	77.62	63.61	118.83	118.42	109.87	130.31	111.12	117.71	134.62	112.22	96.05	121.79	105.02	110.12	167.37	182.28	132.02	128.01	169.61	146.67	163.45	267.48	282.43	340.97	269.7	Glul	69.49	119.358	126.527	159.91	290.145	290.145
Rab10	Gene_RefSeq		2720	chr6	-	27668396	27721120	Rab10:Gene_RefSeq	https://www.ncbi.nlm.nih.gov/AceView/db=rn&q=Rab10	Rab10	96.07	104.28	105.81	102.14	85.6	83.66	84.62	85.54	111.12	93.95	85.96	105.88	121.72	92.36	123.96	87.49	89.79	74.88	78.71	85.07	110.74	106.15	107.28	133.01	146.31	136.66	146.44	Rab10	102.075	84.855	95.9075	108.057	140.605	140.605
Psmd14	Gene_RefSeq		1511	chr3	+	47578449	47673330	Psmd14:Gene_RefSeq	https://www.ncbi.nlm.nih.gov/AceView/db=rn&q=Psmd14	Psmd14	80.93	97.78	87.7	91.45	91.57	97.11	111.07	83.49	111	89.69	86.48	118.27	126.11	86.88	126.69	92.73	89.48	78.75	114.36	108.22	61.35	67.84	65.69	43.68	43.26	50	50.95	Psmd14	89.465	95.81	102.388	64.96	46.9725	102.388
LOC691807	Gene_RefSeq		1081	chr2	+	227095487	227097247	LOC691807:Gene_RefSeq	https://www.ncbi.nlm.nih.gov/AceView/db=rn&q=LOC691807	LOC691807	111.46	124.85	117.01	101.34	160.66	156.46	186.45	115.97	110.99	85	85.1	118.88	117.55	91.41	130.03	86.81	93.7	63.61	113.17	114.94	54.01	48.96	48.87	166.51	169.56	156.27	180.24	LOC691807	113.665	154.885	100.933	50.6133	168.145	168.145
Nsfl1c	Gene_RefSeq		1450	chr3	+	146980923	147005470	Nsfl1c:Gene_RefSeq	https://www.ncbi.nlm.nih.gov/AceView/db=rn&q=Nsfl1c	Nsfl1c	139.89	149.54	135.22	152.27	140.97	145.65	155.35	123.61	110.76	116.95	114.51	116.67	112.71	118.08	122.84	121.64	125.62	115.45	151.29	153.32	87.44	83.46	79.92	78.78	83.86	89.23	93.95	Nsfl1c	144.23	141.395	123.32	83.6067	86.455	144.23
[truncated: 16,272 more rows]
