# Supplementary material for: Comparative Analysis of Dorsal Root, Nodose and Sympathetic Ganglia for the Development of New Analgesics
Source: Front Neurosci. 2020 Dec 23;14:615362. doi: 10.3389/fnins.2020.615362 (PMC7793666; doi:10.3389/fnins.2020.615362)
Supplement: Supplementary file 3 [file Table_4.xlsx]

## Sheet: Info
	Supplementary Table 4. Significance summary data from MAGIC pipeline. Significance was tested using MAGIC, with details of these procedures found in the methods section. These outputs were used to generate the lists of signficant genes found in the paper. Briefly, for each pairwise comparison, a false discovery rate (FDR) was calculated to be no more than 5% in either direction (group 1 > group 2…

## Sheet: Profile
#Order	#Gene or gene-group	#NCBI GeneId	#RefSeq transcript Id	#Length	#Chromosome	#Strand	#from base	#to base	#Gene or gene-group	Differential score if SCG > NODO	Differential score if SCG < NODO	Differential score if SCG > DRGpool	Differential score if SCG < DRGpool	Differential score if SCG > TG	Differential score if SCG < TG	Differential score if SCG > sciatic	Differential score if SCG < sciatic	Differential score if NODO > DRGpool	Differential score if NODO < DRGpool	Differential score if NODO > TG	Differential score if NODO < TG	Differential score if NODO > sciatic	Differential score if NODO < sciatic	Differential score if DRGpool > TG	Differential score if DRGpool < TG	Differential score if DRGpool > sciatic	Differential score if DRGpool < sciatic	Differential score if TG > sciatic	Differential score if TG < sciatic	Maximal differential score (using consistency across the individual samples defining a group)
FDR and and differential score threshold										367 DEG >= 185, 857 DEG > 0, 1.22 % FDR at threshold 108	687 DEG >= 185, 1335 DEG > 0, 0.90 % FDR at threshold 103	419 DEG >= 185, 1305 DEG > 0, 2.67 % FDR at threshold 103	741 DEG >= 185, 1858 DEG > 0, 1.91 % FDR at threshold 102	1193 DEG >= 185, 2425 DEG > 0, 0.87 % FDR at threshold 115	721 DEG >= 185, 2164 DEG > 0, 0.97 % FDR at threshold 115	2015 DEG >= 185, 3779 DEG > 0, 0.19 % FDR at threshold 103	1639 DEG >= 185, 2810 DEG > 0, 0.19 % FDR at threshold 111	265 DEG >= 185, 1009 DEG > 0, 4.02 % FDR at threshold 104	290 DEG >= 185, 1175 DEG > 0, 3.65 % FDR at threshold 102	706 DEG >= 185, 2062 DEG > 0, 1.44 % FDR at threshold 112	553 DEG >= 185, 1974 DEG > 0, 1.49 % FDR at threshold 112	1887 DEG >= 185, 3878 DEG > 0, 0.26 % FDR at threshold 102	1882 DEG >= 185, 3135 DEG > 0, 0.32 % FDR at threshold 102	41 DEG >= 185, 552 DEG > 0, 4.86 % FDR at threshold 114	88 DEG >= 185, 1124 DEG > 0, 2.94 % FDR at threshold 109	988 DEG >= 185, 3456 DEG > 0, 0.78 % FDR at threshold 97	1540 DEG >= 185, 2755 DEG > 0, 0.79 % FDR at threshold 101	1608 DEG >= 185, 2723 DEG > 0, 0.96 % FDR at threshold 126	1533 DEG >= 185, 3540 DEG > 0, 0.91 % FDR at threshold 122
Group number										1>2	1<2	1>3	1<3	1>4	1<4	1>5	1<5	2>3	2<3	2>4	2<4	2>5	2<5	3>4	3<4	3>5	3<5	4>5	4<5
1	Mme	24590		3465	chr2	+	153799585	153880910	Mme		175.41		195.71		189.04		200		115.89		199.25		200		132.88		197.98		175.55	200
2	Rnf152	293561		5487	chr13	-	25186106	25262469	Rnf152		149.28		163.31		200		200		126.81		200		200		129.74		196.58		172.34	200
3	Meis2	311311		2813	chr3	-	107560197	107760589	Meis2		200		200		200		200		200		200		167.93		168.94	169.6		200		200
4	Epha4	316539		6337	chr9	-	83111223	83253458	Epha4		156.32		200		200		200		190.11		200		172.77		177			170.24		200
5	Itga11	315744		4982	chr8	+	67567199	67683973	Itga11		200		200		200		200		163.6		200		146.27		184.03					200
6	Rbp4	25703		904	chr1	-	256806476	256813678	Rbp4		150.83		189.91		200		190.64		163.91		190.23		188.85	122.76			99.99		131.42	200
7	Spp1	25353		1487	chr14	-	6673686	6679921	Spp1		200		200		200		200		190.89		167.43		200	122.12			143.52		199.44	200
8	Pmp2	688790		1347	chr2	+	93827504	93831419	Pmp2		182.2		178.71		200		200		147.52		168.84		200	115.97			184.86		200	200
9	Inhbb	25196		3119	chr13	-	35436532	35442222	Inhbb		189.27		198.35		200		191.89		200		156.34		167.72	194.3		171.54				200
10	Shox2	25546		1568	chr2	-	164118175	164126783	Shox2		137.42		200		200		198.88		200		165.61		169.74	194.11		182.67				200
11	Myom2	306616		4513	chr16	-	79587640	79671719	Myom2		200		191.57		200		200		153.17		200		200				195.07		200	200
12	Gas2	499156		2056	chr1	+	107263130	107363608	Gas2		152		197.41		200		200		146.68		156.12		200				158.26		162.27	200
13	Col2a1	25412		4538	chr7	-	139455242	139483997	Col2a1		140.09		178		200		200		118.65		165.59		200				153.72		160.7	200
14	Crlf1	290655		1668	chr16	-	20675042	20686317	Crlf1		146.16		160.66		200		200		125.65		195.98		200				191.55		200	200
15	Cntf	25707		1094	chr1	-	229599009	229601032	Cntf		137.51		172.32		200		200		131.55		188.53		200				199.27		200	200
16	Nexn	246172		1971	chr2	-	257453546	257474733	Nexn		106.73		173.78		192.62		196.93		176.01		200		200				189.21		193.13	200
17	Ugt8	50555		3481	chr2	-	229644479	229718672	Ugt8		119.18		154.85		200		200		122.01		197.04		200				194.8		200	200
18	Tuba1c	300218		1535	chr2	+	140716113	199203740	Tuba1c		155.73		181.3		198.69		200		119.73		146.92		200				199.35		200	200
19	Slit2	360272		7135	chr14	-	66831848	67170361	Slit2		187.49		199.16		200		200		152.57		198.62		200				192.88		189.6	200
20	Plagl1	25157		4850	chr1	+	7219587	7259536	Plagl1		199.44		200		200		200		173.04		195.98		200				163.46		127.62	200
21	Fgfr2	25022		4626	chr1	-	200590951	200696928	Fgfr2		151.06		184.96		200		200		123.35		197.6		200				168.47		130.7	200
22	Tll1	678743		4725	chr16	+	27399467	27597240	Tll1		139.08		196.7		200		200		144.25		197.88		200				153.21		172.53	200
23	Lect1	81512		1402	chr15	-	61923297	61947761	Lect1		198.06		194.14		200		200		151.85		153.74		200				194.86		200	200
24	Cyp2j10	313373		1778	chr5	-	115067843	115101961	Cyp2j10		153.14		199.81		200		200		173.06		198.13		200				164.14		145.22	200
25	Mgll	29254		1207	chr4	+	120671489	120771068	Mgll		123.47		191.87		200		200		124.37		182.9		200				188.68		145.95	200
26	St8sia5	364901		1131	chr18	+	73564312	73624941	St8sia5		200		200		200		200		156.96		198.13		200				188.85		161.55	200
27	Esm1	64536		2085	chr2	+	45104392	45113130	Esm1		196.35		198.07		185.41		192.81		152		120.65		196.35				104.36		150.82	198.07
28	Kcnk1	59324		2530	chr19	+	58823836	58862926	Kcnk1		198.06		200		200		200		129.76		146.14		188.06				124.75			200
29	Fcgbp	100303643		7967	chr1	+	85003280	85046840	Fcgbp		200		196.94		200		200		113.31		192.3		200				197.63			200
30	Prss12	85266		2499	chr2	+	227657983	227717884	Prss12		200		198.44		200		200		136.68		197.88		196.09				99.68			200
31	Mrgprh	404641		966	chr1	-	48069196	48070161	Mrgprh		145.56		184.64		192.29		197.09		119.3		185.9		177.53				97.41			197.09
32	Chrm3	24260		4086	chr17	-	63990599	64463222	Chrm3		200		199.39		200		200		199.44		200		118.04			181.69		196.73		200
33	Opcml	116597		2339	chr8	+	29453178	29962814	Opcml		177.09		200		185.38		180.73		200		200		152.99			197.58		195.51		200
34	Kcna1	24520		1746	chr4	-	159190781	159192526	Kcna1		142.35		200		200		200		200		200		188.88			153		190.06		200
35	Sytl3	499017		2209	chr1	+	47231093	47287372	Sytl3		200		200		200		200		200		200		109.17			200		200		200
36	Kcnip1	65023		1653	chr10	-	18558128	18942677	Kcnip1		179.34		200		185.04		134.88		200		200		122.81			198.56		160.17		200
37	Piwil2	306011		4899	chr15	-	52037992	52115978	Piwil2		200		200		200		200		198.64		200		118.82			186.3		200		200
38	Ano4	299714		3974	chr7	-	29492066	30024536	Ano4		200		200		200		200		200		200		188.62			144.81		164.16		200
39	Hopx	171160		1031	chr14	+	33354807	33362544	Hopx		189.27		200		200		200		198.79		198.69		134.37			144.6				200
40	Crym	117024		1201	chr1	-	189944895	189960066	Crym		193.28		197.75		173.12		200		198.12		192.78		187.5			117.63				200
41	A2m	24153		4574	chr4	+	154309426	154473038	A2m		198.06		192.14		200		200		137.19		152.76		200						154.15	200
42	Nav2	171563		10465	chr1	+	104576589	104941552	Nav2		136.6		185.59		200		199.44		127.87		200		163.98					129.04		200
43	Kcnd3	65195		6818	chr2	+	207923775	208140727	Kcnd3		200		200		200		200		181.44		184.41		131.14							200
44	Paqr5	315741		3701	chr8	-	66899990	66975932	Paqr5		198.88		200		200		200		199.35		197.32		186.35							200
45	Elovl7	361895		875	chr2	-	40373211	40386643	Elovl7		174.25		200		200		200		140.72		130.03		165.99							200
46	Slc13a4	503568		2070	chr4	-	62797677	62840357	Slc13a4		142.76		175.19		200		200		109.12		130.06		146.52							200
47	Myo5b	25132		6079	chr18	+	70427103	70727461	Myo5b		195.53		196.04		200		200		112.56		195.07		195.53							200
48	Rcsd1	360872		2598	chr13	-	83854664	83917001	Rcsd1		139.72		197.13		200		194.97		142.9		166.4		131.91							200
49	Inpp4b	116699		4392	chr19	-	29598279	30341442	Inpp4b		149.13		198.64		200		193.36		172.28		197.88		142.75							200
50	Chn2	84031		1037	chr4	+	84423708	84452989	Chn2		135.44		200		200		200		195.12		199.25		200							200
51	Steap2	312052		3479	chr4	+	25507463	25527087	Steap2		196.09		200		200		200		169.02		137.59		137.95							200
52	Cdh11	84407		5173	chr19	+	2393059	2551245	Cdh11		120.07		200		200		200		200		200		200							200
53	Slc40a1	170840		3236	chr9	-	52894365	52912293	Slc40a1		124.49		198.08		200		192.27		146.96		161.48		118.74							200
54	Tmem2	309400		6474	chr1	+	239412884	239474931	Tmem2		178.29		200		200		200		132.38		149.58		175.31							200
55	Masp1	64023		5111	chr11	+	80736666	80806278	Masp1		197.5		196.28		200		200		137.01		145.46		125.53							200
56	Cecr2	500308		4478	chr4	+	153217789	153322530	Cecr2		178.14		200		200		200		151.72		198.69		175.7							200
57	Wnt5a	64566		5422	chr16	+	4469451	4490271	Wnt5a		200		200		200		200		183.96		200		190.02							200
58	Kank4	313385		3703	chr5	-	117377402	117440185	Kank4		145.14		199.54		200		200		139.41		194.33		187.93							200
59	Pcdh18	295027		4890	chr2	-	138820183	138833865	Pcdh18		184.74		200		200		199.23		186.61		198.06		173.65							200
60	Gabra3	24947		1786	chrX	-	152415134	152642538	Gabra3		200		200		200		200		176.56		197.13		168.01							200
61	Gpr88	64443		4155	chr2	-	219258347	219262901	Gpr88		161.27		195.36		166.1		187.38		170.94		194.66		134.39							195.36
62	Ptges	59103		1254	chr3	-	9727408	9738752	Ptges		129.23		189.63		166.94		134.71		177.71		188.7		121.57							189.63
63	Calca	24241		976	chr1	-	184184018	184188911	Calca		190.56		198.77		170.63		178.95		200		200	200		166.3		200		200		200
64	Adam11	360638		2528	chr10	+	90731865	90746936	Adam11		200		197.32		200		198.88		167.62		200	200				200		200		200
65	Kcnip3	65199		818	chr3	-	120024850	120087024	Kcnip3		200		200		190.56		193.57		199.81		192.79	200				200		200		200
66	Amigo3	316003		1527	chr8	+	116830773	116832299	Amigo3		198.62		200		200		135.33		194.47		200	157.38				200		200		200
67	Aifm3	303786		2314	chr11	+	87365973	87380705	Aifm3		200		200		200		188.31		197.39		199.25	187.17				200		200		200
68	Dusp5	171109		2419	chr1	+	274245184	274258595	Dusp5		184.73		200		200		126.12		144.89		134.39	111.92				197.98		192.07		200
69	Arap2	305367		7047	chr14	+	48726045	48922807	Arap2		200		200		191.44		162.16		198.33		200	156.64				200		200		200
70	Ltbp2	59106		6452	chr6	-	108500114	108596446	Ltbp2		181.33		189.58		166.5		183.64		108.94		197.88				128.38			168.07		197.88
71	Coro6	245982		2418	chr10	-	62691952	62698541	Coro6		182.81		200		200		196.09		197.15		200					182.79		196.3		200
72	Hpse	64537		3095	chr14	+	10534358	10576686	Hpse		200		200		195.5		191.57		188.41		197.39					157.3		157.72		200
73	Pla2g7	301265		1772	chr9	-	19935754	19978013	Pla2g7		200		195.32		197.34		199.44		197.05		200					198.56		200		200
74	Lgi1	252892		1674	chr1	+	256955944	256996835	Lgi1		129.81		199.63		200		153.55		176.67		195.19					153.36		181.25		200
75	Kcna2	25468		2306	chr2	+	209839418	209843548	Kcna2		200		200		200		200		133.85		184.46					191.04		200		200
76	Cpm	314855		5450	chr7	+	60654350	60714620	Cpm		200		200		200		200		152.53		148.41					167.24		164.96		200
77	P2rx5	113995		2401	chr10	+	59725524	59737125	P2rx5		200		200		200		199.44		192.79		197.04					197.89		200		200
78	Baiap2l1	304282		2272	chr12	+	12227014	12321172	Baiap2l1		200		200		200		200		200		200					200		200		200
79	Ust	361450		1721	chr1	-	2333823	2627475	Ust		193.39		200		200		200		199.63		200					183.84		200		200
80	Sema7a	315711		2622	chr8	+	62723788	62745868	Sema7a		175.42		200		200		164.96		190.42		200					192.89		200		200
81	Cryba4	64348		782	chr12	+	50408702	50414432	Cryba4		175.69		190.92		200		151.43		123.31		135.48					127.2		133.21		200
82	Pde1c	81742		3186	chr4	-	86359820	86833450	Pde1c		200		200		200		198.88		171.72		192.78					166.83		189.58		200
83	Spag1	315033		3651	chr7	+	74994605	75054294	Spag1		168.29		200		200		158.05		161.87		180.17					175.27		189.58		200
84	Bves	365603		1480	chr20	+	50439885	50474678	Bves		200		200		200		200		199.25		197.13					193.33		181.57		200
85	Galnt18	293181		2515	chr1	-	176296186	176607466	Galnt18		169.61		200		200		186.51		183.56		190.52					157.74		167.17		200
86	Slc16a12	309525		1876	chr1	-	252977974	253000624	Slc16a12		200		196.92		200		182.25		197.05		200					196.3		194.09		200
87	Myo1e	25484		4037	chr8	+	76644715	76840240	Myo1e		169.51		200		200		197.76		192.54		200					157.73		198.69		200
88	Vipr2	29555		3360	chr6	+	143937961	144007028	Vipr2		173.78		200		169.35		181.39		152.41		167.29					110.58		129.38		200
89	Dok4	361364		1523	chr19	+	10563423	10574094	Dok4		193.42		200		200		144.02		138.91		147.95					186.1		193.12		200
90	Slc22a23	64559		6656	chr17	+	31236015	31403684	Slc22a23		175.4		200		200		188.37		179.35		191.99					154.2		175.27		200
91	Aox4	316424		4878	chr9	+	65110330	65167184	Aox4		200		200		200		200		197.24		194.66					197.47		182.67		200
92	Galnt5	83627		3512	chr3	+	44025964	44072073	Galnt5		184.24		200		200		182.85		200		200					200		200		200
93	Tox3	291908		2901	chr19	+	18157942	18188130	Tox3		200		200		200		199.72		200		200					200		200		200
94	Hs6st2	302489		2394	chrX	-	138677169	138972684	Hs6st2		200		198.56		200		200		200		200					200		200		200
95	Pknox2	680549		3225	chr8	-	39361698	39551700	Pknox2		190.84		200		200		188.14		152.84		177.69					157.96		181.54		200
96	Tmem26	309724		3226	chr20	-	21640655	21689655	Tmem26		200		200		200		194.91		167.34		199.44					121.75		160.09		200
97	Zfp385d	305691		1736	chr15	-	6200826	6587367	Zfp385d		200		200		200		200		154.62		171.72					179.56		189.5		200
98	Fam20a	303635		1626	chr10	-	97962892	98017171	Fam20a		198.88		200		200		200		136.84		186.13							130.32		200
99	Tgfb2	81809		2867	chr13	-	105041053	105140780	Tgfb2		166.09		197.41		200		166.1		116.19		159.91									200
100	Dusp10	63995		2704	chr13	+	104284660	104321455	Dusp10		199.44		200		200		200		174.83		167.96									200
101	Dnajc22	362998		1347	chr7	+	140781935	140786928	Dnajc22		186.22		199.81		200		179.88		166.72		153.98									200
102	Itga7	81008		3892	chr7	+	3355259	3383891	Itga7		133.03		195.98		200		193.42		149.51		175.12									200
103	Tmem56	365924		1051	chr2	-	224772895	224802997	Tmem56		154.58		197.32		200		193.01		140.09		158.41									200
104	Kif20b	309523		5567	chr1	+	253220086	253275523	Kif20b		128.52		185.38		188.81		160.97		126.02		115.33									188.81
105	Fxyd2	29639		239	chr8	+	49710477	49716955	Fxyd2		196.35		200		200		200		200				197.24	195.51					173.71	200
106	Crabp2	29563		772	chr2	+	187322416	187326762	Crabp2		165.77		187.94		194.69		200		142.08				195.53	133.73					192.41	200
107	PCOLCE2	684050		1505	chr8	+	103459219	103484557	PCOLCE2		194.94		200		200		199.16		186.31				188.31				122.69		154.26	200
108	Cyp2r1	361631		980	chr1	-	184094019	184106228	Cyp2r1		113.16		157.32		129.08		198.88		116.14				193.6				121.26		127.57	198.88
109	Cdkn2b	25164		2323	chr5	-	107851701	107857385	Cdkn2b		142.34		191.4		155.71		200		126.04				187.5						183.89	200
110	Etv4	360635		2329	chr10	-	89685058	89700283	Etv4		158.28		182.35		191.72		200		114.75				189.66						144.25	200
111	Slc16a4	295356		1954	chr2	+	210045293	210068578	Slc16a4		200		200		200		200		126.57				170							200
112	Sh2d4a	306376		2437	chr16	-	23084247	23156825	Sh2d4a		187.85		196.13		200		193.39		141.25				144.49							200
113	Mlf1	310483		1112	chr2	+	164549455	164582643	Mlf1		200		200		194.77		196.69		180.55			113.01		121.89		194.6		142.99		200
114	Pvalb	25269		538	chr7	-	119429018	119441487	Pvalb		198.18		198.81		191.49		200		184.02			200		181.25		200		200		200
115	Syne4	292781		1141	chr1	-	88772831	90956544	Syne4		183.96		200		166.51		178.65		128.67			175.63				199.81		191.57		200
116	Plaur	50692		1208	chr1	+	81328171	81344953	Plaur		195.56		200		192.72		178.14		163.34					173.73		161.51				200
117	Rasal3	314596		3968	chr7	-	14403592	14418950	Rasal3		175.1		200		188.47		133.68		183.05					149.96		171.98				200
118	Krt28	360623		1152	chr10	-	87276293	87286387	Krt28		200		200		200		200		181.56					185.14		190.46				200
119	Ptgds	25526		759	chr3	-	2686125	2689059	Ptgds		194.8		170.35		189.87		197.76		138.02							135.97				197.76
120	Gk	79223		4107	chrX	-	54227397	54303825	Gk		141.78		196.46		193.47		138.28		129.8							131.32				196.46
121	Chaf1b	288242		1933	chr11	+	34101291	34121371	Chaf1b		106.64		173.56		146.16		118.55		114.78											173.56
122	C1ql3	680404		768	chr17	-	80314186	80320681	C1ql3		200		173.42		200		200	200		200		147.03			115.92		196.93		174.48	200
123	Nos1	24598		4594	chr12	-	44215746	44381390	Nos1		194.22		197.57		200		200	200		199.44		200			198.88		165.99			200
124	Tpbg	83684		2333	chr8	+	93491761	93495130	Tpbg		200		196.75		200		181.4	198.14		169.76		199.44			133.85			164.06		200
125	Tmem158	117582		999	chr8	-	132344710	132345708	Tmem158		200		198.24		194.1		192.27	146.61		200		200		121.14		114.63				200
126	Wnt2b	116466		1774	chr2	-	207440886	207455258	Wnt2b		200		132.42		161.8		197.24	200		200		200					143.68		158.88	200
127	Aldh1l1	64392		2803	chr4	-	123516553	123557525	Aldh1l1		200		143.27		174.17		194.8	194.28		145.94		155.26					123.03			200
128	Syt15	306285		4049	chr16	+	10554136	10564936	Syt15		200		181		200		200	197.15		200		200					123.83			200
129	Trpv1	83810		2847	chr10	+	59799123	59824208	Trpv1		200		200		200		173.14	114.91		136.05		200				200		200		200
130	Ptgir	292661		1360	chr1	+	78833449	78835832	Ptgir		200		196.43		200		128.73	198.97		200		196.8				191.42		184.36		200
131	Fstl1	79210		2265	chr11	-	65792201	65845375	Fstl1		200		200		200		187.55	147.93		167.41		200				182.45		174.75		200
132	Wnt16	500047		1662	chr4	+	49369296	49379703	Wnt16		200		200		185.94		175.72	194.16		199.44		200				184.97		186.17		200
133	Ptger4	84023		1473	chr2	-	54952821	54963448	Ptger4		200		200		200		190.82	143.72		175.67		190.89				104.95				200
134	Chrm4	25111		2755	chr3	+	80833272	80841008	Chrm4		200		196.39		200		199.72	195.99		199.44		200						131.24		200
135	Cpne7	361433		2212	chr19	+	55929609	55946250	Cpne7		189.19		186.48		184.68		188.62	200		200		200								200
136	Cyp1b1	25426		2320	chr6	-	2310988	2316722	Cyp1b1		200		170.56		142.42		187.37	190.34		198.88		182.83								200
137	Krt8	25626		1666	chr7	-	143596511	143603745	Krt8		200		200		200		200	137.79		142.5		189.52								200
138	Ddit4l2	140582		725	chr2	+	242882432	242885088	Ddit4l2		200		179.27		170.45		134	189.41		200		200								200
139	Ramp3	56820		1225	chr14	+	86922223	86939722	Ramp3		200		196.63		195.63		200	194.62		200		192.83								200
140	Adora2a	25369		2485	chr20	-	14265252	14282873	Adora2a		200		177.14		200		177.32	120.08		127.33		170.7								200
141	Esr1	24890		2090	chr1	+	41323204	41590697	Esr1		200		199.58		200		157.07	200		200		142.06								200
142	Slc45a3	304785		3254	chr13	+	48745860	48766283	Slc45a3		200		191.65		200		200	192.08		200		200								200
143	Lrrc17	502715		2065	chr4	-	10108190	10138652	Lrrc17		200		134.95		181.82		200	184.53		187.34							193.49		195.07	200
144	Itm2a	317218		1574	chrX	-	78490872	78496814	Itm2a		200		160.46		181.95		200	197.49		200							200		200	200
145	Mfge8	25277		2171	chr1	-	140845478	140860882	Mfge8		200		148.95		176.84		200	167.72		139.03							186.52		171.17	200
146	Enpp2	84050		2825	chr7	-	94479931	94563086	Enpp2		200		153.25		182.5		200	187.02		153.08							179.68		140.02	200
147	Ada	24165		1395	chr3	-	160115840	160139947	Ada		200		144.04		167.66		196.91	184.05		176.13							149.35		136.87	200
148	Ednra	24326		4595	chr19	+	33928356	33991703	Ednra		200		200		200		200	177.97		155.96							143.09			200
149	Oprk1	29335		4739	chr5	-	13742656	13760460	Oprk1		197.56		199.02		200		200	136.94		128.49										200
150	Cnr1	25248		5465	chr5	+	49311030	49333056	Cnr1		200		199.81		200		198.06	185.7				200			171.75			199.25		200
151	Necab1	64169		1197	chr5	-	28507596	28737556	Necab1		200		200		200		198.62	111.01				200				200		200		200
152	Lpar3	66025		2346	chr2	+	252114373	252159072	Lpar3		187.26		185.19		173.03		192.32	114.04				200				127.72		198.69		200
153	Htr2a	29595		1566	chr15	+	56666152	56732469	Htr2a		200		193.51		200		197.24	130.6				191.41				101.84		150.21		200
154	Pde1a	81529		2080	chr3	-	66803247	67263658	Pde1a		200		198.08		200		200	172.21				171.29								200
155	Ptprg	171357		4426	chr15	-	12926056	13633839	Ptprg		197.5		148.37		191.33		137.08	126.4				135.05								197.5
156	Lpin3	362261		3131	chr3	+	156886454	156899438	Lpin3		194.97		134.09		168.46		200	123.17									164.92		145.44	200
157	Radil	304299		3687	chr12	+	14092541	14156704	Radil		200		198.52		200		200	167.04									126.26			200
158	Cidea	291541		809	chr18	+	63082861	63108450	Cidea		200		141.35		187.91		174	124.1												200
159	Dzip1l	315952		3580	chr8	+	107882219	107916209	Dzip1l		197.5		140.55		188.59		171.81	125.62												197.5
160	2017-03-01	690745		1944	chr13	-	102698544	102721218	2017-03-01		200		195.4		200		193.28				122.98		168.95		138.67		174.02		125.04	200
161	Gatm	81660		2265	chr3	-	114711570	114728155	Gatm		180.74		164.59		200		200				142.08		200		148.11		199.81		182.78	200
162	Aif1l	362107		3070	chr3	-	9237944	9262628	Aif1l		165.68		172.46		200		200				178.89		200		130.14		200		195.75	200
163	Rapgef3	59326		3355	chr7	-	139232326	139254196	Rapgef3		143.6		134.12		200		200				192.89		200		165.7		198.61		140.95	200
164	Efcc1	685202		1689	chr4	+	119633755	119661004	Efcc1		187.01		196.28		187.42		193.39				178.26		200		116.34		199.16		191.9	200
165	Prx	78960		4626	chr1	+	84304228	84324560	Prx		180.23		178.9		189.76		199.04				188.99		200		151.28		199.27		181.3	200
166	Mag	29409		2475	chr1	-	89345419	89360733	Mag		170.84		165.15		191.11		200				190.42		200		155.57		198.26		149.68	200
167	Dusp15	362238		3132	chr3	-	148417991	148428494	Dusp15		166.62		190.9		200		200				175.52		200		122.14		195.18		156.74	200
168	Sema5a	310207		10501	chr2	+	85377318	85808970	Sema5a		200		192.09		200		200				188.36		200		122.66		200		193.13	200
169	Cldn19	298487		1594	chr5	+	138300885	138305582	Cldn19		187.02		177.69		198.75		200				179.71		200		129.43		199.2		187.16	200
170	Endou	680317		1236	chr7	-	139202342	139223022	Endou		200		200		200		200				185.21		200		149.33		198.14		174.14	200
171	Slc36a2	246235		2395	chr10	-	40497184	40525033	Slc36a2		170.86		174.78		163.43		186.25				196.78		200		153.8		198.92		166.49	200
172	Pbld1	171564		1986	chr20	-	27103300	27117605	Pbld1		200		180.01		200		200				145.89		200		149.35		199.35		171.78	200
173	Mmp28	303384		1578	chrUn_KL568414v1	-	54316	70681672	Mmp28		133.58		143.65		195.25		200				142.04		198.62		124.24		195.3		139.84	200
174	Fam83f	315145		3062	chr7	+	121889157	121918772	Fam83f		165.5		156.51		200		200				167.17		199.44		144.04		193.4		144.71	200
175	Abcc9	25560		6580	chr4	-	176806122	176928540	Abcc9		134.05		123.93		200		200				172.89		200		122.01		196.04		175.75	200
176	Fgf4	116499		587	chr1	+	218025810	218027220	Fgf4		167.42		138.89		200		200				147.74		200		118.36		187.42		200	200
177	Kif19	303659		3472	chr10	+	103308392	103334466	Kif19		171.02		157.16		200		200				184.23		191.04		150.14		165.77			200
178	Padi2	29511		4504	chr5	+	159428529	159471104	Padi2		190.82		170.35		200		200				189.27		200		179.61		197.86			200
179	P2ry2	29597		1981	chr1	-	166031228	166045420	P2ry2		180.15		186.77		200		200				181.4		199.44		173.47		197.66			200
180	Maf	54267		1945	chr19	-	48194804	48196748	Maf		148.06		191.97		200		200				195.42		198.06		154.06		169.53			200
181	Mybpc1	362867		3911	chr7	-	29086159	29171787	Mybpc1		200		185.92		200		200				192.4		108.6		163.67		140.3			200
182	Drp2	66027		3140	chrX	+	105239840	105286052	Drp2		185.55		187.34		200		200				196.57		200		189.68		199.54			200
183	Slc6a1	79212		4045	chr4	+	146276855	146292174	Slc6a1		165.91		177.22		152.99		178.55				200		200		186.79		180.66			200
184	Il16	116996		4985	chr1	-	145781928	145870912	Il16		165.24		145.62		200		200				196.91		200		194.59		200			200
185	Lmod1	304816		3904	chr13	+	52147568	52189689	Lmod1		165.02		142.18		188.55		194.28				185.25		200		148.19		189.9			200
186	Ddn	25113		3575	chr7	-	140479711	140483693	Ddn		179.84		171.97		165		186.67				200		200		179.6		195.72			200
187	Hapln2	64057		1384	chr2	-	187396347	187401777	Hapln2		189.36		150.24		174.43		193.39				185.67		200		135.7		183.03			200
188	Col23a1	353303		2731	chr10	+	36741434	37028365	Col23a1		194.54		192.2		200		200				194.1		197.76		170.78		181.42			200
189	Gprc5b	293546		2549	chr1	-	188688743	188713280	Gprc5b		128.98		172.66		200		200				173.1		185.66		131.05		157.12			200
190	Peli2	305835		3473	chr15	+	24942218	25084250	Peli2		167.17		171.25		200		200				184.97		200		159.72		195.99			200
191	Agt	24179		1934	chr19	-	57321639	57333433	Agt		125.86		145.48		200		154.28				183.07		130.15		143.23		120.02			200
192	Plekhh2	313866		4467	chr6	+	7793855	7893519	Plekhh2		197.24		189.92		200		200				200		200		184.76		195.93			200
193	Cacna1g	29717		7756	chr10	-	82129074	82197520	Cacna1g		165.53		153.99		200		200				187.62		195.53		160.79		182.33			200
194	Sec14l5	287060		2233	chr10	-	10591251	10629735	Sec14l5		186.81		197.79		170.95		189.23				199.44		198.06		186.83		183.39			199.44
195	Pard6g	307237		1149	chr18	+	76559877	76627843	Pard6g		126.48		135.5		199.44		196.91				149.5		149.29		134.44		135.47			199.44
196	Serpine2	29366		2062	chr9	-	85560853	85626094	Serpine2		158.51		181.25		200		200				157.38		200				185.33		173.79	200
197	Mal	25263		2272	chr3	-	120209647	120233655	Mal		138.88		157.19		200		200				174.64		200				195.12		200	200
198	Rhpn1	300030		3337	chr7	+	116739062	116749791	Rhpn1		185.78		192.61		200		200				171.55		200				183.24		166.67	200
199	Wisp1	65154		1871	chr7	+	107695227	107723756	Wisp1		113.1		153.42		195.25		200				143.97		200				198.97		199.25	200
200	Otop1	305427		1827	chr14	-	77236278	77263729	Otop1		200		200		200		200				176.52		200				193.26		176.73	200
201	Bcas1	246755		2675	chr3	-	167957994	168033457	Bcas1		181.18		173.97		170.14		195.73				135.88		200				198.47		192.95	200
202	Slco1a2	170698		3622	chr4	-	175969549	176026163	Slco1a2		125.92		160.84		189.98		200				135.3		199.44				175.57		158.06	200
203	Mpz	24564		1991	chr13	+	89524204	89530070	Mpz		168.96		173.76		200		200				133.71		200				191.77		198.51	200
204	Egr2	114090		2963	chr20	-	22454461	22458753	Egr2		192.3		177.58		200		200				139.67		152.25				166.91		138.5	200
205	Ephx4	289440		1180	chr14	-	3360712	3389943	Ephx4		200		175.58		200		200				133.64		200				193.77		200	200
206	Rapsn	362161		1430	chr3	+	79860207	79869486	Rapsn		189.38		174.79		200		199.45				191.8		200				192.85		184.1	200
207	Gja1	24392		3132	chr20	+	37876650	37889094	Gja1		158.58		196.76		198.69		200				121.03		186.11				142.88		122.34	200
208	Gjb1	29584		1548	chrX	+	71272030	71279968	Gjb1		154.26		156.88		198.07		200				184.06		200				195.08		197.04	200
209	Tnfrsf25	500592		1626	chr5	+	169288871	169293137	Tnfrsf25		200		142.96		200		200				200		200				177.06		190.25	200
210	B3gnt5	116740		4209	chr11	-	84919055	84931160	B3gnt5		162.94		157.31		200		200				182.51		200				194.99		200	200
211	Slc52a3	311536		2222	chr3	+	147511563	147516187	Slc52a3		181.74		173.19		200		194.94				137.07		193.16				164.74		139.39	200
212	Shisa3	498356		2195	chr14	-	42216653	42221225	Shisa3		142.74		106.07		195.63		200				119.43		199.44				188.21		169.04	200
213	Mecom	294924		5678	chr2	-	117396086	117993604	Mecom		134.41		169.01		200		200				167.31		200				199.54		195.35	200
214	Gldn	315675		2385	chr8	+	58870516	58914605	Gldn		125.35		143.46		200		200				154.09		200				194.96		188.05	200
215	Cyp39a1	301264		3195	chr9	-	19804079	19880346	Cyp39a1		174.39		157.26		200		200				160.51		200				200		199.25	200
216	Hspb2	161476		549	chr8	-	55176847	55177818	Hspb2		156.83		158.86		189.52		198.25				123.05		200				188.44		200	200
217	Tnfrsf11b	25341		2786	chr7	-	93798580	93826586	Tnfrsf11b		154.05		181.25		200		192.28				151.37		200				186.14		192.55	200
218	Fgf7	29348		693	chr3	+	118317761	118366872	Fgf7		156.44		168.5		157.63		185.38				176.01		200				199.17		199.44	200
219	Cpt1b	25756		2829	chr7	-	130395212	130404262	Cpt1b		157.49		113.08		168.55		190.01				161.64		198.06				155.99		149.85	198.06
220	Tnnt3	24838		1080	chr1	+	215666628	215683628	Tnnt3		199.44		162.19		181.67		200				112.6		198.58				154.15			200
221	Cyp3a9	171352		1859	chr12	-	19074288	19114491	Cyp3a9		200		174.01		200		200				188.08		199.44				155.07			200
222	Adamts15	300474		6064	chr8	-	31977001	32000378	Adamts15		176.76		184.88		200		200				131.31		176.46				147.86			200
223	Bmp6	25644		1521	chr17	-	26955142	27112820	Bmp6		189.36		197.95		200		200				153.51		178.79				120.6			200
224	Cacna1c	24239		8257	chr4	-	150641066	151269159	Cacna1c		131.49		182.73		199.44		200				161.18		182.78				134.29			200
225	RGD1561161	294747		5319	chr2	+	45182391	45241179	RGD1561161		121.18		156.51		176.2		187.79				146.11		174.47				177.45			187.79
226	Mroh7	298301		4161	chr5	-	126283872	126323797	Mroh7		200		170.73		200		200				176.07		177.77							200
227	Sema3f	315996		3485	chr8	-	116439996	116469915	Sema3f		200		200		200		200				152.88		153.36							200
228	Lonrf3	298322		2711	chrX	+	122938035	122971578	Lonrf3		200		197.95		200		200				123.33		136.18							200
229	Il17rb	306247		2056	chr16	-	6065326	6077978	Il17rb		171.39		147.13		175.1		200				128.51		176.17							200
230	Gpr155	311730		4810	chr3	-	60051546	60105242	Gpr155		137.24		177.4		198.13		199.44				134.33		154.92							199.44
231	Kcns3	83588		2311	chr6	-	36764040	36819810	Kcns3		200		200		200		147.94				141.56	200				200		200		200
232	Robo2	84409		8964	chr11	-	11062866	11585534	Robo2		200		200		200		158.71				163.85	200				200		200		200
233	Acacb	116719		7345	chr12	-	48128405	48218955	Acacb		151.95		188.09		200		186.22				182.01				130.01			129.17		200
234	Adra1a	29412		1428	chr15	+	43299385	43392431	Adra1a		168.11		129.59		170.24		157.76				200				166.47			187.72		200
235	Rps6ka3	501560		3067	chrX	+	37469736	37571933	Rps6ka3		158.54		194.94		200		135.44				141.65					127.84		158.43		200
236	Ephb1	24338		4625	chr8	-	110376954	110813000	Ephb1		200		200		200		200				168.98					132.3		176.82		200
237	Magi3	245903		5862	chr2	-	206499467	206699105	Magi3		195.56		199.81		200		156.8				131.03					159.46		186.73		200
238	Sestd1	295678		2747	chr3	-	64044111	64113332	Sestd1		199.44		200		200		189.44				149.92					147.81		166.53		200
239	Slc24a3	85267		3746	chr3	+	139333942	139835727	Slc24a3		200		200		200		186.4				145.57					176.61		196.17		200
240	Arhgap20	367085		3887	chr8	+	56179816	56261194	Arhgap20		200		200		200		200				127.73							159.05		200
241	Fam81a	315789		2892	chr8	-	76522424	76579387	Fam81a		200		200		200		200				141.39							173.76		200
242	Slc25a34	298606		2228	chr5	-	160175206	160179978	Slc25a34		138.21		176.45		199.44		149.09				138.16							130.57		199.44
243	Bmper	300455		3785	chr8	+	24369916	24615479	Bmper		182.79		191.18		200		180.36				129.64									200
244	Elmo1	361251		3911	chr17	-	46352103	46888788	Elmo1		200		200		200		200				142.89									200
245	Zfp521	307579		4723	chr18	-	5032029	5314511	Zfp521		196.94		200		200		199.44				183.99									200
246	Shroom3	305230		6781	chr14	-	16622767	16902267	Shroom3		129.86		188.27		200		178.33				160.85									200
247	Peak1	315686		7011	chr8	-	60867819	61079526	Peak1		123.26		172.12		195.36		157.32				127.28									195.36
248	Adhfe1	362474		1856	chr5	-	9403196	9429745	Adhfe1		117.09		162.86		185.78		161.08				131.88									185.78
249	Eno3	25438		1435	chr10	+	57278307	57283659	Eno3		122.1		137.71		134.22		161.09				122.15									161.09
250	Gng8	245986		560	chr1	+	78820262	78822224	Gng8		200		144.67		200		200			145.02			198.06				165.3		200	200
251	Rhbdl3	287556		3750	chr10	+	67677071	67731670	Rhbdl3		200		184.57		165.88		164.18			144.3		145.34								200
252	Haus4	305882		1528	chr15	-	33182139	33193527	Haus4		198.88		190.4		151.13		154.21			160.15		154.1								198.88
253	Clmn	299285		4069	chr6	-	128474272	128567267	Clmn		185.36		139.59		200		200						127.95		157.51		160.22			200
254	Mt2A	689415		383	chr19	-	11307966	11308740	Mt2A		200		200		200		200						166.33	119.23			183.96		200	200
255	Mt1	24567		389	chr19	-	11301991	11303007	Mt1		190.63		182.9		173.81		200						200	117.1			197.71		200	200
256	Cyb5r2	365345		1305	chr1	-	171971699	171979933	Cyb5r2		172.55		142.02		191.8		200						200				197.38		200	200
257	Sgk1	29517		2527	chr1	-	24185451	24193567	Sgk1		165.97		121.75		160.25		200						159.46				157.28		163.65	200
258	Pllp	64364		1476	chr19	+	10731855	10752641	Pllp		168.93		169.53		200		200						200				199.28		200	200
259	Aldh1l2	299699		3196	chr7	+	26375866	26425838	Aldh1l2		120.77		142.51		123.11		200						200				200		200	200
260	Cdkn1c	246060		2054	chr1	-	216661067	216663721	Cdkn1c		137.03		128.19		185.94		200						200				194.32		200	200
261	Fam107a	361018		2842	chr15	+	18399733	18415959	Fam107a		191.28		195.74		200		200						199.44				193.08		186.57	200
262	Ccdc80	64387		4097	chr11	-	60645660	60679249	Ccdc80		175.4		129.33		195.1		200						200				199.16		187.7	200
263	Creb3l1	362165		2642	chr3	-	80892433	80933283	Creb3l1		185.2		136.04		161.36		200						145.58				147.04		175.91	200
264	Mbp	24547		2160	chr18	+	79326738	79437310	Mbp		154.13		162.51		198.69		200						200				198.86		198.69	200
265	Fndc1	308099		5193	chr1	+	47626099	47686843	Fndc1		192.09		161.77		199.44		200						200				198.46		200	200
266	Ncmap	689826		509	chr5	-	153729250	153737161	Ncmap		174.08		175.66		168.56		187.65						200				198.79		196.73	200
267	Dusp14	360580		1370	chr10	-	71363688	71383602	Dusp14		178.54		199.25		193.24		200						194.67				153		177.05	200
268	Cldn5	65131		1427	chr11	-	86356292	86357718	Cldn5		106.57		111.99		118.52		200						186.81				186.35		194.14	200
269	Pde4c	290646		2161	chr16	-	20442609	20460959	Pde4c		200		200		200		200						168.16				151.02		148.84	200
270	Gsta4	300850		786	chr8	+	85497557	85514720	Gsta4		149.83		157.89		187.02		200						200				188.21		200	200
271	Thbs2	292406		5728	chr1	-	56653929	56683571	Thbs2		114.76		166.83		200		200						182.72				198.52		200	200
272	Diaph3	290396		4488	chr15	-	69928508	70399988	Diaph3		200		198.14		198.69		200						172.22				119.5		196.57	200
273	Rnd3	295588		2002	chr3	-	36643374	36660727	Rnd3		135.85		122.47		149.38		200						166.35				157.93		163.65	200
274	Styxl1	360792		1280	chr12	+	23954760	23987102	Styxl1		128.93		137.06		184.78		200						186.81				154.95		147.27	200
275	LOC684871	684871		1294	chr16	+	72388842	72403180	LOC684871		125.01		177.62		182.97		200						191.84				178.12		192.41	200
276	Gldc	309312		3367	chr1	-	248297331	248377093	Gldc		200		156.57		199.44		191.37						200				187.45		200	200
277	Emid1	685462		1601	chr14	-	85357222	85398532	Emid1		138.75		136.56		199.44		200						200				186.91		200	200
278	Lhfp	499615		2084	chr2	+	142262236	142461980	Lhfp		151.5		126.48		169.18		200						169				179.16		156.63	200
279	Gpr81	689936		1056	chr12	+	38145177	38146232	Gpr81		146.91		141		200		194.36						187.69				146.79		180.68	200
280	Pamr1	311252		2237	chr3	+	92403649	92495366	Pamr1		200		199.15		200		200						200				200		196.78	200
281	Mss51	289904		1589	chr15	+	4240203	4252072	Mss51		200		111.56		189.14		200						157.48				147		195.74	200
282	Syce3	689933		710	chr7	-	130360511	130368819	Syce3		177.26		169.34		200		200						199.04				178.85		200	200
283	Atp10a	365266		5215	chr1	+	115973343	116141892	Atp10a		135.43		162.21		182.95		200						196.94				188.38		152.22	200
284	Timp4	680130		1701	chr4	-	147156948	147163467	Timp4		121.03		162.47		160.83		200						190.26				170.99		185.21	200
285	Psat1	293820		2035	chr1	-	233124090	233145941	Psat1		185.81		187.7		200		200						200				190.95		192.03	200
286	S100b	25742		1484	chr20	-	13130636	13142856	S100b		191.45		197.22		198.69		200						187.55				144.81		169.42	200
287	Bmp7	85272		2448	chr3	-	170879972	170955820	Bmp7		178.18		136.62		124.56		200						157.99				171.58		125.01	200
288	Nov	81526		1451	chr7	+	94375134	94382154	Nov		157.07		118.44		170.74		200						188.75				149.65		159.25	200
289	Npw	259224		684	chr10	-	14021187	14022452	Npw		194.54		164.95		196.73		200						200				194.1		200	200
290	Dennd2c	295333		4964	chr2	+	205617220	205660613	Dennd2c		151.21		151.85		176.32		199.44						161.27				149.29		136.67	199.44
291	Gjc1	266706		1594	chr10	-	90781674	90909572	Gjc1		146		127.29		125.25		199.44						180.36				188.19		189.79	199.44
292	RGD1306739	361834		1283	chr20	+	21316826	21426034	RGD1306739		107.02		110.68		130.95		189.03						199.44				163.95		192.24	199.44
293	Clhc1	289865		2070	chr14	+	113968563	114008001	Clhc1		162.41		148.89		179.91		193.87						193.42				121.47		161.63	193.87
294	Fam83d	311598		2253	chr3	+	155269344	155288612	Fam83d		170.66		139.75		142.49		193.48						154.97				142.31		175.06	193.48
295	Degs2	314438		1285	chr6	-	132591968	132608600	Degs2		185.99		189.33		176.46		183.13						176.7				182.85		191.68	191.68
296	Gpr150	499486		2137	chr2	-	2812554	2814690	Gpr150		138.22		176.19		188.47		181						159.64				135.3		135.37	188.47
297	Pdgfc	79429		1116	chr2	+	179952227	180126897	Pdgfc		179.4		184.45		158.25		185.4						181.42				162.62		140.7	185.4
298	Npr3	25339		1720	chr2	-	61889053	61949706	Npr3		189.33		161.02		193.87		200						128.16				157.9			200
299	Prkd1	85421		2757	chr6	-	71035789	71349249	Prkd1		200		200		200		200						158.54				136.22			200
300	Gjc2	497913		2081	chr10	-	45526745	45534570	Gjc2		197.96		191.25		199.08		200						116.15				105.52			200
301	Sptb	314251		6794	chr6	-	99675083	99783069	Sptb		174.27		176.17		200		200						185.62				187.8			200
302	Sema3d	246262		4922	chr4	-	19224378	19413519	Sema3d		182.94		162.54		190.65		198.06						122.04				158.66			198.06
303	Prr16	361327		3138	chr18	+	45946130	46151627	Prr16		200		200		200		200						154.76						147.14	200
304	Id4	291023		1626	chr17	-	16692557	16695126	Id4		197.5		198.41		198.62		200						152.27						136.29	200
305	Rspo3	498997		1006	chr1	+	30682049	30765160	Rspo3		200		194.88		200		200						119.15						126.54	200
306	Qpct	313837		942	chr6	+	1657332	1689123	Qpct		162.13		183.53		162.71		196.68						134.77						131.32	196.68
307	Lrrc23	312707		1481	chr9	-	20241076	157304581	Lrrc23		160.2		179		192.29		200						158.5							200
308	Epha3	29210		3062	chr11	-	423769	782954	Epha3		185.3		187.29		200		200						124.79							200
309	Angpt1	89807		1890	chr7	-	81342374	81592299	Angpt1		200		193.95		193.09		200						119.71							200
310	Ntsr2	64636		1526	chr6	+	41917094	41923779	Ntsr2		200		200		198.21		200						128.53							200
311	Fbln5	29158		2374	chr6	-	125644799	125723957	Fbln5		188.52		193.6		200		200						134.38							200
312	Plekhf1	308543		1470	chr1	-	94609375	94610844	Plekhf1		157.88		194.36		196.57		200						158.47							200
313	Ptrf	287710		1393	chr10	-	88862513	88874495	Ptrf		142.85		144.83		191.7		199.44						140.98							199.44
314	Atp6v1c2	362802		1561	chr6	-	42585976	42632289	Atp6v1c2		121.24		157.53		117.86		191.38						149.54							191.38
315	Fgf18	29369		555	chr10	-	18047109	18063391	Fgf18		200		200		200		197.43					187.89				197.78		190.12		200
316	Large	361368		3634	chr19	-	12481563	12942943	Large		200		200		200		143.3					162.6				176.43		184.25		200
317	Ptgfr	25652		3001	chr2	-	257005829	257038105	Ptgfr		200		200		200		200					130.87				182.33		187.78		200
318	Prkg1	54286		1951	chr1	-	248982039	250300952	Prkg1		200		200		200		180.28					200				200		200		200
319	Kcnt2	304827		3535	chr13	+	57131395	57519674	Kcnt2		190.48		200		188.88		143.95					199.17				200		187.89		200
320	Six1	114634		3188	chr6	-	95929060	95934296	Six1		191.07		200		182.08		200					200				200		200		200
321	Stbd1	305234		1934	chr14	-	16976355	16979760	Stbd1		200		200		200		130.07					195.36				200		198.69		200
322	Gprc5c	287805		1857	chr10	+	103396155	103414098	Gprc5c		200		200		200		198.06					191.86				179.59		200		200
323	Pex5l	286937		1809	chr2	-	119330330	119537699	Pex5l		200		200		200		157.72					182.43				170.4		196.09		200
324	Tusc5	360576		3380	chr10	-	63471330	63491713	Tusc5		200		200		200		198.17					191.13				185.76		178.97		200
325	RGD1304810	306504		2491	chr16	-	59317699	59366824	RGD1304810		200		198.1		200		200					172.02				179.57		149.26		200
326	Chst15	286974		1701	chr1	-	204245844	204275542	Chst15		200		200		200		153.97					200				200		200		200
327	Cacna1h	114862		7871	chr10	-	14730941	14788617	Cacna1h		200		200		200		195.53					189.7				151.37		196.78		200
328	Spon1	64456		4019	chr1	+	178636621	178935050	Spon1		199.44		198.25		197.88		109.26					168.16				158.95		155.72		199.44
329	Gcnt2	306860		4093	chr17	-	21634546	21677477	Gcnt2		198.88		197.14		199.44		144.94					144.29				140.2		146.08		199.44
330	Pth1r	56813		1836	chr8	-	118988208	119007807	Pth1r		200		200		200		199.19					135.36				133.76				200
331	Ankrd24	299639		3472	chr7	-	10917361	10936415	Ankrd24		200		155.29		195.63		135.42					161.84						135.1		200
332	Fgf10	25443		648	chr2	+	51673480	51747533	Fgf10		200		198.88		200		200					117.11								200
333	Papolb	304300		2347	chr12	+	14112426	14114772	Papolb		200		200		200		200					167.5								200
334	Fam122b	501647		3806	chrX	+	157853993	158376771	Fam122b		199.44		184.13		172.54		166.54					129								199.44
335	H19	309122		2325	chr1	-	215744404	215747080	H19		108.78		109.94		200		197.97								155.14		158.05			200
336	Gpx2	29326		1010	chr6	-	99839960	99843245	Gpx2		200		200		200		200							170.87		152.94				200
337	Crabp1	25061		755	chr8	+	59344097	59352135	Crabp1		200		200		198.32		200							129.74		169.32				200
338	Tmem47	501569		4130	chrX	+	48779110	48805644	Tmem47		196.91		199.54		170.33		196.91							149.81						199.54
339	Nxn	360577		1347	chr10	-	64412833	64550145	Nxn		183.01		149.3		148.44		198.62										132.59		143.8	198.62
340	Has3	266805		2465	chr19	+	39063998	39073425	Has3		160.3		139.03		120		179.79										106.2		130.99	179.79
341	Nkd1	364952		2556	chr19	-	19436333	19509087	Nkd1		196.91		163.58		191.42		200										119.83			200
342	Anxa5	25673		1418	chr2	-	123162496	123193040	Anxa5		183.64		197.78		185.96		145.74									142.24				197.78
343	Adora2b	29316		1839	chr10	+	48569566	48586366	Adora2b		194.97		194.2		195.42		167.26									125.15				195.42
344	Slc25a45	689625		1611	chr1	+	221237629	221244564	Slc25a45		176.74		193.83		191.42		153.8									113.96				193.83
345	Pacsin3	311187		1753	chr3	+	80072489	80081054	Pacsin3		177.16		140.68		133.54		198.62												154.67	198.62
346	Rnf125	361296		1139	chr18	-	15193226	15225454	Rnf125		198.06		189.27		200		163.98											160.19		200
347	Gpr63	297952		2417	chr5	+	39329423	39370900	Gpr63		200		200		200		192.27											131.05		200
348	Pbx3	311876		2318	chr3	-	13241477	13436022	Pbx3		200		172.86		188.85		196.94													200
349	Lrrtm3	294380		3842	chr20	+	25990304	26163656	Lrrtm3		200		200		200		200													200
350	Spats2l	316426		2480	chr9	+	64745051	64843961	Spats2l		198.88		182.13		177.34		200													200
351	Pgf	94203		1563	chr6	-	108994016	109004598	Pgf		200		199.81		200		200													200
352	Cpne8	362988		3380	chr7	-	131623181	131798236	Cpne8		190.02		200		200		196.91													200
353	Gfra1	25454		3602	chr1	-	279207586	279572536	Gfra1		198.06		197.59		200		194.97													200
354	Trim63	140939		1842	chr5	+	152533362	152547138	Trim63		200		200		200		200													200
355	Ebf3	361668		4843	chr1	-	209523157	209641123	Ebf3		200		200		200		200													200
356	Cldn11	84588		1848	chr2	-	115823541	115836846	Cldn11		198.88		132.06		137.56		200													200
357	Slc1a3	29483		3914	chr2	-	57860881	57935363	Slc1a3		200		197.97		200		200													200
358	RGD1309079	315891		4023	chr8	-	102140713	102159828	RGD1309079		200		199.81		200		200													200
359	Shh	29499		1715	chr4	-	718538	727691	Shh		200		200		200		200													200
360	Cask	29647		3493	chrX	+	9815652	10156155	Cask		193.85		195.64		199.44		171.51													199.44
361	Ogfrl1	316290		1706	chr9	-	29634178	29647903	Ogfrl1		172.3		194.14		199.44		180.94													199.44
362	Fam26e	294431		1696	chr20	-	27651818	27657895	Fam26e		187.47		199.25		192.78		198.88													199.25
363	Runx1t1	362489		3364	chr5	+	27326762	27440018	Runx1t1		164.73		179.47		197.88		187.33													197.88
364	Parp3	300985		2100	chr8	-	115173445	115179191	Parp3		182.6		171.63		192.96		197.24													197.24
365	Il13ra1	252963		3649	chrX	+	122724081	122783799	Il13ra1		196.35		145.74		158.72		133													196.35
366	Grip2	171571		5178	chr4	+	123586231	123636039	Grip2		192.83		125.95		196.17		112.74													196.17
367	Oxr1	117520		4616	chr7	+	80351774	80788093	Oxr1		159.3		191.71		195.55		136.2													195.55
368	Mospd1	317312		2200	chrX	+	157746034	157774505	Mospd1		192.45		195.51		182.39		160.55													195.51
369	Zyx	114636		2557	chr4	+	71740532	71749385	Zyx		158.81		156.39		176.21		194.72													194.72
370	Eps8l2	361674		3140	chr1	+	214331913	214353460	Eps8l2		177.49		117.2		194.1		177.74													194.1
371	Golim4	310526		2921	chr2	-	174322339	174413362	Golim4		193.85		159.21		185.35		176.24													193.85
372	Nfe2l3	312331		2389	chr4	+	81205214	81233068	Nfe2l3		193.63		193.16		158.75		176.05													193.63
373	LOC688765	688765		1899	chr16	-	58729775	58731673	LOC688765		140.48		161.63		182.01		192.6													192.6
374	Ostf1	259275		1172	chr1	+	234749568	234796739	Ostf1		143.5		192.59		156.33		167.09													192.59
375	Grasp	192254		1466	chr7	+	142869785	142877551	Grasp		149.29		176.5		183.27		192.19													192.19
376	Mfsd2a	298504		2147	chr5	-	140642870	140657745	Mfsd2a		148.27		172.77		184.52		191.97													191.97
377	Prickle2	312563		7759	chr4	-	124238167	124584045	Prickle2		132.16		155.55		191.17		180.94													191.17
378	Adam9	290834		3094	chr16	+	71810377	71887926	Adam9		130.19		168.37		188.64		149.27													188.64
379	Tgfb3	25717		2619	chr6	-	109913757	109935533	Tgfb3		163.47		139.61		169.54		187.75													187.75
380	Cachd1	298267		4443	chr5	+	119596726	119832326	Cachd1		139.05		163.44		187.59		148.31													187.59
381	Flrt3	366205		2823	chr3	-	134684451	134696586	Flrt3		162.56		154.16		187.45		181.18													187.45
382	Rassf7	293623		1413	chr1	+	214203861	214205782	Rassf7		186.99		165.93		170.47		186.04													186.99
383	Abcg2	312382		2175	chr4	+	88834066	88890268	Abcg2		143.31		160.47		185.96		164.57													185.96
384	Slc27a3	295219		2274	chr2	-	189760747	189765415	Slc27a3		185.94		180.83		149.16		121.22													185.94
385	Fgfbp3	499349		1722	chr1	-	255555050	255557055	Fgfbp3		177.17		161.61		127.67		183.36													183.36
386	Pygl	64035		2712	chr6	-	92597759	92643734	Pygl		161.05		156.19		179.99		183.28													183.28
387	Rgs14	114705		2857	chr17	-	9777925	9792007	Rgs14		180.86		177.12		164.81		104.19													180.86
388	Tbxa2r	24816		1881	chr7	-	11253180	11257977	Tbxa2r		163.77		157.19		178.7		174.19													178.7
389	Hspb6	192245		1310	chr1	+	89008117	89010256	Hspb6		177.35		132.82		126.63		169.52													177.35
390	Hif1a	29560		3681	chr6	+	96811185	96856050	Hif1a		141.78		129.97		167.83		177.02													177.02
391	Ldb3	498587		4847	chr16	-	10878505	10941418	Ldb3		159.3		133		170.39		163.93													170.39
392	Ube2e2	361013		914	chr15	+	7402247	7927939	Ube2e2		136.73		167.72		130.03		160.86													167.72
393	Zim1	308322		3339	chr1	+	70244884	70266709	Zim1		146.52		127.89		163.04		103.74													163.04
394	Ggnbp1	494520		1388	chr20	+	5619020	5625320	Ggnbp1		144.94		129.95		142.07		146.63													146.63
395	Gabrb2	25451		1425	chr10	+	27975353	28187368	Gabrb2		174.38		200		200	200			154.31		200	200			178.04	200		200		200
396	Miat	102552664		8474	chr12	+	50447251	50461859	Miat		188.9		200		200	200			173.03		200	200				200		200		200
397	Grik1	29559		3316	chr11	-	27811954	28213539	Grik1		199.44		200		200	200			193.44		157.5	200				200		200		200
398	Lrrn1	500280		3056	chr4	+	139670092	139673147	Lrrn1		191.45		200		200	129.29			200		200	200				200		200		200
399	Cds1	81925		1947	chr14	-	9396511	9456964	Cds1		148.81		200		200	191.25			167.62		197.5	188.75				198.09		181.67		200
400	Cpne4	367160		4163	chr8	+	113105814	113586418	Cpne4		177.79		200		200	200			168.24		162.22	200				200		200		200
401	Plcd4	140693		2695	chr9	+	81816872	81844364	Plcd4		200		200		200	185.66			179.12		200	188.68				196.7		189.93		200
402	Hhatl	301073		1773	chr8	-	130422072	130429071	Hhatl		200		200		200	200			172.35		160.65	200				200		200		200
403	Necab3	311562		1772	chr3	-	150047826	150062311	Necab3		200		200		200	166.26			191.2		177.82	188.81				198.29		172.05		200
404	Kcnc3	117101		5258	chr1	+	100593669	100607873	Kcnc3		154.39		200		200	194.94			196.86		200	193.5				200		189.4		200
405	Kcnd1	116695		3712	chrX	-	15506724	15520712	Kcnd1		193.82		200		200	190.08			141.31		146.8	200				200		200		200
406	Slitrk3	310519		3322	chr2	-	170452702	170460754	Slitrk3		200		200		200	200			152.07		189	200				200		200		200
407	Nefh	24587		3843	chr14	-	85181572	85191557	Nefh		198.88		200		200	200			196.32		193.08	200				200		200		200
408	Rph3a	171039		2656	chr12	+	41073824	41148489	Rph3a		133.26		200		200	189.01			199.35		200	180.01				196.88		164.52		200
409	Phyhipl	309901		1520	chr20	+	19325121	19358721	Phyhipl		164.62		200		200	197.2			180.32		166.22	191.59				200		186.29		200
410	LOC100125362	100125362		5599	chr8	-	57248620	57255263	LOC100125362		200		200		200	200			161		182.69	200				200		200		200
411	Nrxn3	116508		6003	chr6	+	112133204	114067564	Nrxn3		185.38		200		200	194.54			127.53		182.44	192.96				193.54		169.48		200
412	Gdpd2	302421		2500	chrX	+	70563509	70572295	Gdpd2		198.88		194.75		200	200			137.26		146.53	200				200		200		200
413	Esrrg	360896		3191	chr13	+	106121602	106681211	Esrrg		157.39		198.98		200	194.55			143.71		163.77	193				200		188.59		200
414	Rbfox3	287847		1128	chr10	-	107518744	107539465	Rbfox3		200		200		200	200			194.56		197.32	200				200		200		200
415	Slc24a2	84550		8800	chr5	-	105336287	105579959	Slc24a2		200		200		200	181.11			139.71		186.53	200				200		200		200
416	Scml4	309859		4333	chr20	+	47596675	47689245	Scml4		165.03		200		200	187.33			154.18		160.17	200				200		200		200
417	Ndst3	295430		2776	chr2	-	227738650	227890077	Ndst3		190		199.02		200	192.65			161.76		182.24	200				200		200		200
418	Slco5a1	312907		3246	chr5	+	5868558	5989537	Slco5a1		167.57		200		200	200			197.22		200	200				200		200		200
419	Nat8l	289727		3279	chr14	-	82041616	82048251	Nat8l		153.26		190.38		200	200			119.96		171.5	200				200		200		200
420	Dpp10	363972		2332	chr13	-	39434215	40143210	Dpp10		200		200		200	166.25			196.29		200	185.9				200		188.25		200
421	Ank1	306570		5124	chr16	-	73681422	73827488	Ank1		200		200		200	200			191.36		200	200				200		200		200
422	Cacng2	84347		1120	chr7	-	119229268	119352033	Cacng2		146.33		200		200	200			200		200	200				200		200		200
423	Gabra1	29705		3611	chr10	-	27311264	27366241	Gabra1		188.9		200		200	200			193.32		200	200				200		200		200
424	Gabra2	289606		2223	chr14	+	39662441	39798928	Gabra2		200		200		200	178.79			200		200	183.26				200		185.12		200
425	Khps1a	106736478		1290	chr10	-	105498627	105499916	Khps1a		135.68		198.79		200	179.79			127.56		151.5	194.23				200		200		200
426	Scn4b	315611		4272	chr8	+	49441106	49456279	Scn4b		200		200		200	165.94			200		200	186.33				197.58		176.92		200
427	Scrt1	366951		1725	chr7	-	117583453	117587103	Scrt1		198.88		200		200	200			110.99		182.72	200				200		200		200
428	Cbln2	291388		2356	chr18	+	83776477	83782930	Cbln2		200		200		195.85	176.79			173.38			200		133.15		200		194.53		200
429	Kcnk12	64119		1891	chr6	-	11373917	11494459	Kcnk12		173.14		181.73		179.73	200			110.35			200				200		200		200
430	Fgf12	170630		732	chr11	+	75905443	76168791	Fgf12		200		200		200	151.99			151.42			200				200		200		200
431	Ppm1j	295341		1686	chr2	+	207263587	207268601	Ppm1j		155.38		196.66		188.58	200			138.52			200				200		200		200
432	Kctd8	364148		2840	chr14	-	61912193	62158730	Kctd8		200		200		200	151.49			156.12			200				200		186.08		200
433	Olfm3	252920		3909	chr2	+	217963376	218005243	Olfm3		200		179.18		200	199.72		200		200		200			132.69	200		200		200
434	RGD1560028	500157		3259	chr4	+	96252634	96331555	RGD1560028		200		197.95		135.57	157.08		145.03		200		189.06		166.23		196.14		177.28		200
435	Serpina1	24648		1579	chr6	-	127610241	127632265	Serpina1		200		200		200	170.31		166.11		198.69		184.36				200		173.58		200
436	Fam19a4	689043		2117	chr4	-	129196658	129430251	Fam19a4		200		199.25		193.94	200		123.45		192.95		200				200		200		200
437	F2rl2	29636		1505	chr2	+	26240385	26245533	F2rl2		200		160.46		136.81	193.6		199.81		200		198.53				200		175.18		200
438	Kcnh6	116745		3382	chr10	+	94207336	94228191	Kcnh6		200		181.88		200	200		159.7		143.33		200				200		200		200
439	Hpcal1	50871		1681	chr6	+	43001948	43109082	Hpcal1		200		132.29		165.59	174.18		190.94		192.54		200				198.98		200		200
440	Adcyap1	24166		1260	chr9	-	121707926	121713124	Adcyap1		200		139.45		137.31	200		176.72		181.95		200				200		200		200
441	Spsb4	300950		2775	chr8	-	104840939	104912959	Spsb4		200		177.29		178.06	194.37		120.43		156.88		192.77				199.46		188.21		200
442	Cdh10	29181		3169	chr2	+	69415394	69636849	Cdh10		200		195.67		200	181.79		144.34		152.16		188.92				199.57		194.09		200
443	Gpr35	367315		921	chr9	+	100137881	100138801	Gpr35		200		195.4		200	200		159.26		200		200				196.79		200		200
444	Rasgrf1	192213		4183	chr8	+	97277250	97405094	Rasgrf1		200		196.4		198.62	181.2		158.67		199.44		200				200		200		200
445	Sez6l	304554		3642	chr12	+	50090479	50240866	Sez6l		196.09		144.55		180.85	173.73		110.07				200				199.16		200		200
446	Tmem196	500750		1657	chr6	+	147876237	147938167	Tmem196		200		200		200	169.88					181.36	200			185.05	200		200		200
447	Kcnk18	445371		1218	chr1	+	280383579	280397784	Kcnk18		200		197.31		200	200					152.73	200			116.58	200		200		200
448	Epha7	171287		3208	chr5	+	43602903	43757620	Epha7		200		199.07		200	187.81					141.14	189.08			158.79	200		181.56		200
449	Gabra5	29707		2569	chr1	-	112833989	112946731	Gabra5		200		200		200	198.74					175.23	200			154.41	200		200		200
450	Grip1	84016		4279	chr7	+	64672721	64854936	Grip1		193.04		200		200	200					144.41	200				200		200		200
451	Paqr9	315904		2297	chr8	+	103337472	103339768	Paqr9		137.79		192.93		200	200					175.46	200				200		200		200
452	Kcnj3	50599		1827	chr3	+	41019898	41181070	Kcnj3		128.56		178.16		194.95	200					132.03	200				200		200		200
453	Lhfpl4	353230		978	chr4	-	145117533	145147397	Lhfpl4		175.6		178.96		200	200					134.87	200				199.33		200		200
454	Ret	24716		5478	chr4	-	150202174	150244380	Ret		132.32		141.74		195.92	200					134.46	200				200		200		200
455	Cntnap1	84008		5363	chr10	+	89089646	89103615	Cntnap1		143.7		175.84		196.91	200					125.43	200				200		200		200
456	Syndig1l	685882		1763	chr6	-	108393628	108415093	Syndig1l		148.76		166.64		199.44	200					165.74	200				200		200		200
457	Slit1	65047		4949	chr1	-	260843481	260992366	Slit1		133.19		184.3		200	200					144.05	200				200		200		200
458	Clcn5	25749		2539	chrX	+	16170585	16196691	Clcn5		187.93		200		200	174.77					158.27	200				200		200		200
459	Tmem229b	503035		3767	chr6	-	102152147	102196138	Tmem229b		167.78		187.64		200	197.5					162.68	200				200		200		200
460	Parm1	286894		1163	chr14	-	17972914	18076870	Parm1		133.27		173.12		200	200					172.76	200				200		200		200
461	Sst	24797		657	chr11	+	80358172	80359449	Sst		200		200		198.69	200				190.68		200		198.89		200		200		200
462	Fgf13	84488		2007	chrX	-	142053659	142164220	Fgf13		200		200		198.06	200				145.24		200				200		200		200
463	P2rx3	81739		3772	chr3	-	72403992	72447801	P2rx3		200		200		200	154.88				143.11		200				200		200		200
464	Kcnh2	117018		3881	chr4	+	7355601	7387241	Kcnh2		200		184.11		194.92	191.69				136.56		189.32				199.45		182.59		200
465	Synpr	66030		1586	chr15	-	14559471	14737704	Synpr		200		176.34		143.51	196.96				183.93		200				200		181.74		200
466	Vstm5	500947		1859	chr8	+	13796021	13816119	Vstm5		200		197.58		184.68	200				141.13		200				200		200		200
467	Clec2l	296985		1430	chr4	+	66405166	66421654	Clec2l		199.44		200		187.21	194.74						193.79		126.37		200		184.82		200
468	Cabp1	171051		1379	chr12	+	47185449	47209785	Cabp1		193.39		199.54		179.89	200						200		139.11		200		200		200
469	Cntn6	27256		3405	chr4	+	136512201	136904355	Cntn6		189.66		199.63		161.78	192.01						199.14		156.61		200		200		200
470	Slc47a2	497921		1686	chr10	-	47588497	47630799	Slc47a2		147.24		138.99		160.73	200						200				198.86		200		200
471	Gpr149	192251		3821	chr2	-	152839115	152911553	Gpr149		200		199.63		200	200						200				200		200		200
472	Spry3	498159		1159	chr12	+	18936594	18938504	Spry3		150.28		130.29		171.97	200						200				200		200		200
473	Neto2	307757		1545	chr19	+	22450579	22486530	Neto2		200		171.38		179.31	200						200				200		200		200
474	Runx3	156726		1230	chr5	+	153507089	153531137	Runx3		195.53		164.61		196.78	178.13						200				197.23		191.79		200
475	Ankrd34b	499506		3292	chr2	+	22000106	22016030	Ankrd34b		200		188.39		200	200						200				198.59		200		200
476	Synm	308709		7430	chr1	-	128692116	128722048	Synm		160.52		145.61		179.77	188.39						200				200		200		200
477	Kcnb2	117105		3229	chr5	-	2979864	3430837	Kcnb2		185.32		182.99		194.1	200						200				200		200		200
478	Kcnc1	25327		3973	chr1	+	102414625	102456411	Kcnc1		200		200		200	200						200				200		200		200
479	Map7	293016		4038	chr1	+	15620665	15748203	Map7		159.5		144.09		162.66	200						200				200		200		200
480	Diras1	366826		1897	chr7	+	11556192	11561056	Diras1		198.88		151.73		176.77	200						200				200		200		200
481	Cacna2d2	300992		3502	chr8	+	116154736	116283746	Cacna2d2		200		200		200	200						200				200		200		200
482	Prkce	29340		2529	chr6	+	9483408	9973396	Prkce		189.92		189.11		200	129.46						200				200		200		200
483	Slitrk1	306147		4039	chr15	-	93303382	93307420	Slitrk1		197.5		175.14		192.74	162.43						200				200		200		200
484	Elfn1	288512		4178	chr12	-	16749340	16813838	Elfn1		200		200		200	200						200				200		200		200
485	Nrg1	112400		3842	chr16	+	62969988	64057434	Nrg1		135.77		178.56		195.19	200						200				200		200		200
486	Fbxo2	85273		1293	chr5	+	164972483	164977912	Fbxo2		155.49		184.5		147.11	200						200				200		200		200
487	Mtmr7	306490		2669	chr16	+	54765325	54856225	Mtmr7		152.27		164.27		138.21	200						200				200		200		200
488	Slc9a9	363115		3476	chr8	+	102304095	103022619	Slc9a9		196.38		199.81		200	181.06						200				200		200		200
489	Dpysl4	25417		2628	chr1	+	211423022	211438533	Dpysl4		200		198.6		200	200						200				200		200		200
490	Kcnt1	60444		3714	chr3	+	3325770	3363459	Kcnt1		187.96		196.95		200	200						200				200		200		200
491	Lrguk	296968		3064	chr4	+	61420010	61528411	Lrguk		146.46		181.31		192.85	200						200				200		200		200
492	Pitpnm2	304474		6597	chr12	+	37805332	37903855	Pitpnm2		187.59		119.13		175.52	182.24						200				197.77		200		200
493	Sox11	84046		2018	chr6	-	46629971	46631988	Sox11		140.63		121.95		148.47	200						200				200		200		200
494	Arhgap27	303583		2610	chr10	-	91419912	91448477	Arhgap27		183.87		117.73		182.28	149.96						200				187.89		200		200
495	Ppp1r1c	499818		2848	chr3	+	66673071	66775671	Ppp1r1c		200		200		200	155.83						183.15				193.28		179.2		200
496	Kcnab1	29737		3493	chr2	+	155718359	156009529	Kcnab1		191.96		174.39		153.54	200						200				200		200		200
497	Kcnab2	29738		1590	chr5	-	169572712	169658875	Kcnab2		156.8		138.97		175.23	200						200				200		200		200
498	Rtn4rl1	303311		3287	chr10	+	62035866	62109075	Rtn4rl1		194.97		135.09		138.13	190						200				200		200		200
499	Ckmt1b	29593		1580	chr3	+	113319456	113324457	Ckmt1b		185.02		164.95		142.24	200						200				200		200		200
500	Sgpp2	301543		1126	chr9	+	84203094	84317061	Sgpp2		193.85		177.3		197.88	193.81						200				200		186.23		200
501	Fam217b	311692		1424	chr3	+	173955686	173960606	Fam217b		184.04		113.51		171	135.77						200				182.16		200		200
502	RGD1307461	300990		2599	chr8	+	116094851	116104257	RGD1307461		183.05		193.24		191.44	197.24						200				200		200		200
503	Cntn2	25356		5033	chr13	-	49285310	49313938	Cntn2		199.44		193.5		200	200						200				200		200		200
504	Dok6	498898		1445	chr18	-	86420361	86878142	Dok6		195.87		154.15		163.29	193.83						193.83				200		184.91		200
505	Snrpn	81781		1445	chr1	-	195074328	195096460	Snrpn		148.33		186.17		166.05	200						200				200		200		200
506	Rgs7bp	294715		1335	chr2	-	35077316	35619085	Rgs7bp		200		200		200	183.75						181.25				200		168.33		200
507	Tmem132e	287564		4196	chr10	+	69737328	69794974	Tmem132e		162.62		151.45		188.41	200						200				200		200		200
508	Dtnb	362715		3361	chr6	+	27975849	28177236	Dtnb		156.3		163.34		172.76	177.53						200				200		200		200
509	Ceacam16	292700		1615	chr1	-	80773819	80783898	Ceacam16		112.33		150.57		126.38	199.31						200				200		200		200
510	Trim9	155812		3689	chr6	-	92660505	92760018	Trim9		191.89		188.9		198.06	200						200				199.28		188.61		200
511	Rell2	361313		1736	chr18	+	31094965	31098536	Rell2		167.32		148.61		158.56	200						200				200		200		200
512	Ttc9	500689		2109	chr6	+	105364668	105399500	Ttc9		154.78		164.14		179.37	127.44						197.5				197.24		200		200
513	Bcan	25393		3268	chr2	-	187359675	187372652	Bcan		168.4		187.5		196.86	200						195.75				199.47		172.39		200
514	Impdh1	362329		2438	chr4	-	56478384	56493923	Impdh1		166.43		188.52		186.29	165.59						200				200		200		200
515	Lrfn5	314164		3012	chr6	+	83083740	83438601	Lrfn5		196.12		200		200	200						200				200		200		200
516	Rnf182	498726		1220	chr17	+	24242642	24291025	Rnf182		200		195.37		200	200						200				200		200		200
517	Cntnap5a	297832		1923	chr13	+	79860	841474	Cntnap5a		157.99		122.48		166.73	200						200				200		200		200
518	Sv2b	117556		5199	chr1	-	136664201	136842247	Sv2b		140.79		167.27		189.2	200						200				200		200		200
519	Slc6a17	613226		6317	chr2	-	210249663	210299770	Slc6a17		198.06		189.1		200	183.39						185.6				198.34		170.45		200
520	Slc12a3	54300		4348	chr19	-	11106033	11144641	Slc12a3		106.27		122.74		180.34	200						200				192.83		200		200
521	Gls2	192268		2774	chr7	+	2605719	2621853	Gls2		190.84		155.47		159.51	157.55						200				199.07		200		200
522	Cacng5	140726		828	chr10	-	96124904	96131710	Cacng5		198.06		193.73		200	200						200				198.54		200		200
523	Arpp21	363153		3204	chr8	-	120323901	120446507	Arpp21		178.51		178.89		186.65	200						200				200		200		200
524	Plekhd1	500685		3280	chr6	+	104340114	104371162	Plekhd1		200		200		200	200						200				200		200		200
525	Tmem25	689172		2539	chr8	-	49100759	49106177	Tmem25		200		198.41		200	200						200				200		200		200
526	Gnal	24611		3024	chr18	+	62805406	62946133	Gnal		200		198.32		198.88	200						200				200		200		200
527	Scrt2	366229		918	chr3	+	147585947	147597660	Scrt2		193.04		188.42		200	200						200				200		200		200
528	Ube2ql1	679949		2653	chr1	+	36185916	36226276	Ube2ql1		136.27		174.1		152.97	164.71						198.62				200		199.44		200
529	Clgn	685504		2274	chr19	+	24545318	24576798	Clgn		129.7		159.13		129.19	200						200				200		200		200
530	Sbk1	113907		4111	chr1	-	67368364	197681029	Sbk1		168.34		177.03		199.44	200						200				200		200		200
531	Tmem8a	303004		3455	chr10	+	15485905	15495377	Tmem8a		168.64		159.23		184.58	177.04						200				200		200		200
532	Panx2	362979		2916	chr7	+	130042948	130053034	Panx2		137.8		134.87		170.31	185.42						184.05				197.95		168.04		197.95
533	Prrt3	502873		4342	chr4	-	145449574	145458718	Prrt3		169.33		171.42		197.88	191						192.93				197.57		167.96		197.88
534	Ar	24208		4136	chrX	+	67656253	67828998	Ar		157.53		129.6		178.56	157.3						194.13				197.79		184.65		197.79
535	Pkp1	304822		4605	chr13	-	52705174	52752997	Pkp1		148.97		191.53		154.49	183.75						185				195.44		174.56		195.44
536	Cish	83681		1858	chr8	+	116054547	116059494	Cish		144.16		149.22		122.65	116.44						140.62				146.79				149.22
537	Cdh7	29162		2361	chr13	+	31092405	31228088	Cdh7		200		200		200				185.87		200	200			130.25	200		200		200
538	Fam184b	289671		4988	chr14	+	69970034	70086018	Fam184b		200		200		200				132.03		197.32	200			132.75	200		200		200
539	Sphkap	316561		5423	chr9	-	89051986	89195273	Sphkap		200		200		200				137.23		199.44	200			169.74	200		200		200
540	Kcnv1	60326		2303	chr7	-	84016864	84023205	Kcnv1		200		200		200				200		194.08	200		155.94		200		200		200
541	Slc51a	303879		1603	chr11	+	71533078	71547476	Slc51a		200		200		200				200		190.65	198.78		135.01		200		196.74		200
542	Calcb	171519		759	chr1	+	184272690	184276346	Calcb		200		200		200				200		159.87	200		187.81		200		200		200
543	B3gat2	64544		1977	chr9	+	29984077	30068648	B3gat2		200		200		200				194.32		146.48	200		126.74		200		200		200
544	Gpr139	293545		1038	chr1	-	188854371	188895223	Gpr139		200		200		200				196		163.75	200				200		200		200
545	Tmem163	360839		1804	chr13	-	44166306	44345735	Tmem163		200		200		200				166.58		148.64	200				200		200		200
546	Hoxd1	288151		1830	chr3	+	61685619	61687758	Hoxd1		200		197.01		200				196.96		200	200				198.43		200		200
547	Cdh9	29163		2915	chr2	+	66992313	67078477	Cdh9		200		200		200				200		200	200				200		200		200
548	Cfi	79126		2010	chr2	+	235264298	235305779	Cfi		200		200		200				200		198.69	194.13				200		182.79		200
549	Sptlc3	296188		2837	chr3	+	132560437	132689313	Sptlc3		200		200		200				198.33		200	200				200		200		200
550	Doc2a	65031		1447	chr1	+	198284473	198288113	Doc2a		200		200		200				200		199.25	200				200		198.52		200
551	Rem2	64626		1810	chr15	+	33121273	33125752	Rem2		196.78		200		190.91				196.85		200	200				200		200		200
552	Galr1	50577		2251	chr18	-	79243009	79258570	Galr1		200		200		200				192.56		200	200				200		200		200
553	Ckmt2	688698		1198	chr2	-	21422680	21452797	Ckmt2		200		197.13		200				197.13		169.7	199.72				200		200		200
554	Kcna4	25469		3127	chr3	+	98297554	98300680	Kcna4		200		200		200				174.87		181.04	200				200		200		200
555	F2rl1	116677		2979	chr2	-	25222324	25235275	F2rl1		200		198.71		200				118.58		170.69	144.2				157.67		190.54		200
556	Igfbp2	25662		1292	chr9	+	80118029	80144801	Igfbp2		200		200		200				187.79		156.48	200				200		200		200
557	Cbln4	499947		2903	chr3	-	170033166	170040953	Cbln4		200		196.73		200				190.23		200	200				198.39		200		200
558	Slitrk4	302473		3860	chrX	-	147582195	147589529	Slitrk4		200		200		200				193.97		195.48	200				200		200		200
559	Casr	24247		4180	chr11	+	67188630	67258789	Casr		109.66		192.71		193.8				197.81		200	200				200		200		200
560	Prokr1	192648		1182	chr4	-	119377255	119384720	Prokr1		200		197.45		200				198.72		200	200				200		200		200
561	Prokr2	192649		1269	chr3	-	125009260	125017377	Prokr2		200		200		200				179.04		199.44	198.95				200		190.18		200
562	Mstn	29152		1131	chr9	-	53310977	53315804	Mstn		200		200		200				190.78		181.65	200				200		200		200
563	Asic1	79123		3771	chr7	+	141326321	141354937	Asic1		200		200		200				198.97		200	200				200		200		200
564	Slco1c1	84511		2720	chr4	+	175729709	175776749	Slco1c1		200		200		200				157.75		196.22	200				200		200		200
565	Galnt14	313878		2284	chr6	-	24770323	24985711	Galnt14		182.01		200		186.89				144.28		174.2	193.12				200		188.79		200
566	Pstpip2	307248		1543	chr18	+	74174911	74291187	Pstpip2		128.33		191.09		200				134.14		170.95	120.15				188.39		181.11		200
567	Sorcs3	294043		5767	chr1	+	267986305	268620331	Sorcs3		200		200		200				198.79		200	200				200		200		200
568	Myo1a	299509		3332	chr7	+	71004417	71019372	Myo1a		200		200		200				199.35		200	200				200		200		200
569	Cpn1	365466		1754	chr1	-	263733887	263762758	Cpn1		200		197.06		200				139.18		196.22	200				198.53		200		200
570	Ppargc1a	83516		2440	chr14	+	63095827	63186819	Ppargc1a		131.89		199.16		200				175.86		198.62	136.33				198.6		200		200
571	Grm4	24417		3279	chr20	-	6745682	7094630	Grm4		200		200		200				195.79		200	200				200		200		200
572	Grm8	60590		2793	chr4	-	54474663	55399118	Grm8		200		200		200				198.79		200	187				200		189.5		200
573	Robo1	58946		4956	chr11	+	9209568	10143317	Robo1		189.44		200		200				157.37		185.54	163.21				200		200		200
574	Cntn4	116658		4609	chr4	+	137785284	138786944	Cntn4		198.88		200		200				195.7		197.88	200				200		200		200
575	Sptssb	100362555		2232	chr2	-	166654036	166682325	Sptssb		180.92		195		200				200		200	200				200		200		200
576	Tcerg1l	361669		1841	chr1	-	210550668	210739600	Tcerg1l		162.12		198.72		183.33				196.37		190.15	200				200		200		200
577	Dgkz	81821		3552	chr3	-	80844005	80873887	Dgkz		169		197.52		200				138.87		154.62	171.53				197.52		200		200
578	Scn11a	29701		5883	chr8	-	128450794	128521109	Scn11a		200		200		200				190.02		194.43	200				200		200		200
579	Cdh15	361432		2722	chr19	+	55669661	55689986	Cdh15		189.74		195.75		200				126.89		154.58	197.5				197.55		200		200
580	Clcn1	25688		3197	chr4	+	71675383	71702819	Clcn1		200		200		200				192.08		200	200				200		200		200
581	Unc13c	286931		7250	chr8	-	80203609	80631926	Unc13c		200		200		200				190.56		198.69	186.74				197.79		171.27		200
582	Racgap1	315298		2474	chr7	-	141277845	141307298	Racgap1		146.76		182.13		200				118.83		195.41	160.53				185.76		200		200
583	Hapln1	29331		2154	chr2	+	18354542	18416468	Hapln1		188.54		197.67		184.16				177		154.23	200				200		200		200
584	Hapln4	361129		3687	chr16	-	21081377	21089508	Hapln4		200		200		200				199.08		200	200				200		200		200
585	Mctp2	308742		2619	chr1	-	133329061	133503153	Mctp2		200		200		200				191.78		191.5	192.42				200		187.64		200
586	Nptx1	266777		4938	chr10	-	108682637	108691592	Nptx1		183.75		188.62		165				198.16		200	195.98				196.86		182.46		200
587	Ndst4	362035		2619	chr2	+	229196616	229496516	Ndst4		200		200		200				200		200	200				200		200		200
588	Tom1l1	287622		2281	chr10	-	78173847	78219793	Tom1l1		171.45		200		200				177.09		162.07	150.12				199.81		200		200
589	B4galnt3	500306		2970	chr4	-	152737161	152835182	B4galnt3		171.34		197.41		200				115.47		176.26	179.12				199.05		177.09		200
590	Kif21b	289397		5387	chr13	+	52976522	53022955	Kif21b		153.35		200		200				199.35		200	146.86				200		183.9		200
591	Gna14	309242		2732	chr1	+	235166718	235347937	Gna14		178.15		200		200				200		200	145.32				200		200		200
592	Pou4f3	364855		2272	chr18	+	36713869	36716461	Pou4f3		200		200		200				200		200	200				200		200		200
593	Ripk4	304053		3586	chr11	-	38252001	38274234	Ripk4		200		200		200				131.79		168.79	194.2				199.58		200		200
594	Slc17a7	116638		2000	chr1	+	101161272	101172292	Slc17a7		200		200		200				197.32		200	200				200		200		200
595	Scn4a	25722		6959	chr10	-	94505026	94557764	Scn4a		200		200		200				127.65		157.61	200				199.09		200		200
596	Zfp385b	311137		3800	chr3	-	64269817	64543100	Zfp385b		200		200		199.11				200		200	200				200		200		200
597	Itgb6	311061		2799	chr3	-	46654366	46726946	Itgb6		200		200		200				120.74		173.05	200				200		200		200
598	Krt75	300247		1722	chr7	-	143219425	143228060	Krt75		200		200		200				164.87		195.17	200				200		200		200
599	Gabrg1	140674		1725	chr14	+	39964588	40049342	Gabrg1		200		200		200				150.8		185.14	200				200		200		200
600	Tmem72	362424		3368	chr4	-	148819906	148845199	Tmem72		200		197.09		200				171.58		200	200				200		200		200
601	Fgf9	25444		1030	chr15	+	38341657	38386914	Fgf9		172.87		200		194.32				191.68		190.02	198.88				200		200		200
602	Chrna6	81721		1755	chr16	+	68860018	68866718	Chrna6		200		197.27		200				104.96		155.95	200				198.65		200		200
603	Chrnb3	171131		2606	chr16	-	68876442	68913628	Chrnb3		200		200		200				200		200	200				200		200		200
604	Tac1	24806		1036	chr4	+	33638853	33646821	Tac1		196.13		200		188.38				167.53		174.99	200				200		200		200
605	Vsnl1	24877		1873	chr6	-	37001360	37121969	Vsnl1		132.03		199.81		195.48				172.14		128.83	124.3				198.79		192.78		199.81
606	Adgrg2	266735		4608	chrX	-	36930186	37003642	Adgrg2		179.19		200		200				200		200					200		183.99		200
607	Hcn1	84390		2762	chr2	+	50099576	50499799	Hcn1		164.38		200		200				165.77		196.78					196.3		200		200
608	Nebl	307189		3127	chr17	-	84141014	84247038	Nebl		132.21		194.31		198.69				140.15		149.42					189.54		195.55		198.69
609	RGD1310262	304650		1036	chr19	-	25132094	25134055	RGD1310262		164.17		195.44		147.88				103.87	141.84		185.72		192.26		200		156.94		200
610	Lexm	500516		1950	chr5	-	126196071	126221916	Lexm		180.92		190.38		194.1				133.94			200		131.99		198.43		200		200
611	Ppef1	317498		2326	chrX	+	35822687	35947695	Ppef1		200		200		180				195.2			182.49		140.29		200		170.43		200
612	Lhfpl1	300286		1067	chrX	-	116579571	116638493	Lhfpl1		200		200		200				170.95			188.78		162.11		200		181.72		200
613	Serpinb1a	291091		1265	chr17	+	32903089	32911497	Serpinb1a		200		200		194.6				109.69			181.96		161.82		195.71		144.3		200
614	Caln1	363909		786	chr12	-	29308341	29743705	Caln1		200		200		200				160.27			200		187.41		200		200		200
615	Cd164l2	100359977		854	chr5	+	151413382	151417690	Cd164l2		165.07		194.66		154.46				105.76			197.88		141.78		200		200		200
616	Cd55	64036		1836	chr13	-	47127278	47153521	Cd55		182.49		199.44		152.38				121.62			180.94		153.43		199.44		149.87		199.44
617	Gpc5	306157		2491	chr15	+	100283131	101776838	Gpc5		200		200		200				165.65			200				200		200		200
618	Plpp4	309014		1242	chr1	+	202432366	202560628	Plpp4		196.62		200		168.5				182.79			196.24				200		166.62		200
619	Kcns1	117023		2701	chr3	-	160554423	160561741	Kcns1		200		200		200				149.78			200				200		200		200
620	Prg2	58826		843	chr3	+	72385678	72389245	Prg2		200		188.77		200				145.04			200				194.91		200		200
621	Popdc3	641520		1285	chr20	+	50394673	50422551	Popdc3		200		200		200				175.28			200				200		200		200
622	Scn1b	29686		1490	chr1	-	89550738	89560460	Scn1b		189.52		200		200				137.42			184.23				200		198.62		200
623	Kcng2	307234		1838	chr18	-	76809144	76878981	Kcng2		155.99		185.44		176.61				128.17			182.42				192.43		174.97		192.43
624	Msc	312897		612	chr5	+	3955227	3956572	Msc		178.75		200		184.44			165.77		200		188.75		152.82		198.36		153.97		200
625	Slc30a2	25362		3089	chr5	+	152559577	152571800	Slc30a2		185.23		154.48		155.37			118.46		137.98		200				195.95		200		200
626	Gipc3	500789		1024	chr7	+	11245875	11250708	Gipc3		200		199.81		200			149.41		129.53		200				198.98		200		200
627	Nhlh2	295327		4934	chr2	+	204427608	204432946	Nhlh2		200		200		200			183.57		190.73		200				200		200		200
628	Cdhr1	93662		4275	chr16	-	14328161	14348049	Cdhr1		181.65		200		187.05			162.08		199.25		180.55				196.19		172.48		200
629	Kcng1	296395		2746	chr3	-	165020230	165039707	Kcng1		200		200		200			130.49		175.51		200				200		200		200
630	P4ha3	361612		1660	chr1	+	165295847	165330322	P4ha3		200		179.48		163.96			170.32		183.27		200				199.81		199.44		200
631	Npy2r	66024		1147	chr2	-	181530832	181531978	Npy2r		200		200		200			195.99		200		200				200		200		200
632	Mpped1	362971		3189	chr7	+	124682868	124751398	Mpped1		200		197.09		200			191.49		200		200				197.87		200		200
633	Khdrbs2	170843		1962	chr9	-	39539521	40008680	Khdrbs2		200		198.25		169.92			179.54		153.44		200				200		200		200
634	Oprm1	25601		1976	chr1	+	43454803	43704948	Oprm1		195.29		197.67		192.56			185.29		197.13		200				200		200		200
635	Pip5k1b	309419		2888	chr1	-	242168462	242441247	Pip5k1b		200		188.4		188.87			142.31		144.29		200				188.55		189.14		200
636	Mchr1	83567		1214	chr7	+	122456846	122459324	Mchr1		200		196.42		198.69			146.49		186.95		200				198.39		200		200
637	Dscaml1	315615		6929	chr8	+	49737758	50056113	Dscaml1		200		200		200			162.43		180.73		200				197.32		200		200
638	Unc5d	306534		3057	chr16	+	67048092	67595213	Unc5d		200		146.22		184.62			183.56		194.1		200				199.32		200		200
639	Nptx2	288475		1906	chr12	-	12014638	12025547	Nptx2		200		191.39		181.92			108.81		163.53		200				198.51		200		200
640	Trpc4	84494		3127	chr2	+	143475323	143604972	Trpc4		200		200		200			200		200		187.86				141.89		144.17		200
641	Rspo2	500863		3223	chr7	-	81974870	82059659	Rspo2		200		196.03		200			124.23		183.84		200				198.45		200		200
642	Slc17a6	84487		3970	chr1	+	106998704	107038704	Slc17a6		180.01		192.6		162.88			144.16		143.95		200				200		200		200
643	Scn5a	25665		8445	chr8	-	128169191	128266639	Scn5a		198.22		139.26		197.63			169.89		200		200				185.85		200		200
644	Krt80	315318		1359	chr7	-	142995715	143015932	Krt80		200		197.48		200			109.15		137.4		197.03				172.28		197.13		200
645	Prkcd	170538		2690	chr16	-	6655131	6675746	Prkcd		200		152.27		131.65			180.66		197.95		200				122.22				200
646	Trpa1	312896		3378	chr5	+	3783247	3836485	Trpa1		183.8		199.05		165.96			193.61				196.36			180.61	200		181.37		200
647	Chrna4	25590		2129	chr3	-	176533182	176547965	Chrna4		200		187.51		200			134.64				200			126.1	191.17		200		200
648	Sema3e	296789		4476	chr4	-	17316925	17594598	Sema3e		175.98		194.15		167.8			125.98				191.73			130.54	199.09		186.53		199.09
649	Spint1	311331		2290	chr3	+	111049315	111061991	Spint1		196.09		128.12		193.34			137.52				187.19			119.32			182.03		196.09
650	Sp6	363672		1995	chr10	+	84955864	84960045	Sp6		198.1		190.2		200			107.11				197.22				181.35		166.67		200
651	Cpne3	313087		1602	chr5	-	33529194	33560043	Cpne3		199.44		130.98		163.52			135.81				200				130.42		163.33		200
652	Tmem30b	314224		3076	chr6	-	96439607	96442682	Tmem30b		200		200		200			147.62				200				200		200		200
653	Kcnc2	246153		3064	chr7	+	54980120	55159351	Kcnc2		200		200		200			134.18				200				200		200		200
654	Lrfn2	316205		2700	chr9	-	13845756	13877130	Lrfn2		200		200		200			113.52				200				200		200		200
655	Neto1	307206		3524	chr18	+	83471342	83584357	Neto1		197.24		151.7		171.54			114.82				183.8				157.6		148.05		197.24
656	Bspry	64027		2185	chr5	+	78334284	78356462	Bspry		200		162.78		199.44			182.03				200						186.49		200
657	Ifnlr1	362628		1593	chr5	+	154037243	154056563	Ifnlr1		198.06		157.57		178.55			113.85				180.48						138.41		198.06
658	Plod2	300901		3671	chr8	+	99977334	100059735	Plod2		197.5		149.77		180.15			126.48				174.67								197.5
659	Pcdh11x	317204		4384	chrX	+	92596361	93341412	Pcdh11x		200		196.62		200						147.88	200			189.14	191.67		200		200
660	Kcnj4	116649		2656	chr7	-	120717378	120744602	Kcnj4		200		190.11		200						192.68	200			118.27	191.22		200		200
661	Cacna1i	56827		6596	chr7	+	121521787	121619300	Cacna1i		200		197.89		200						188.08	168.93			116.37	171.81		170.74		200
662	Bach2	313125		3756	chr5	+	47546014	47807168	Bach2		144.82		181.67		200						170.47	143.93				183.12		200		200
663	Lrrc63	364427		2468	chr15	-	57133274	57170394	Lrrc63		200		200		200						155.15	200				200		200		200
664	Syt6	60565		1710	chr2	+	206064181	206119034	Syt6		189.4		191.02		187.28						188.68	200				200		200		200
665	Asic3	286920		1602	chr4	-	7288855	7292901	Asic3		200		200		200						163.49	200				200		200		200
666	Tmc7	499254		2181	chr1	-	188195479	188245546	Tmc7		145.01		191.78		199.44						145.31	177.25				198.52		200		200
667	Tdrd1	292129		4904	chr1	+	277641579	277685161	Tdrd1		123.39		159.89		191.27						141.47	179.66				190.24		200		200
668	Prss35	315866		3132	chr8	+	94423808	94440509	Prss35		192.83		193.6		200						147	114.88				146.69		183.97		200
669	Adarb2	117088		2720	chr17	-	58104602	58653137	Adarb2		200		200		200						118.51	120.21				160.7		192.72		200
670	Nacc2	296583		3165	chr3	-	3511197	3574787	Nacc2		171.79		171.57		200						128.61	163.42				164.84		199.44		200
671	Atp11a	306600		7459	chr16	-	81990340	82100222	Atp11a		196.94		200		200						150.93	196.68				200		200		200
672	Onecut1	25231		2350	chr8	+	81766030	81793579	Onecut1		200		200		200						144.37	200				198.57		200		200
673	Ipcef1	361474		1516	chr1	-	43567842	43638161	Ipcef1		200		200		200						178.45				161.12	113.65		179.31		200
674	P2ry1	25265		3174	chr2	+	151314818	151320312	P2ry1		136.85		170.42		198.69						152.16					114.23		177.59		198.69
675	Trpm3	309407		6703	chr1	+	239741572	240757583	Trpm3		128.86		179.64		196.04						135.16							146.63		196.04
676	Erich4	685046		937	chr1	-	82407899	82409639	Erich4		138.13		106.37		175.27						185.96							164.03		185.96
677	Bdnf	24225		4155	chr3	+	100768637	100819214	Bdnf		200		200		200					191.04		200		132.1		200		200		200
678	Calml4	691455		896	chr8	+	67753279	67765358	Calml4		200		200		196.73					198.69		200		160.27		190.06		143.83		200
679	Cysltr2	170926		930	chr15	-	54904221	54940071	Cysltr2		200		200		200					170.28		200		143.26		200		200		200
680	Mgat4d	304646		1350	chr19	+	24496573	24532767	Mgat4d		200		195.99		199.08					169.38		200		131.25		198.47		185.38		200
681	Pcsk9	298296		3333	chr5	-	126031368	126053726	Pcsk9		200		200		200					166.34		200		157.66		200		200		200
682	Klhl1	290426		2703	chr15	-	80271731	80713153	Klhl1		200		200		200					173.48		200		145.42		200		200		200
683	Wnt7a	114850		3150	chr4	-	122994425	123040609	Wnt7a		200		200		200					158.75		200		193.78		200		200		200
684	Nmb	499194		660	chr1	-	142721263	142724007	Nmb		200		200		200					141.26		200		170.16		200		200		200
685	Brinp3	286901		3039	chr13	+	63526486	63959332	Brinp3		200		196.02		200					189.36		200				198.46		200		200
686	Camkv	79011		3615	chr8	+	116715755	116730061	Camkv		200		198.57		200					163.87		200				200		200		200
687	Ptgdrl	63889		1314	chr15	-	18088897	18096039	Ptgdrl		200		198.63		200					123.71		200				197.76		194.36		200
688	Kcng3	171011		1586	chr6	-	6794808	6842758	Kcng3		200		196.35		200					157.5		200				200		200		200
689	Rtn4rl2	311169		1304	chr3	-	72273424	72289310	Rtn4rl2		200		199.35		200					158.19		200				199.81		200		200
690	Gpr26	192153		1172	chr1	+	203971152	203988709	Gpr26		200		200		200							200			167.71	200		200		200
691	Pnlip	25702		1479	chr1	+	279798187	279811372	Pnlip		200		200		200							200		119.14		200		200		200
692	Dmrtc1a	501668		1135	chrX_KL568132v1_random	+	5214	10526	Dmrtc1a		176.9		193.7		117.33							194.41		144.24		199.81		152.04		199.81
693	Tph1	24848		3897	chr1	-	102669868	102699442	Tph1		194.97		195.8		119.42							147.24		124.09		164.35				195.8
694	RGD1308775	305476		2518	chr14	-	84141964	84150607	RGD1308775		171.96		199.25		200							190.56				200		200		200
695	Cdh3	116777		3458	chr19	+	38669558	38719801	Cdh3		200		200		200							192.52				198.31		172.06		200
696	Tbkbp1	266764		3307	chr10	-	85071064	85084850	Tbkbp1		200		198.41		200							187.5				164.73		194.61		200
697	Pls1	315926		1936	chr8	-	103558504	103596278	Pls1		200		200		200							200				200		200		200
698	Runx1	50662		2135	chr11	-	32769035	32858825	Runx1		198.88		186.44		200							196.91				184.1		200		200
699	Flt3	140635		3672	chr12	+	9360439	9437003	Flt3		195.53		200		200							185.13				197.6		183.05		200
700	Gpd2	25062		2395	chr3	+	43223927	43355858	Gpd2		192.22		182.01		194.79							200				199.81		200		200
701	Hdac9	687001		3503	chr6	-	53488883	54059119	Hdac9		200		166.67		200							200				164.14		199.44		200
702	Grid2ip	288484		3450	chr12	-	13221513	13251112	Grid2ip		184.98		198.47		200							200				200		200		200
703	Extl1	313610		3364	chr5	-	152573755	152588956	Extl1		198.62		165.74		200							160.36				114.67		194.08		200
704	Fndc5	260327		2178	chr5	+	147323240	147330266	Fndc5		200		200		200							196.09				196.48		199.44		200
705	Fndc7	310787		3577	chr2	-	211655482	211690716	Fndc7		200		192.26		200							200				192.69		200		200
706	Kirrel3	315546		3636	chr8	+	35692525	36254755	Kirrel3		183.63		189.36		189.13							200				200		200		200
707	Arg2	29215		1432	chr6	+	102311097	102338406	Arg2		200		200		200							200				200		200		200
708	Clic6	304081		2226	chr11	+	32655653	32698004	Clic6		200		199.63		193.13							195.87				191.09		191.47		200
709	Cldn3	65130		1473	chr12	-	21831341	21832813	Cldn3		200		198.96		178.69							200				198.48		152.75		200
710	Kcnn1	54261		1611	chr16	+	20336817	20347956	Kcnn1		186.17		142.11		180.25							200				181.64		199.25		200
711	Lsamp	29561		1213	chr11	-	58803219	59442321	Lsamp		198.06		199.81		200							199.44				200		200		200
712	Dscam	171119		6601	chr11	-	37004786	37599866	Dscam		200		200		200							200				200		200		200
713	Atp6ap1l	361875		1150	chr2	-	19781390	19808937	Atp6ap1l		200		200		194.51							200				200		200		200
714	Slc9a5	192215		4149	chr19	+	37305248	37325335	Slc9a5		191.41		191.53		200							189.26				189.92		200		200
715	Def6	309642		1893	chr20	+	7788120	7809011	Def6		200		199.16		199.44							197.5				194.3		184.38		200
716	Gal3st3	499302		2181	chr1	+	220668544	220678298	Gal3st3		194.97		106.47		193.92							196.94				116.97		200		200
717	Ddx3y	364073		3170	chr13	+	105408179	105411348	Ddx3y		185.86		199.03		200							200				200		200		200
718	Galnt13	311039		2188	chr3	+	40038336	40624534	Galnt13		200		200		200							200				200		200		200
719	Slc4a11	311423		3040	chr3	-	123224242	123236535	Slc4a11		200		198.97		200							200				198.41		200		200
720	Calb2	117059		1438	chr19	+	41482743	41509617	Calb2		200		200		200							200				200		200		200
721	Kcnip2	56817		2346	chr1	-	262892607	265573339	Kcnip2		200		199.81		198.69							200				200		200		200
722	Asah2	114104		4912	chr1	-	250557044	250630729	Asah2		193.42		193.45		199.44							197.5				196.97		200		200
723	Isl2	57233		1282	chr8	+	60117731	60122211	Isl2		200		196.7		200							192.31				195.18		187.47		200
724	Camk1d	307124		4438	chr17	+	76532611	76938956	Camk1d		125.45		168.02		187.03							181.38				195.75		200		200
725	Siah3	692004		807	chr15	+	57505449	57568743	Siah3		200		200		200							200				200		200		200
726	Pde4dip	64183		6970	chr2	-	199868943	200003443	Pde4dip		152.15		143.63		176.15							194.8				193.98		200		200
727	Vstm2b	361560		2047	chr1	+	97632473	97660962	Vstm2b		200		195.62		196.89							200				197.66		200		200
728	Dgkg	25666		3467	chr11	+	81972219	82163165	Dgkg		200		197.22		200							200				200		200		200
729	Scn10a	29571		6506	chr8	-	128298593	128416650	Scn10a		189.99		199.38		173.22							200				200		200		200
730	Slc25a18	681896		1965	chr4	+	153330069	153350447	Slc25a18		200		200		200							200				200		200		200
731	Klhl40	316088		2261	chr8	+	130416355	130421871	Klhl40		200		200		200							189.89				165.42		148.37		200
732	Dmgdh	245961		2984	chr2	+	23289391	23370359	Dmgdh		200		200		200							200				200		200		200
733	Gp5	25259		2215	chr11	+	73015380	74018075	Gp5		200		200		200							200				200		200		200
734	Dusp4	60587		1188	chr16	-	61080767	61090973	Dusp4		196.35		194.65		200							198.88				197.26		196.39		200
735	Mab21l3	295326		3926	chr2	-	204231936	204254661	Mab21l3		200		195.46		200							200				198.61		200		200
736	Vopp1	362374		2883	chr4	+	88441067	88515138	Vopp1		200		199.63		197.57							195.87				183.73		170.57		200
737	Prrt2	361651		2413	chr1	-	198451324	198454914	Prrt2		200		175.53		194.89							196.94				151.43		177.8		200
738	Thsd7b	289007		5165	chr13	+	46169963	46930858	Thsd7b		200		200		200							200				200		200		200
739	Pdzd7	293996		3907	chr1	-	264776398	264794938	Pdzd7		200		200		200							194.38				199.11		200		200
740	Gpr83	140595		3646	chr8	+	13365583	13376071	Gpr83		200		200		200							200				200		200		200
741	Smpx	84416		884	chrX	-	40030256	40086870	Smpx		183.68		198.44		184.34							200				200		200		200
742	Angel1	362765		3790	chr6	-	110644328	110669910	Angel1		194.75		195.49		200							199.44				198.79		200		200
743	Kcnmb2	294961		708	chr2	+	118547190	118585157	Kcnmb2		200		200		200							200				200		200		200
744	Irf6	364081		4044	chr13	+	111870121	111889328	Irf6		200		200		200							200				200		200		200
745	Abcc2	25303		5052	chr1	+	263554426	263612556	Abcc2		200		198.41		180.27							200				200		197.28		200
746	Ptger2	81752		1353	chr15	+	19338330	19349759	Ptger2		200		200		200							200				200		200		200
747	Enpp6	306460		1729	chr16	-	48319990	48437242	Enpp6		200		191.6		200							192.19				184.42		198.31		200
748	Tmtc4	290501		2586	chr15	-	109339564	109394905	Tmtc4		198.88		197.02		200							192.55				189.11		200		200
749	Epn3	360605		3495	chr10	-	82220762	82229140	Epn3		198.99		198.46		177.61							200				200		200		200
750	Trpc5	140933		2921	chrX	-	115627852	115764217	Trpc5		200		200		200							200				200		200		200
751	Hspb3	78951		715	chr2	-	45517788	45518502	Hspb3		185.34		190.81		200							103.5				150.58		179.83		200
752	Clrn1	261738		1074	chr2	-	149049925	149088787	Clrn1		200		200		200							200				200		200		200
753	Gabra4	140675		1840	chr14	+	39154541	39229128	Gabra4		200		200		200							200				200		200		200
754	Ccdc85a	289855		1694	chr14	-	112719482	112946204	Ccdc85a		200		196.98		200							200				196.95		200		200
755	Aspg	246266		2524	chr6	+	136682279	136701673	Aspg		200		200		200							161.81				161.06		184.28		200
756	Sphk1	170897		2892	chr10	+	105498728	105504395	Sphk1		148.59		195.92		197.6							167.76				198.33		199.44		199.44
757	Tyrp1	298182		2685	chr5	+	98387291	98406083	Tyrp1		183.75		199.42		164.29							181.88				193.75		167.5		199.42
758	Alkbh3	362169		1261	chr3	-	82874247	82906581	Alkbh3		181.76		199.35		192.13							158.94				195.3		176.42		199.35
759	Wbscr17	288611		1786	chr12	+	28382331	29268073	Wbscr17		154.02		134.47		184.43							185.42				171.96		198.88		198.88
760	Rbm46	310548		1788	chr2	-	181831244	181874223	Rbm46		198.88		191.58		196.78							189.66				172.23		181.6		198.88
761	Cbfb	361391		2904	chr19	+	37127508	37171071	Cbfb		197.5		191.9		190.4							187.72				177.98		173.72		197.5
762	Abhd2	293050		2023	chr1	+	140998240	141087405	Abhd2		165.99		177.63		192.39							177.3				185.82		196.17		196.17
763	Homer2	29547		1978	chr1	-	143443300	143535576	Homer2		181.87		192.66		195.48							167.22				182.04		183.9		195.48
764	Phactr2	308291		1776	chr1	-	7355294	7480789	Phactr2		132.81		172.25		193.54							139.43				175.77		194.92		194.92
765	Zfp385a	685474		2445	chr7	-	144939623	144966364	Zfp385a		187.03		180.61		193.31							160.6				158.02		171.21		193.31
766	Btbd3	311462		2398	chr3	+	131351587	131357929	Btbd3		158.35		134.81		192.74							152.87				128.35		190.58		192.74
767	Cd52	117054		534	chr5	-	152322911	152324469	Cd52		133.65		124.06		192.68							102.54				110.64		169.18		192.68
768	Asap1	314961		3311	chr7	-	104670076	104951090	Asap1		131.25		138.55		171.5							168.4				173.09		191.98		191.98
769	Pgc	24864		1371	chr9	-	15266699	15274917	Pgc		187.99		182.68		178.29							175.94				167.26		160.92		187.99
770	Slc19a2	289175		3178	chr13	+	82552586	82566586	Slc19a2		133.26		183.57		184.91							124.93				179.04		180.76		184.91
771	Arrb2	25388		1634	chr10	+	57040251	57048045	Arrb2		172.24		165.26		144.41							183.42				177.83		162.95		183.42
772	Man1a2	295319		3481	chr2	-	202891537	203043847	Man1a2		179.95		157.1		180.89							163.75				133.15		164.9		180.89
773	Esrra	293701		2157	chr1	-	222168729	222178725	Esrra		163.63		134.24		140.73							178.72				150.41		161.8		178.72
774	Abhd4	364380		2399	chr15	+	32894938	32906861	Abhd4		141.73		174.11		162.07							129.96				170.43		152.34		174.11
775	Ctsb	64529		1943	chr15	+	46316741	46337613	Ctsb		138.71		170.63		156.62							137.17				167.56		154.24		170.63
776	Stk26	317589		1882	chrX	+	138046539	138095249	Stk26		169.79		145.11		152.21							154.75				129.88		128.32		169.79
777	Fgfr4	25114		3142	chr17	-	9990072	10004321	Fgfr4		169.48		156.52		162.6							167.01				154.44		159.3		169.48
778	Rabgap1l	304914		2771	chr13	-	78011049	78521911	Rabgap1l		163.06		152.11		162.91							163.63				152.68		163.47		163.63
779	Enah	360891		1976	chr13	-	100300042	100405339	Enah		126.69		128.49		150.4							132.52				133.5		155.41		155.41
780	Vav3	295378		4642	chr2	+	212247451	212585818	Vav3		144.42		146.45		148.28							150.58				152.6		154.44		154.44
781	Ldb2	289664		1937	chr14	+	70780605	71111577	Ldb2		198.06		178.1		157.15							175.42				128.52				198.06
782	E2f1	399489		2643	chr3	-	150062895	150073721	E2f1		190.89		179.02		158.76							139.31				121.53				190.89
783	Odf3b	500917		964	chr7	-	130347945	130350570	Odf3b		166.28		181.92		135.99							146.44				177.8				181.92
784	Arrb1	25387		1353	chr1	+	164502452	164568430	Arrb1		194.75		149.14		185.32							184.46						166.28		194.75
785	Tmtc2	299762		3049	chr7	-	47181439	47586137	Tmtc2		189.43		162.45		188.05							160.75						156.03		189.43
786	Alox15	81639		2189	chr10	-	56953692	56962140	Alox15		182.74		114.16		166.07							139.46						175.14		182.74
787	Jak1	84598		4291	chr5	-	119982943	120083904	Jak1		171.57		136		174.6							155.88						158.65		174.6
788	Ptpro	50677		4864	chr4	+	171251243	171461550	Ptpro		190.86		157.47		194.14							129.82								194.14
789	Zmynd15	287457		2879	chr10	+	57064482	57071096	Zmynd15		184.54		125.58		142.43							139.48								184.54
790	Ebf1	116543		2878	chr10	+	23661013	24049859	Ebf1		181.1		147.47		183.59							115.64								183.59
791	Cdnf	361276		624	chr17	-	78721230	78735324	Cdnf		182.01		115.65		158.26							151.1								182.01
792	Gpc1	58920		3493	chr9	+	99998275	100026818	Gpc1		177.36		115.96		148.42							130.3								177.36
793	T2	681288		1476	chr1	-	52907435	52962388	T2		175.16		144.33		143.05							134.77								175.16
794	Ednrb	50672		2010	chr15	-	88006961	88036354	Ednrb		161.47		176.68		196.22											130.24		167.37		196.22
795	P2rx6	25041		2288	chr11	+	87435185	87445221	P2rx6		169.14		183.56		193.22											125.88		148.7		193.22
796	Triqk	500413		1532	chr5	+	26493212	26566371	Triqk		177.6		188.38		137.12											150.49				188.38
797	Msra	29447		1262	chr15	-	47488333	47800034	Msra		159.6		178.05		140.91											156.28				178.05
798	Prkar2b	24679		3169	chr6	-	51265510	51356383	Prkar2b		138.71		158.79		129.69											114.52				158.79
799	Fzd9	266608		2315	chr12	+	24473981	24476295	Fzd9		134.44		129.42		187.28													168.28		187.28
800	Siae	363045		3460	chr8	+	40078269	40113514	Siae		192.48		172.88		189.46															192.48
801	Egr3	25148		1164	chr15	+	51756978	51759434	Egr3		133.29		156.68		188.95															188.95
802	Eps15	313474		2968	chr5	+	128923809	129022268	Eps15		173.1		162.72		184.74															184.74
803	Wnt5b	282582		2122	chr4	-	151500962	151516894	Wnt5b		158.19		161.58		180.52															180.52
804	Gfm1	114017		2605	chr2	+	164601575	164646478	Gfm1		137.72		167.58		172.57															172.57
805	Hoxa2	103690123		1634	chr4_KL567939v1_random	-	32734	82133605	Hoxa2		199.44		162.8	200			200	141.68		200				200			176.65		200	200
806	Hoxb5	497987		1534	chr10	+	84152152	84154360	Hoxb5		200		196.91	200				200		200		200		200		187.77			200	200
807	Klhdc8a	305096		3199	chr13	+	49074644	49082729	Klhdc8a		200		121.78	146.89				190		200		200		188.71		182.61				200
808	Hoxb4	497988		1768	chr10	+	84167331	84169912	Hoxb4		200		154.6	200				200		200		200		200					200	200
809	Ptpru	116680		5129	chr5	-	149922797	149996334	Ptpru		200		195.2				170.43		200		200		200				163.17			200
810	Cdkn2a	25163		705	chr5	-	107823323	107832405	Cdkn2a		200		200				157.63		127.22	194.54		160.57		200		191.69				200
811	Ccdc190	498270		1611	chr13	+	88265331	88272906	Ccdc190		182.3		177.74				191.84		119.73											191.84
812	Plac9	361105		410	chr16	+	3851351	3865551	Plac9		200		128.38				200	141.79		200			124.55	153.71			188.79		200	200
813	Stap2	363334		1414	chr9	+	11064605	11070136	Stap2		200		135.1				179.88	144.22		198.69				119.25					173.84	200
814	Hsd11b1	25116		1533	chr13	-	111946626	111972603	Hsd11b1		200		151.55				194.54	167.21		198.69							142.74		180.08	200
815	Six4	299138		5970	chr6	-	95984868	95998529	Six4		143.42		183.81				152.79				167.09	200				200		200		200
816	Ankrd37	361149		762	chr16	+	49463016	49465905	Ankrd37		170.95		161.94				200			154.49			125.58	137.01			167.93		200	200
817	LOC100909539	100909539		582	chr2	-	85374143	85377163	LOC100909539		177.15		159.57				200			169.72			200	157.86			199.81		200	200
818	Nrtn	84423		671	chr9	+	10305470	10306597	Nrtn		200		196.25				200			200			180.84	187.86			197.94		200	200
819	Etv1	362733		6778	chr6	+	58467254	58558640	Etv1		200		195.07				168.18			198.88		165.11		175.66						200
820	Emp3	81505		729	chr1	-	101900733	101903910	Emp3		165.08		126.18				194.41			190.92				163.46			114.23		200	200
821	C1qtnf4	311184		1345	chr3	+	79713580	79718018	C1qtnf4		191.84		183.63				199.44			191.51				180.58					200	200
822	Plgrkt	293888		1024	chr1	-	247502280	247514540	Plgrkt		185.36		185.48				194.97			155.5				160.05					175.27	194.97
823	Mt3	117038		376	chr19	-	11324708	11326112	Mt3		159.64		149.46				141.58			193.52				190.73					187.67	193.52
824	Apold1	444983		2883	chr4	+	168752142	168755024	Apold1		199.44		158.49				185.92			184.64									146.01	199.44
825	Cpvl	502774		1606	chr4	-	84026851	84131030	Cpvl		149.31		169.13				200						181.32	138.31					197.32	200
826	Pmfbp1	171414		3286	chr19	-	42132551	42180964	Pmfbp1		104.26		158.47				200						200				200		200	200
827	Nrgn	64356		1373	chr8	-	40015049	40023193	Nrgn		182.94		179.27				187.23						200				157.09		170.4	200
828	Cuedc2	294009		1513	chr1	-	266078107	266086299	Cuedc2		123.25		119.33				200						167.98				147.25		197.88	200
829	Klf5	84410		3232	chr15	+	83707735	83722921	Klf5		168.22		140.93				198.88						141.86				146.29		192.78	198.88
830	Rbp1	25056		696	chr8	+	106449321	106470842	Rbp1		115.49		106.79				198.06						161.49				137.57		195.63	198.06
831	Cpq	58952		1778	chr7	+	71709339	72167407	Cpq		163.58		159.54				196.09						123.47						175.75	196.09
832	Spa17	85244		447	chr8	-	40067122	40076195	Spa17		162.62		160.03				163.7							133.18						163.7
833	Trip10	116717		1718	chr9	-	9689214	9702353	Trip10		168.18		163.78				180.89													180.89
834	Pdlim1	54133		1391	chr1	-	259308326	259357006	Pdlim1		142.73		169.96				161.44													169.96
835	Fam3c	312159		1354	chr4	-	49388962	49439892	Fam3c		159.97		155.19				169.14													169.14
836	Tmem54	362605		1044	chr5	+	147288700	147295191	Tmem54		200		184.87			200		167.71		200		200		157.97		200		200		200
837	Sertm1	690333		3068	chr2	-	144303703	144323254	Sertm1		200		194.16			200		187.13		200		200		200		200		200		200
838	Slc8a2	140447		3001	chr1	+	78029555	78054042	Slc8a2		196.09		108.73			200		127.96		163.95		200				200		200		200
839	Pnpla1	361812		1770	chr20	+	6102371	6143255	Pnpla1		173.33		125.31			200		119.01		171.11		200				200		200		200
840	Fabp3	79131		651	chr5	+	148528869	148535597	Fabp3		124.56		156.67			200				166.56		200		185.13		200		200		200
841	Cda	362638		944	chr5	-	156703579	156781328	Cda		148.27		168.13			200				161.51		200		178.4		200		200		200
842	Them6	300015		1542	chr7	+	115956276	115959453	Them6		169.73		167.24			200				135.8		200		135.96		200		200		200
843	Akr7a3	26760		1257	chr5	+	157801163	157813754	Akr7a3		200		180.51			178.73				195.48		188.88		135.43		200		180.57		200
844	Serpina11	362774		1482	chr6	-	127647181	127656603	Serpina11		187.3		195.73			200				186.72		200		195.67		200		200		200
845	Aard	246323		1246	chr7	+	91588458	91593299	Aard		177.47		103.49			200				178.97		200		127.88		200				200
846	Trpc3	60395		3420	chr2	-	123330041	123396386	Trpc3		177.42		152.48			131.76				139.89		200				196.57		172.82		200
847	Slc30a8	299903		1278	chr7	+	91832988	91865774	Slc30a8		147.65		128.86			173.99						200				200		200		200
848	Kcnk4	116489		1194	chr1	-	222183276	222189604	Kcnk4		153.83		134.21			193.39						191.5				200		186.15		200
849	Hsf4	291960		1514	chr19	+	37226188	37231912	Hsf4		156.33		157.54			195.56						200				200		200		200
850	Ptpn5	29644		2814	chr1	-	103197921	103212030	Ptpn5		172.12		130.05			200						200				200		200		200
851	Hcn2	114244		2522	chr7	-	12851730	12870087	Hcn2		182.91		126.63			200						200				200		200		200
852	Pld5	289270		1720	chr13	-	94025696	94355219	Pld5		160.11		118.27			200						200				200		200		200
853	Plscr5	501036		825	chr8	+	99563556	99579255	Plscr5		200		197.74						127.14	115.55		185.64		178.88		200				200
854	Slc1a6	84012		1937	chr7	-	13730101	13758086	Slc1a6		140.75		175.11						113.74			164.2		118.11		188.68				188.68
855	Apoh	287774		1145	chr10	+	96640013	96653939	Apoh		128.66		168.71						146.71					143.42		131.59				168.71
856	Lypd1	360838		2013	chr13	-	42219885	42263024	Lypd1		200		193.81					187.84		200		200		180.96		200		166.66		200
857	Fam150b	679566		1457	chr6	+	49825510	49834894	Fam150b		200		200					199.16		193.33		200		144.93		196.36				200
858	Sstr4	25555		1864	chr3	+	142739781	142741644	Sstr4		200		178.6					186.46		200		200		176.23		164.29				200
859	Lrrc74a	314328		1616	chr6	+	110681551	110776904	Lrrc74a		200		198.63					180.5		200		200		200		197.84				200
860	Cnih3	690252		483	chr13	+	99663150	99770625	Cnih3		200		200					181.21		200		200		170.14		177.88				200
861	Ly6h	300025		928	chr7	-	116605556	116607408	Ly6h		200		200					180.81		195		200		198.25		200				200
862	Mc4r	25635		1888	chr18	-	62612838	62614725	Mc4r		200		197.49					129.03		195.94		189.35		177.53		126.59				200
863	Skap1	286975		1523	chr10	+	84309430	84619051	Skap1		189.82		169.8					146.07		200		177.02		150.5						200
864	Aldh8a1	685750		1498	chr1	+	16910090	16929304	Aldh8a1		200		119.18					156.09		197.04		181.25				103.76				200
865	Ntsr1	366274		3703	chr3	+	175982313	176046345	Ntsr1		200		152.72					158.69		198.69		178.18				170.69				200
866	Comp	25304		2411	chr16	-	20798437	20807070	Comp		198.88		129.45					133.92		192.01		196.35				128.81				198.88
867	Shisa6	497926		1566	chr10	-	52749846	53037816	Shisa6		200		181.29					148.44		190.83		190.13								200
868	Syt13	80977		1281	chr3	+	81814287	81852454	Syt13		186.14		106.36					180.22		200		200								200
869	Nxnl1	306342		654	chr16	-	19992984	19996716	Nxnl1		186.39		114.95					125.04		119.17		134.98								186.39
870	Nrl	290221		717	chr15	-	34197193	34198921	Nrl		200		180.98							200		200		166.06		138.15				200
871	Nts	299757		798	chr7	-	44111594	44120998	Nts		200		177.77							198.35		200		166.25		172				200
872	Crh	81648		1196	chr2	-	104459999	104461863	Crh		200		121.65							200		200		116.25		107.61				200
873	Lipg	291437		1589	chr18	-	70903528	70924434	Lipg		200		200							125.78		200		130.86		199.91				200
874	Wdr72	300834		3415	chr8	+	80965734	81125710	Wdr72		200		200							189.97		200		129.7		200				200
875	Nxph1	25501		2455	chr4	+	34959721	35281017	Nxph1		200		200							200		177.61		200		191.88				200
876	RGD1311084	311852		1511	chr3	-	9629841	9636058	RGD1311084		200		144.07							192.5		186.6		146.24		151.02				200
877	Nrn1l	100189544		620	chr19	+	37865016	37866476	Nrn1l		194.25		178.59							200		200		200		196.59				200
878	Mgarp	689931		1206	chr2	-	140444965	140453107	Mgarp		200		111.99							194.73		200		113.58		134.88				200
879	Tmem176b	171411		1679	chr4	-	78450725	78458179	Tmem176b		196.09		182.89							186.75		198.88		162.22		193.21				198.88
880	Cryga	684028		616	chr9	-	71828308	71830730	Cryga		116.94		143.25							194.69		190.63		185.36		183.79				194.69
881	Acot4	681337		2558	chr6	+	107517668	107536882	Acot4		189.83		154.1							188.72		174.64		193.88		167.52				193.88
882	Tmem176a	297077		956	chr4	+	78459341	78462415	Tmem176a		189.29		179.25							157.84		190.08		145.67		180.4				190.08
883	Spatc1l	499418		1278	chr20	-	12825789	13173714	Spatc1l		138.13		154.19							169.66		138.39		185.27		163.5				185.27
884	Depdc1b	310074		2495	chr2	+	40000313	40069975	Depdc1b		182.29		163.64							134.61		134.59		124.4		120.42				182.29
885	Tm6sf1	361600		2781	chr1	+	143657607	143703759	Tm6sf1		162.87		143.86							128.52		194.8				187.22		143.23		194.8
886	Trim45	295323		2314	chr2	+	203301838	203310532	Trim45		194.94		124.85							158.15		199.44				143.08				199.44
887	Spag4	83623		1461	chr3	+	151609602	152148051	Spag4		150.25		116.48							148.77		169.37				146.07				169.37
888	Pqlc3	298906		1904	chr6	-	42290678	42302254	Pqlc3		174.67		132.1							149.8		159.04								174.67
889	Gadd45g	291005		1059	chr17	-	13391474	13393219	Gadd45g		148.91		108.16							185.33				169.11					149.24	185.33
890	Cd83	361226		2119	chr17	+	24416651	24435790	Cd83		182.03		139.78							170.06				117.65						182.03
891	Pgr	25154		3043	chr8	+	7128656	7187796	Pgr		123.48		164.47									200				200		200		200
892	Mcu	294560		1364	chr20	-	29038906	29199224	Mcu		171.97		109.95									200				178.43		185.8		200
893	Rabep2	80754		2189	chr1	+	197839583	197855953	Rabep2		138.21		130.8									149.77				142.28		136.22		149.77
894	Nell1	81733		2887	chr1	+	105349069	106218956	Nell1		183.98		131.85									185.39				133.79				185.39
895	Serpinb6	291085		1351	chr17	+	32190801	32209590	Serpinb6		134.51		165.02											143.23		144.75				165.02
896	Fbxo27	499114		1476	chr1	+	86872808	86878709	Fbxo27		126.83		154.62											146.36		147.55				154.62
897	Lurap1l	362535		1147	chr5	+	98469047	98515126	Lurap1l		131.5		149.84													142.01				149.84
898	Sct	24769		405	chr1	-	214264949	214265643	Sct		132.24		136.95													118.89				136.95
899	Kif22	293502		2073	chr1	-	198461406	198476430	Kif22		156.03		158.51																	158.51
900	Rnf19a	362900		4187	chr7	-	75058758	75098331	Rnf19a		155.28		129.95																	155.28
901	Pls3	81748		3078	chrX	+	119030419	119124257	Pls3		150.76		131.65																	150.76
902	Cdh13	192248		3380	chr19	+	50848793	51971614	Cdh13		137.72		110.27																	137.72
903	Etfa	300726		1301	chr8	-	60028786	60086352	Etfa		128		129.24																	129.24
904	Sdpr	316384		2121	chr9	-	55244136	55256153	Sdpr		173.21	128.13		120.83			197.47	198.41		198.69							200		200	200
905	Arsi	307404		1722	chr18	+	56180089	56186068	Arsi		163.86	123.52		187.91			164.79	174.1		200							173		200	200
906	Tdh	290315		1546	chr15	-	46667926	46681467	Tdh		160.66	199.81		200		200		200		200		200		172.41		200				200
907	Fam3d	289949		1318	chr15	+	18322327	18355818	Fam3d		151.02	200		200		177.86		200		200		188.75					195.92		176.24	200
908	Serpini1	116459		2916	chr2	+	174013426	174111693	Serpini1		177.37	159.07		195.94		200		200		200		200				200		200		200
909	P2rx2	114115		1833	chr12	+	52397811	52401005	P2rx2		200	199.16		200		200		200		200		200				125.02		133.46		200
910	Psd	171381		4007	chr1	-	266059331	266074181	Psd		138.79	171.04		162.97		193.91		198.56		200		192.17				196.15		181.3		200
911	Htr3a	79246		2002	chr8	-	53211438	53223804	Htr3a		150.75	111.24		164.29		183.34		188.33		200		183.05				193.75		164.5		200
912	Dkk1	293897		2294	chr1	-	248894892	248956579	Dkk1		182.22	200		200		190.52		200		200		189.79								200
913	Epcam	171577		1460	chr6	-	11282194	11298156	Epcam		200	196.02		142.38		200		196.33		186.67		200								200
914	Tacr3	24808		2159	chr2	+	240021152	240118971	Tacr3		151.08	128.33		200		199.72		172.36		200		200								200
915	Amigo2	300186		3097	chr7	-	138704125	138707221	Amigo2		171.3	180.06		176.95		174.06		200		200		200								200
916	Glp1r	25051		3065	chr20	+	9586075	9626228	Glp1r		200	182.9		200		200		197.84		200		200								200
917	Trpc7	282822		3055	chr17	+	8135251	8279515	Trpc7		196.91	162.84		152.55		200		196.67		193.33		200								200
918	Il22ra1	362629		2118	chr5	+	154078093	154102903	Il22ra1		152.55	200		195.88		200		200		200		200								200
919	Zbtb7c	679155		4038	chr18	+	72124957	72462293	Zbtb7c		149.87	173.45		169.8				200		200		134.83					180.39		178.37	200
920	Smad6	367100		1376	chr8	-	68898291	68966108	Smad6		143.25	148.56		123.7				195.29		197.88		130.94					151.19		131.44	197.88
921	Tac4	282829		1083	chr10	+	83081168	83089487	Tac4		171.56	129.63		173.15				198.82		200		176.04								200
922	Ubash3a	309666		3310	chr20	+	9948710	9986012	Ubash3a		106.02	146.05		168.54				140.53		200							141.97		173.1	200
923	Cass4	296409		2421	chr3	+	170399487	170437043	Cass4		110.78	144.57		128.21				169.98		178.66										178.66
924	Iqsec3	404781		7386	chr4	-	153948057	154044493	Iqsec3		169.73	132.24				200		194.12		188.47		200			115.82	200		200		200
925	Lrrc15	246296		1737	chr11	+	74050166	74051902	Lrrc15		193.39	179.4				200		194.22		198.69		200			183.16			200		200
926	Astn2	100361323		4229	chr5	-	81179614	82168427	Astn2		153.98	124.93				191.64		194.6		177.76		196.42				200		182.49		200
927	Epha10	298528		3782	chr5	+	142875683	142909057	Epha10		165.59	135.94				200		191.6		196.01		200				198.41		200		200
928	Kcnk3	29553		2041	chr6	-	27154278	27190209	Kcnk3		200	141.68				142.08		200		200		179.94								200
929	Jph1	297748		2461	chr5	+	1417478	1511416	Jph1		142.05	159.55				168.22		174.01		126		198.88								198.88
930	Psd4	311785		4791	chr3	+	1478525	1514934	Psd4		166.85	157.75						193.99		196.48		146.55			126.3		114.6			196.48
931	Fam160a1	365834		2851	chr2	-	184684851	184993350	Fam160a1		200	153.52						200		188.6		192.06								200
932	Scnn1a	25122		3374	chr4	+	157836912	157860051	Scnn1a		133.42	105.21						176.93		133.36		133.22								176.93
933	Evpl	303687		6090	chr10	-	105100538	105116802	Evpl		172.6	115.53						188.81		170.11					133.82		128.35			188.81
934	Eya4	292172		3586	chr1	+	23237617	23611580	Eya4		200				200		200	174.6		141.3			154.9		128.7		177.84		199.44	200
935	RGD1565367	312226		1989	chr4	-	62480600	62526724	RGD1565367		200				188.05		168.48	191.66		200		200								200
936	Crim1	298744		4076	chr6	+	788548	960703	Crim1		200				172.6		198.88	198.64		165.52					152.01		192.4		124.57	200
937	Cyp26b1	312495		4550	chr4	-	116261796	116278615	Cyp26b1		200				164.34		200	198.6		190.48							188.13		161.88	200
938	Galc	314360		2054	chr6	-	122178796	122239411	Galc		198.62				153.12		194.72	181.19		137.1							169.94			198.62
939	Usp43	100147704		3120	chr10	-	54406980	54467956	Usp43		134.09				139.76		184.67	195.57					162.13		198.64		200			200
940	Synpo2	499702		4092	chr2	-	227255917	227411924	Synpo2		167.22				193.18		200	127.35					174.55		162.56		191.77			200
941	Trank1	316022		8996	chr8	+	119566509	119644249	Trank1		197.24				192		182.85	200							200		200			200
942	Abcb1	170913		4915	chr4	-	22339829	22425381	Abcb1		186.81				134.45		196.91	174.05									190.8		146.98	196.91
943	Abhd15	303343		3098	chr10	-	62643453	62648844	Abhd15		195.53				164.99		184.74	142.23									116.46			195.53
944	Grap2	366962		1099	chr7	+	121791330	121864835	Grap2		114.65				197.13		199.44				138.86		177.21		165.63		185.47			199.44
945	Duox1	266807		5205	chr3	+	114253647	114286802	Duox1		200				200		200				155.76									200
946	Gng13	685451		354	chr10	+	15088935	15090839	Gng13		200				184.28		129.05			169.83		175.13								200
947	Xdh	497811		4200	chr6	-	25149570	25211273	Xdh		136.42				177.37		180.75						147.39		124.82		157.23			180.75
948	Plk5	314627		2094	chr7	-	12212911	12221330	Plk5		135.38				189.33		200						183.12				187.83		177.99	200
949	Pla2r1	295631		5599	chr3	-	46488963	46621873	Pla2r1		112.75				174.81		200						199.44				199.35		195.63	200
950	Adamtsl3	308787		7268	chr1	+	144238958	144561065	Adamtsl3		142.31				130.89		200						194.94				200		199.44	200
951	Pax9	362741		3925	chr6	+	77607705	77624453	Pax9		111.83				191.8		200						185.19				172.5		146.75	200
952	Timeless	83508		4209	chr7	+	2643290	2667323	Timeless		146.8				149.05		198.88						144.31				175.35		149.45	198.88
953	Serpinb6b	364705		1410	chr17	-	32770491	32787835	Serpinb6b		119.55				143.55		196.91						192.19				192.98		180.71	196.91
954	Slc2a1	24778		2570	chr5	+	138154680	138182897	Slc2a1		121.48				125.61		193.82						142.35				168.06		139.8	193.82
955	Lad1	313325		2210	chr13	+	52645257	52659619	Lad1		110.41				146.42		193.39						163.72				126.89		137.88	193.39
956	Lrch1	502020		3148	chr15	-	56785160	56970365	Lrch1		134.71				170.5		195.82						128.75				150.22			195.82
957	Pdk4	89813		1425	chr4	-	30546772	30556774	Pdk4		120.53				158.58		189.83						159.83				168.09			189.83
958	Magi2	113970		4740	chr4	-	10995241	12472424	Magi2		158.54				187.51		186.35								154.38		154.43			187.51
959	Arid5b	309728		4033	chr20	+	21564984	21881193	Arid5b		103.78				186.5		139.84								128.59					186.5
960	Gpr157	313725		2337	chr5	+	167109691	167125380	Gpr157		134.26				178.37		158.47								131.17					178.37
961	Pou3f1	192110		2981	chr5	+	142643599	142646580	Pou3f1		155.29				175.75		193.39										128.32			193.39
962	Stat5a	24918		3614	chr10	+	88764732	88789059	Stat5a		139.73				163.08		183.64										154.11			183.64
963	Pcdh19	317183		4156	chrX	-	104391607	104493714	Pcdh19		158.66				182.12		163.02													182.12
964	Lats2	305922		4958	chr15	-	37943609	37983882	Lats2		153.83				140.72		181.27													181.27
965	Zfp703	680717		3208	chr16	-	69237857	69242028	Zfp703		148.97				146.03		171.7													171.7
966	Ism1	311760		868	chr3	+	132736433	132808544	Ism1		166.68				144.8		130.51													166.68
967	Tbx3	353305		2232	chr12	-	42481152	42492328	Tbx3		200				159.69	186.93		190.11		167.15		200			133.54	150.44		200		200
968	Kcna6	64358		6696	chr4	-	159253934	159287193	Kcna6		198.62				137.87	198.62		139.93		141.06		200				200		200		200
969	Cdk18	289019		1486	chr13	-	48894672	48903038	Cdk18		177.35				137.63	189.44		111.82				200				191.97		183.9		200
970	Adcy7	84420		4164	chr19	-	19704859	19727081	Adcy7		174.19				140.83	126.93		138.95				197.06				162.2		176.69		197.06
971	Aqp4	25293		5018	chr18	-	6766009	6782757	Aqp4		152.66				195	200					154.51	200			144.26	161.57		200		200
972	Gpr137c	305812		2269	chr15	+	19547783	19615717	Gpr137c		137.49				189.03	190.82						200			137.68	199.07		200		200
973	Fgf11	170632		678	chr10	-	56405415	56408929	Fgf11		119.14				171.07	131.22						179.88			155.44	108.23		186.02		186.02
974	Brinp1	140610		2401	chr5	-	84919845	85066674	Brinp1		159.04				136.05	200						200				200		200		200
975	Spock2	361840		1278	chr20	+	29655226	29677926	Spock2		131.26				155.21	200						200				200		200		200
976	Trim67	307938		2764	chr19	+	57556694	57592722	Trim67		126.86				167.68	200						200				200		200		200
977	Hpca	29177		1569	chr5	-	147295176	147303501	Hpca		158.37				177.64	198.58						200				200		182.95		200
978	Cckbr	25706		2145	chr1	+	170262218	170272298	Cckbr		200				200			178.18		200		200			133.92			200		200
979	Trim54	362708		1411	chr6	-	26603364	26623950	Trim54		200				136.02			177.14		180		200						133.33		200
980	Wnt9b	303586		4662	chr10	-	91785893	91807937	Wnt9b		200				200			165.72		165.22		200						200		200
981	Adrb1	24925		1401	chr1	+	277537585	277538985	Adrb1		200				189.79			127.15		170.98		142.73								200
982	Fam84a	313969		3719	chr6	-	39358985	39363458	Fam84a		200				200			143.23				188.82			143.26			200		200
983	Stac2	363674		2880	chr10	-	85988367	86004209	Stac2		169.08				144.1			179.52				150.25			159.84			133.67		179.52
984	Htr5a	25689		1946	chr4	+	199916	209598	Htr5a		200				200			109.11				200						200		200
985	Hpse2	368128		1779	chr1	-	262023397	263134871	Hpse2		200				200			146.65				200						200		200
986	Jade2	303113		2712	chr10	-	37270461	37311625	Jade2		147.36				141.46			116.11				177.37						173.76		177.37
987	Klhl41	117537		2289	chr3	+	55910177	55923301	Klhl41		200				177.52			124.79				191.84								200
988	Kcnj9	116560		2301	chr13	-	90703053	90710148	Kcnj9		172.52				184.96			117.95							136.07					184.96
989	LOC100361087	100361087		879	chr13	-	88636875	88642011	LOC100361087		148.06				149.94			137.67							139.54					149.94
990	Pde4a	25638		2863	chr8	+	22189533	22234036	Pde4a		142.8				182.12							115.54			145.94			162.17		182.12
991	Pcdhga2	498846		4660	chr18	+	30814957	30971113	Pcdhga2		139.68				135.29							191.89				148.84		192.2		192.2
992	Slc29a2	65194		1678	chr1	+	220307394	220407339	Slc29a2		169.54				142.39							181.43				139.56		163.88		181.43
993	Nup93	291874		2692	chr19	-	11159772	11263980	Nup93		149.8				140.73							165.77				136.17		158.43		165.77
994	Htr1f	60448		1401	chr11	-	1982113	1983513	Htr1f		182.4				200							154.64						200		200
995	Rtkn2	309729		4345	chr20	-	21919486	22004279	Rtkn2		191.38				191.32							200						200		200
996	LOC691083	691083		1484	chr3	+	95232166	95398594	LOC691083		200				200							200						200		200
997	B3gnt4	288752		1414	chr12	-	38503361	38504774	B3gnt4		187.18				157.87							200						197.28		200
998	Zap70	301348		2209	chr9	+	43331149	43353097	Zap70		176.48				191.47							153.1						176.82		191.47
999	Hs3st3b1	303218		1612	chr10	-	50369097	50402584	Hs3st3b1		109.15				178.32							151.99						177.55		178.32
1000	Ralgps2	304887		1547	chr13	-	74446001	74564184	Ralgps2		167.12				140.58							135.89								167.12
1001	Npr2	116564		3469	chr5	+	59128903	59147311	Npr2		164.14				128.28															164.14
1002	Sh3bp4	64634		5027	chr9	+	96210750	96288902	Sh3bp4		161.91				140.72															161.91
1003	Cd6	25752		2924	chr1	-	226848401	226887156	Cd6		155.41				156.15															156.15
1004	Cx3cl1	89808		3057	chr19	-	10644275	10653761	Cx3cl1		147.56				152.59															152.59
1005	Mllt3	114510		1540	chr5	-	106103498	106202561	Mllt3		147.32				147.97															147.97
1006	Chdh	290551		3407	chr16	+	6078122	6109384	Chdh		145.92				125.62															145.92
1007	Pcdh12	116808		4183	chr18	-	31415533	31431108	Pcdh12		133.99				137.27															137.27
1008	Smagp	300236		1496	chr7	-	142244295	142260896	Smagp		164.09			174.35			149.88	185.07		200							165.08		189.92	200
1009	C1qtnf2	497886		1216	chr10	+	29067102	29084035	C1qtnf2		125.33			132.78			179.5			189.79				164.7			149.85		200	200
1010	Cartpt	29131		840	chr2	-	30125249	30127269	Cartpt		200			191.67		200		200		190		200		196.86		200				200
1011	Ppm1n	292690		1368	chr1	-	80190293	80193002	Ppm1n		147.53			200		124.52		172.88		200		155.78		198.98						200
1012	Gpr162	362436		2873	chr4	-	157375184	157381105	Gpr162		142.24			137.06		200		158.82		198.69		200				199.07		200		200
1013	Lrrc75b	100365744		995	chr20	+	14050465	14056670	Lrrc75b		151.48			159.39		200		159.3		200		200				187.44		193.05		200
1014	Hoxb3	303488		1863	chr10	+	84192727	84195415	Hoxb3		200			200				197.59		200		200		198.33		137.73			200	200
1015	Ltb	361795		1168	chr20	-	4861353	5186476	Ltb		198.62			153.26				110.58		200		145.37		147.68					139.68	200
1016	Rps4y2	690845		934	chr4	+	182745448	182746381	Rps4y2		191.41			177.4				189.45		200		159.49		190.09					186.97	200
1017	Rab26	171111		1053	chr10	-	13894271	13897488	Rab26		153.12			128.21				138.36		199.44		192.6		147.37						199.44
1018	Ube2l6	295704		1411	chr3	+	72191533	72206190	Ube2l6		142.32			155.85				130.96		198.69		195.53		151.64						198.69
1019	Arg1	29221		1505	chr1	+	21525421	21537870	Arg1		197.24			134.55				194.71		200		173.59					138.62		178.43	200
1020	Gpr65	299242		1014	chr6	+	122255040	122256053	Gpr65		188.63			125.08				192.93		200		200					152.9		196.74	200
1021	Fjx1	366140		2102	chr3	-	92288818	92290919	Fjx1		191.66			159.77				197.96		200		192.22							157.26	200
1022	Nbl1	50594		1776	chr5	-	157524569	157535701	Nbl1		142.24			150.15				159.55		198.69		141.75							149.66	198.69
1023	Sntg2	298936		2162	chr6	-	49123084	49324450	Sntg2		129.23			120.35				127.32		179.88		181.11								181.11
1024	Kcne3	63883		1158	chr1	+	165189985	165196949	Kcne3		178.29			168.63						183.33		147.63		170.4						183.33
1025	Cxcl9	246759		554	chr14	+	17228832	17233743	Cxcl9		127.64						193.39	120.55		135.74			139.27				181.38		200	200
1026	Chmp4c	361916		1594	chr2	-	93574556	93641497	Chmp4c		167.96						179.2	148.74		153.74			168.24				195.87		200	200
1027	Trhr	25570		3374	chr7	+	83113672	83153520	Trhr		192.01						200	187.34		171.1			138.26				192.59		179.19	200
1028	Fcgrt	29558		1550	chr1	-	101086877	101095594	Fcgrt		195.56						200	135.4		178.82			138.98				192.8		200	200
1029	Myzap	363091		2192	chr8	-	78009019	78096303	Myzap		196.68						200	168.09		179.32			178.7				194.7		200	200
1030	Pter	63852		2085	chr17	+	80250521	80311987	Pter		150.65						200	115.7		186.24			189.69				199.81		200	200
1031	Lpar4	302378		4171	chrX	+	78042859	78056347	Lpar4		158.55						196.09	140.26		172.2			131.15				177.48		199.44	199.44
1032	Gprc5a	312790		2063	chr4	+	168832937	168851650	Gprc5a		136.6						181.63	139.21		166.74			141.28				181.24		196.23	196.23
1033	Fgf16	60464		624	chrX	+	76786728	76796311	Fgf16		200						200	200		200		113.64					192.45		200	200
1034	Egfl6	317470		2549	chrX	+	29430831	29488737	Egfl6		200						199.72	191.11		179.44		172.27					117.66			200
1035	Lamb3	305078		4076	chr13	+	112031657	112073185	Lamb3		181.25						131.93	200		200							192.47		192.47	200
1036	Rhbg	310625		1667	chr2	-	187610081	187622345	Rhbg		200						192.47	134.72		200							124.08		164.53	200
1037	Fam132a	313774		1313	chr5	+	173390901	173395276	Fam132a		200						200	198.79		200							198.79		200	200
1038	Stard5	502348		1202	chr1	+	145770135	145780001	Stard5		195.56						161.24	199.81		192.95							187.34		155.35	199.81
1039	Trpc6	89823		2792	chr8	+	6811543	6917534	Trpc6		199.44						195.53	166.28		195.63							140.33		182.72	199.44
1040	Ptafr	58949		3313	chr5	+	150754021	150775674	Ptafr		193.37						124.98	193.11		197.04							126.43		141.9	197.04
1041	Gpr4	308408		1489	chr1	+	80135297	80136785	Gpr4		192.23						144.95	181.09		196.78							157.2		170.39	196.78
1042	Cd300e	690076		722	chr10	-	103601027	103608901	Cd300e		142.41						178.33	179.62		130.99							193.65		178.99	193.65
1043	Sertad1	361526		1169	chr1	+	84293102	84296369	Sertad1		133.37						154.48	118.14		182.46							138.27		192.04	192.04
1044	Phf19	296653		3789	chr3	-	13957136	13978224	Phf19		160.11						182.22	150.61		172.76							174.34		187.28	187.28
1045	Tmem220	287405		1194	chr10	+	53570980	53579994	Tmem220		151.8						137.04	147.29		186.14							132.56		178.76	186.14
1046	Car5b	302669		1765	chrX	+	32244448	32291063	Car5b		155.54						177.02	159.42		150.32							178.94		174.92	178.94
1047	Mettl18	304928		1505	chr13	+	82298534	82300661	Mettl18		130.97						132.98	119.97		168.14							121.98		168.28	168.28
1048	Hspb7	50565		1769	chr5	+	159968077	159971563	Hspb7		156.03						159.82	130.81		121.34							134.19			159.82
1049	Rrad	83521		1457	chr19	+	561731	564928	Rrad		109.64						200	122.71					194.54				197.43		200	200
1050	Piezo1	361430		8205	chr19	-	55305494	55367353	Piezo1		136.51						200	105.33					187.89				199.81		197.88	200
1051	Atoh8	500200		2375	chr4	-	100067341	100099517	Atoh8		158.28						198.88	130.41					163.15				195.74		189.23	198.88
1052	F11r	116479		1878	chr13	+	89826272	89850150	F11r		130.26						197.5	136.93					155.04				198.16		197.47	198.16
1053	Ackr2	140473		1687	chr8	+	130540746	130542432	Ackr2		166.53						163.52	133.94					125.43				147.59		125.97	166.53
1054	Slc12a7	308069		5003	chr1	-	32086755	32140137	Slc12a7		170.25						149.77	170.13							126.3		154.53			170.25
1055	Myl1	56781		975	chr9	-	73937821	73958480	Myl1		168.38						178.1	111.43									122.2			178.1
1056	Abcg3l3	305142		2002	chr14	+	6058593	6102621	Abcg3l3		176.55						170.64	127.83									117.65			176.55
1057	Grin2d	24412		5253	chr1	-	101820461	101856881	Grin2d		175.07						168.18	160.29									153.12			175.07
1058	Bcar3	310838		3337	chr2	+	226563050	226679438	Bcar3		171.34						174.21	133.88									139.39			174.21
1059	Kcnj2	29712		1284	chr10	+	99437635	99438918	Kcnj2		155.53						122.72	136.84									108.39			155.53
1060	Prkcdbp	85332		1049	chr1	-	170317099	170318688	Prkcdbp		173.11						200			182.79			182.83	122.96			197.14		200	200
1061	Cd99	652929		599	chr20	-	56192426	56196961	Cd99		122.14						195.31			170.24			130.47	152.71			136.09		200	200
1062	Zeb2os	103691779		1273	chr3	+	29994753	29997624	Zeb2os		110.18						200			151.27			164.49	117.74			134.28		200	200
1063	Gpc3	25236		2126	chrX	-	139579268	139947093	Gpc3		174.23						200			146.4			200				200		200	200
1064	Btbd16	361658		1846	chr1	+	201337460	201391246	Btbd16		159.38						200			153.99			130.89				162.83		200	200
1065	Pla1a	85311		1721	chr11	+	64882434	64919718	Pla1a		171.15						200			123.91			166.34				183.45		197.88	200
1066	Cd63	29186		860	chr7	+	3332788	3335579	Cd63		138.79						200			136.95			174.67				193.16		200	200
1067	Asb9	367785		963	chrX	-	31700637	31736596	Asb9		200						200			200			193.39				191.14		200	200
1068	Ccl24	288593		1461	chr12	+	24148629	24152626	Ccl24		121.58						196.8			134.11			189.83				199.54		192.89	199.54
1069	Rasl11a	304268		810	chr12	-	9986237	9990284	Rasl11a		120.9						162.71			193.87				150.67			138.41		193.56	193.87
1070	Agrp	25582		648	chr19	-	37526419	37528011	Agrp		173.12						136.14			200				142.03					200	200
1071	Itgae	83577		3754	chr10	+	59652549	59711793	Itgae		149.04						190.89			188.08				143.38					200	200
1072	Ahrr	498999		4694	chr1	+	31603297	31698329	Ahrr		200						200			200							145.05		192.74	200
1073	Cdc42ep5	361505		525	chr1	+	73719005	73719529	Cdc42ep5		110.41						169.05			163.71							139.4		196.78	196.78
1074	Btg3	54230		1225	chr11	-	16873642	16889100	Btg3		185.84						190.63			147.93							130.72		162.45	190.63
1075	MGC109340	317409		1518	chrX	+	106487872	106489389	MGC109340		186.34						193.63			171									182.36	193.63
1076	Ung	304577		1828	chr12	-	48246593	48254800	Ung		123.34						105.24			167.25									148.78	167.25
1077	Rgs2	84583		685	chr13	-	60846458	60849061	Rgs2		168.74						111.73			142.89										168.74
1078	Serpinf1	287526		1412	chr10	-	62241750	62254145	Serpinf1		126.95						200						188.31				194.41		200	200
1079	Sbsn	292793		2193	chr1	+	89202527	89206994	Sbsn		111.05						200						181.86				189.59		200	200
1080	Anxa4	79124		1958	chr4	-	118538775	118595580	Anxa4		137.83						200						170.64				188.38		182.41	200
1081	Mfap5	362429		881	chr4	+	155313671	155336228	Mfap5		163.5						200						200				200		200	200
1082	Rab20	689377		1478	chr16	+	83358116	83382326	Rab20		160.5						200						161.97				176.72		191.17	200
1083	Nr4a2	54278		2569	chr3	-	43111936	43117406	Nr4a2		145.85						196.91						123.9				172.97		172.59	196.91
1084	Aifm2	361843		3421	chr20	+	31339787	31352911	Aifm2		130.77						194.97						138.79				191.52		189.12	194.97
1085	Ngf	310738		1075	chr2	+	204886202	204939523	Ngf		143.23						192.6						146.97				186.14		174.22	192.6
1086	Ephx1	25315		1761	chr13	-	99271390	99300580	Ephx1		134.67						188.75						118.05				131.84		131.03	188.75
1087	Prickle1	315259		4485	chr7	-	134702964	134722215	Prickle1		145.1						195.36										188.18		188.64	195.36
1088	Stk17b	170904		2159	chr9	-	60400354	60430081	Stk17b		140.76						182.81										158.26		152.62	182.81
1089	Slc35d2	290959		1560	chr17	-	1618641	1648999	Slc35d2		134.71						180.2										134.36		173.2	180.2
1090	Tnfrsf11a	498206		2718	chr13	+	25778306	25835802	Tnfrsf11a		125.7						178.14										146.45		166	178.14
1091	Arid5a	316327		2428	chr9	+	42880217	42884856	Arid5a		143.79						171.74										117.14			171.74
1092	Rab29	171122		1251	chr13	+	48644668	48650078	Rab29		162.97						178.93												150.98	178.93
1093	Cdk17	314743		3670	chr7	+	34001506	34079616	Cdk17		138.21						164.42													164.42
1094	Adam15	57025		2802	chr2	-	188661833	188672297	Adam15		133.2						164.25													164.25
1095	Tas1r1	29407		2679	chr5	-	169200392	169212113	Tas1r1		154.74						144.71													154.74
1096	Dhrs4	266686		1372	chr15	+	34155504	34167073	Dhrs4		153						146.16													153
1097	Cpne5	309650		4311	chr20	-	6419033	6500523	Cpne5		188.52					200		197.78		138.3		200			159.96	200		200		200
1098	Calb1	83839		1706	chr5	+	29538380	29562774	Calb1		200					186.44		200		200		183.28			150.41	192.76		170.18		200
1099	Nog	25495		1628	chr10	-	76811759	76813386	Nog		169.71					167.31		119.93		194.43		184.01		132.63		191.05		130.22		194.43
1100	Syngr1	29205		910	chr7	+	121311015	121334437	Syngr1		144.75					200		166.32		186.65		200				174.57		196.73		200
1101	Tmeff1	63845		2482	chr5	+	64326733	64412524	Tmeff1		184.79					169.14		173.29		196.22		200				166.07		128.62		200
1102	Plcb3	29322		3726	chr1	-	222209586	222224855	Plcb3		140.79					200		139.64		174.56		200				187.85		198.51		200
1103	Cpne9	297516		1959	chr4	+	145238947	145262444	Cpne9		183.47					200		177.31		196.57		200				200		200		200
1104	Misp	500797		2571	chr7	-	12697743	12707922	Misp		200					199.44		196.72		184.65		194.15				167.42		199.44		200
1105	Clcnkb	79430		2305	chr5	-	159950391	159962164	Clcnkb		186.55					200		113.11		161.59		200				200		200		200
1106	Cckar	24889		1502	chr14	+	59611434	59619783	Cckar		200					200		200		200		200				200		200		200
1107	Lrpprc	313867		4310	chr6	-	7984043	8066874	Lrpprc		181.45					127.8		148.92		140.28		200				165.65		177.21		200
1108	Crtac1	171438		2538	chr1	-	261527016	261669523	Crtac1		200					200		200		200		200				200		200		200
1109	Car8	297814		1403	chr5	-	21249018	21345810	Car8		200					179.77		160.81		194.69		182.37				190.43		162.39		200
1110	Kbtbd11	306617		4102	chr16	-	79696891	79700992	Kbtbd11		138.28					200		156.95		152.66		200				198.61		200		200
1111	Mdga1	309659		3453	chr20	-	8515142	8574082	Mdga1		159.59					200		160.34		192.95		200				200		200		200
1112	Arhgap28	301709		3552	chr9	-	116057236	116222440	Arhgap28		191.23					189.08		191.58		142.68		200				186.53		200		200
1113	Htr3b	58963		1346	chr8	-	53248705	53277859	Htr3b		197.47					196.43		193.63		200		198.81				200		182.53		200
1114	Camk2a	25400		1494	chr18	+	56193978	56295869	Camk2a		179.9					200		150.63		174.4		200				199.05		200		200
1115	Samd14	287637		2754	chr10	+	82820457	82835372	Samd14		200					200		185.57		200		200				200		200		200
1116	Cux2	288665		5092	chr12	+	40018937	40219291	Cux2		198.06					200		200		198.69		200				200		200		200
1117	Nos1ap	192363		2904	chr13	-	88653123	88943976	Nos1ap		198.06					181.96		191.22		182.28		200				189.74		196.73		200
1118	A4galt	63888		1652	chr7	-	124085832	124089385	A4galt		163.96					200		195.57		197.04		200				200		200		200
1119	Dlx3	287638		2632	chr10	+	82937971	82943356	Dlx3		175.61					200		178.07		188.41		200				197.96		200		200
1120	Hs6st1	316325		3269	chr9	+	42620006	42659184	Hs6st1		156.99					186.73		161.06		153.44		200				138.24		190.24		200
1121	Entpd3	316077		3066	chr8	+	129201669	129232436	Entpd3		136.2					200		153.28		137.04		200				200		200		200
1122	Ass1	25698		1489	chr3	-	10327433	10369126	Ass1		200					200		200		200		200				200		200		200
1123	Asphd2	364948		1874	chr12	+	50269347	50278974	Asphd2		173.39					185.4		155.86		179.37		183.16				197.73		166.97		197.73
1124	Hrasls	288025		2976	chr11	-	75125952	75144903	Hrasls		195.53					135.34		139.79		187.23		190.04				174.26		148.6		195.53
1125	Nxnl2	689232		891	chr17	-	14053896	14058642	Nxnl2		157.54					176.3		149.89		196.73		190.69				147.67				196.73
1126	Znrf4	301127		1189	chr9	+	10535340	10536528	Znrf4		147.96					168.03		161.76		174.6		200						126.76		200
1127	Gna13	303634		1159	chr10	+	97647196	97680030	Gna13		147.95					147.75		154.85		126.79		198.88						164.9		198.88
1128	Armc9	301579		4921	chr9	+	93172718	93299119	Armc9		151.28					159.99		189.07		191.64		200								200
1129	Syt10	60567		1572	chr7	-	130769039	130827030	Syt10		151.99					195.64		121.29		186.34		200								200
1130	Pvrl2	308417		2647	chr1	-	80631449	80666585	Pvrl2		148.81					130.27		135.26		167.37		198.06								198.06
1131	Ror2	306782		3942	chr17	+	11953552	12134386	Ror2		135.03					169.1		125.16				200				128.41		176.82		200
1132	Amigo1	295365		1482	chr2	+	210977982	210979463	Amigo1		141.75					200		156.13				200				200		200		200
1133	Fam89a	361441		1343	chr19	-	57502311	57514896	Fam89a		141.86					200				195.25		200		152.72		200		200		200
1134	Sh3bgrl2	501026		2625	chr8	+	91069925	91162537	Sh3bgrl2		165.48					200				185.56		200				200		200		200
1135	Eno2	24334		2217	chr9	-	20251620	157294037	Eno2		151.78					190.08				129.69		200				196.85		196.57		200
1136	Pcsk1	25204		5044	chr2	-	91450164	91497091	Pcsk1		163.02					200				128.14		200				200		200		200
1137	Vgf	29461		2638	chr12	-	22677607	22680630	Vgf		120.94					200				160		200				200		200		200
1138	Ndn	308690		1600	chr1	+	122981755	122983354	Ndn		172.53					200				185.56		200				200		200		200
1139	Scx	680712		1134	chr7	+	117519075	117521093	Scx		145.27					187.24				178.89		200				182.59		162.44		200
1140	Rhov	171581		1715	chr3	-	111078642	111087347	Rhov		139.28					195.55				139.78		185.54				195.62		166.52		195.62
1141	Pacsin1	29704		1558	chr20	+	7241248	7286702	Pacsin1		153.33					200						200				200		200		200
1142	Zdhhc22	299211		1115	chr6	-	111008440	111015703	Zdhhc22		129.7					200						200				200		200		200
1143	Slitrk5	306152		4822	chr15	+	96821832	96826653	Slitrk5		127.44					200						200				200		200		200
1144	Lingo3	690755		1913	chr7	+	11737293	11746703	Lingo3		146.5					184.44						200				199.81		200		200
1145	Wfs1	83725		2731	chr14	+	78648276	78665224	Wfs1		131.58					200						200				200		200		200
1146	Klhdc8b	306589		1828	chr8	-	117232064	117236792	Klhdc8b		149.77					173.1						200				168.82		183.76		200
1147	Ppm1h	314897		2794	chr7	-	66845692	67116979	Ppm1h		132.7					200						200				200		200		200
1148	Opn4	192223		2249	chr16	-	10943386	10952549	Opn4		143.17					171.62						183.26				200		185.12		200
1149	Ppfia4	140592		5852	chr13	-	51134831	51183262	Ppfia4		161.91					190.89						200				196.59		200		200
1150	Ankrd13d	361699		2123	chr1	-	219520452	219532673	Ankrd13d		138.21					200						200				200		200		200
1151	Fam131b	500102		4021	chr4	-	71703872	71713063	Fam131b		177.42					200						200				200		200		200
1152	Tmem63c	314332		3604	chr6	+	111049559	111118873	Tmem63c		145.87					163.69						198.88				192.99		196.73		198.88
1153	Tes	500040		2364	chr4	+	44321883	44360407	Tes		155.84					134.1						198.06				176.84		162.78		198.06
1154	Adrbk1	25238		2425	chr1	-	219536220	219544329	Adrbk1		132.21					137.22						197.5				129.8		168.45		197.5
1155	Pnpla3	362972		2759	chr7	+	125034815	125055571	Pnpla3		159.3					171.37						188.91				196.58		179.16		196.58
1156	Asb13	361268		1907	chr17	-	70215401	70234103	Asb13		157.09					118.12						196.35				178.65		185.94		196.35
1157	Myadml2	303744		1631	chr10	-	109825513	109827143	Myadml2		135.78					185.08						188.22				195.83		177.03		195.83
1158	Ccr10	363682		1742	chr10	-	89086556	89088993	Ccr10		147.95					119.85						188.29				175.7		164.86		188.29
1159	Bambi	83837		842	chr17	-	56905419	56909675	Bambi		197.5							199.07		200		185.36					111.31		141.28	200
1160	Steap3	170824		2663	chr13	-	36257220	36274146	Steap3		200							193.14		198.13		200				127		135.59		200
1161	Cdh22	29182		3479	chr3	-	161574993	161970872	Cdh22		200							194.08		200		200				194.53		200		200
1162	Sstr1	25033		3906	chr6	+	79254339	79258611	Sstr1		186.37							147.44		169.43		190.5				149.25		131.09		190.5
1163	Neurod1	29458		1814	chr3	-	66414321	66417617	Neurod1		200							193.6		200		200								200
1164	Tectb	292124		2749	chr1	+	275957698	275976572	Tectb		200							183.33		200		200								200
1165	Ctsz	252929		1355	chr3	-	172527107	172537877	Ctsz		194.19							172.48		200		200								200
1166	Gabre	65191		2999	chrX	-	152220180	152237347	Gabre		200							200		191.96		188.06								200
1167	Adad1	294979		1912	chr2	+	123790981	123824819	Adad1		200							193.86		200		199.44								200
1168	Gabrq	65187		1908	chrX	+	152852506	152864975	Gabrq		200							200		180.34		200								200
1169	Gpr174	302373		4735	chrX	+	78372257	78399944	Gpr174		200							200		189.7		200								200
1170	Sost	80722		669	chr10	-	89897087	89900131	Sost		200							200		200		200								200
1171	Xkrx	497101		1817	chrX	-	104973083	104984261	Xkrx		194.94							153.08		191.79		200								200
1172	Cyp3a62	170509		1629	chr12	+	18679809	18709394	Cyp3a62		145.58							146.05		189.35		200								200
1173	Fam229a	500554		806	chr5	+	147692391	147693380	Fam229a		175.49							117.64		200		195.31								200
1174	Ush1c	308596		2142	chr1	-	102207100	102255459	Ush1c		200							200		200		200								200
1175	Nkx1-2	293568		918	chr1	-	204603116	204605552	Nkx1-2		200							200		200		200								200
1176	Nr0b1	58850		1779	chrX	+	54734385	54738512	Nr0b1		200							200		200		200								200
1177	Trim66	361623		4047	chr1	-	174067109	174119748	Trim66		147.76							189.52		120.07		200								200
1178	Parpbp	100310874		4426	chr7	-	28654707	28715224	Parpbp		200							116.14		113.06		190.26								200
1179	Wnt3	24882		2939	chr10	+	91830709	91874836	Wnt3		200							197		194.04		200								200
1180	C1ql2	288979		953	chr13	+	36378187	36379722	C1ql2		200							187.36		198.33		200								200
1181	Pdyn	29190		2439	chr3	-	122194329	122206671	Pdyn		200							129.94		200		200								200
1182	Baiap2l2	685357		1940	chr7	-	120492366	120518803	Baiap2l2		200							193.29		182.8		195.66								200
1183	Cldn7	65132		1119	chr10	+	56576442	56578628	Cldn7		200							200		180		200								200
1184	Cldn9	287099		1432	chr10	-	13003010	13004441	Cldn9		200							200		169.1		200								200
1185	Foxg1	24370		2811	chr6	+	69971227	69974037	Foxg1		200							200		200		200								200
1186	Smim3	286910		1702	chr18	-	55744809	55771730	Smim3		198.88							197.71		200		197.5								200
1187	Drc7	291853		2813	chr19	-	10363100	10380806	Drc7		200							200		113.23		200								200
1188	Gucy2g	245708		3442	chr1	-	276187243	276228574	Gucy2g		178.14							198.64		158.4		200								200
1189	Otop3	287821		2271	chr10	+	103887045	103898331	Otop3		182.5							200		200		200								200
1190	Drd5	25195		1428	chr14	-	77220579	77222006	Drd5		200							200		200		200								200
1191	Tex26	498133		1463	chr12	-	6671936	6703704	Tex26		129.67							141.96		200		154.75								200
1192	Fam71f1	500061		1572	chr4	+	56598237	56615127	Fam71f1		200							200		200		154.13								200
1193	Tmc3	293065		3306	chr1	+	145715969	145760623	Tmc3		183.57							190.69		200		200								200
1194	Kcnv2	294065		5201	chr1	+	245396989	245416531	Kcnv2		200							179.89		170.95		200								200
1195	Egr4	25129		2148	chr4	-	117293620	117296082	Egr4		200							188.78		200		194.2								200
1196	LOC688390	688390		1951	chr20	+	47911018	47912968	LOC688390		173.64							164.48		168.26		200								200
1197	Neu2	29204		1665	chr9	+	94721682	94724898	Neu2		200							196.78		200		200								200
1198	Chat	290567		3598	chr16	-	8576859	8686131	Chat		193.98							200		200		199.03								200
1199	Acsm4	353317		2056	chr1	+	189432604	189457052	Acsm4		200							200		200		200								200
1200	Slc6a3	24898		1985	chr1	-	32323011	32363983	Slc6a3		200							200		200		200								200
1201	Grm5	24418		3919	chr1	+	151218929	151783392	Grm5		200							169.88		200		199.44								200
1202	Grm6	24419		4424	chr10	+	36345939	36360665	Grm6		200							200		200		200								200
1203	Sdr16c5	297805		1398	chr5	-	16904926	16927083	Sdr16c5		200							144.54		200		146.8								200
1204	F12	306761		2100	chr17	+	9736577	9744420	F12		200							200		200		200								200
1205	Icam5	313785		3117	chr8	+	22050222	22057209	Icam5		200							200		200		178.75								200
1206	Slc18a3	60422		2862	chr16	-	8682668	8685529	Slc18a3		184.17							200		197.43		200								200
1207	Slc39a4	300051		2214	chr7	-	117675730	117679903	Slc39a4		200							200		200		176.54								200
1208	Lrcol1	100363238		809	chr12	-	52384192	52396066	Lrcol1		200							187.91		200		199.44								200
1209	St18	266680		3982	chr5	-	12439234	12563429	St18		200							200		188.3		200								200
1210	Pmch	24659		745	chr7	+	28655206	28656522	Pmch		200							200		200		200								200
1211	Nox1	114243		2571	chrX	-	104909328	104932508	Nox1		192.83							199.54		200		200								200
1212	Tmem132d	288750		3409	chr12	+	31934343	32607370	Tmem132d		200							192.77		196.17		200								200
1213	Asb16	498005		1401	chr10	+	90217979	90224983	Asb16		200							143.08		131.18		200								200
1214	Tor4a	311795		3010	chr3	-	2407857	2411544	Tor4a		199.44							200		200		200								200
1215	Tsen34l1	100909510		1356	chr1	-	64023928	64100061	Tsen34l1		149.57							168.26		200		198.74								200
1216	Shisa8	315163		1896	chr7	-	123440164	123445613	Shisa8		200							194.75		200		200								200
1217	Lypd5	502308		771	chr1	+	81208274	81213331	Lypd5		198.88							198.14		200		198.06								200
1218	Zfp575	308430		1138	chr1	-	81447987	81450094	Zfp575		197.24							168.53		200		200								200
1219	Grp	171101		866	chr18	+	61563458	61576818	Grp		141.1							200		200		200								200
1220	RGD1563222	362175		815	chr3	+	94035905	94037887	RGD1563222		198.88							176.9		200		131.53								200
1221	Fam110c	500638		3114	chr6	+	49968473	49974731	Fam110c		200							142.75		171.21		200								200
1222	RGD1563714	500531		1830	chr5	-	136073056	136112344	RGD1563714		200							189.33		135.58		200								200
1223	Sh3gl3	81921		1444	chr1	+	144069641	144200030	Sh3gl3		197.24							190.65		200		180.81								200
1224	Best1	293735		2008	chr1	-	226033298	226049859	Best1		200							200		200		200								200
1225	Crisp1	64827		1496	chr9	+	24047454	24088064	Crisp1		200							200		200		200								200
1226	Dnajc5b	499579		911	chr2	+	104290760	104382846	Dnajc5b		200							192.47		200		200								200
1227	Adgrf3	298857		3145	chr6	+	27536184	27546443	Adgrf3		200							192.24		200		198.74								200
1228	Wnt7b	315196		1028	chr7	-	126423418	126465724	Wnt7b		200							143.55		198.69		198.06								200
1229	Abcg5	114628		2470	chr6	-	7935771	7961207	Abcg5		186.97							137.41		193.84		200								200
1230	Abcg8	155192		4829	chr6	+	7961413	7980708	Abcg8		200							146.49		200		199.72								200
1231	Prox2	314319		1782	chr6	-	108911705	108920767	Prox2		188.08							188.46		200		200								200
1232	Kb15	366992		1599	chr7	-	143208770	143217410	Kb15		200							200		200		200								200
1233	Hoxb5os	106455138		594	chr10	-	84139484	84155527	Hoxb5os		200							197.44		200		199.44								200
1234	Srd5a2	64677		1756	chr6	-	25279568	25315501	Srd5a2		200							137.58		193.91		200								200
1235	Tekt5	363538		1677	chr10	+	5353007	5389684	Tekt5		200							200		200		200								200
1236	Tmprss9	314636		3341	chr7	-	11678591	11699436	Tmprss9		175.13							176.85		192.72		200								200
1237	Crhr2	64680		1627	chr4	-	85287476	85314672	Crhr2		200							198.65		200		200								200
1238	Gpha2	171158		767	chr1	+	221596148	221597297	Gpha2		198.06							198.55		188.33		200								200
1239	Gdf15	29455		912	chr16	+	20555395	20557978	Gdf15		152.99							149.46		200		109.46								200
1240	Tmem184a	304325		1827	chr12	+	16913312	16921427	Tmem184a		198.74							186.03		150.65		181.69								198.74
1241	Pstpip1	300732		1547	chr8	+	60760365	60799363	Pstpip1		190.63							180.58		198.69		170.87								198.69
1242	S1pr3	306792		3606	chr17	-	13799383	13812615	S1pr3		148.81							188.33		177.3		196.35								196.35
1243	Amz1	304317		1506	chr12	-	15976887	15996939	Amz1		185.75							156.13		178.85		194.8								194.8
1244	Btc	64022		611	chr14	+	18231854	18270621	Btc		193.16							179.79		169.07		166.24								193.16
1245	Ngef	246217		2675	chr9	-	94569286	94601852	Ngef		180.94							122.93		192.26		189.52								192.26
1246	Iqgap3	310621		5795	chr2	+	187447501	187489630	Iqgap3		189.27							192.04		192.03		188.52								192.04
1247	RGD1309350	293613		839	chr1	+	213577202	213580598	RGD1309350		191.84							109.88		188.47		152.51								191.84
1248	Vash2	498309		3761	chr13	-	109521190	109552589	Vash2		191.45							167.19		177.36		171.45								191.45
1249	Cryl1	290277		1416	chr15	-	37543770	37663586	Cryl1		189.85							143.5		189.41		176.24								189.85
1250	Hck	25734		2056	chr3	+	148579917	148623025	Hck		187.81							132.57		189.77		173.05								189.77
1251	Cacng4	140725		984	chr10	-	95954160	96015484	Cacng4		158.05							189.7		162.25		159.6								189.7
1252	Sh3yl1	362724		1335	chr6	+	49852174	49895502	Sh3yl1		175.4							134.45		183.49		174.72								183.49
1253	Grin2b	24410		5259	chr4	-	169559949	169998448	Grin2b		119.68							182.68		143.67		158.19								182.68
1254	Cdkn1a	114851		1860	chr20	+	6348422	6358864	Cdkn1a		181.3							146.77		174.99		153.85								181.3
1255	St3gal6	304023		2110	chr11	+	44192940	44237106	St3gal6		128.75							147.79		172.57		177.79								177.79
1256	Ucn	29151		570	chr6	+	26602144	26602974	Ucn		175.61							142.88		159.54		141.71								175.61
1257	Ccnjl	303059		2990	chr10	+	29123322	29181446	Ccnjl		171.12							151.83		119.6		147.3								171.12
1258	Cited1	64466		848	chrX	-	72128997	72133692	Cited1		160.81							106.12		158.7		108.12								160.81
1259	Calhm1	499367		1047	chr1	-	266916312	266919031	Calhm1		150							150		129.85		150								150
1260	Hist1h2ah	502125		498	chr17	+	43632354	43632851	Hist1h2ah		115.11							137.16		123.38		126.55								137.16
1261	Abcb1b	24646		3889	chr4	-	22225461	22307453	Abcb1b		118.62							200		189.16							192.39		193.87	200
1262	Dok1	312477		1732	chr4	-	113864211	113866674	Dok1		140.09							184.46		181.9							167.29		159.16	184.46
1263	Cd2	497761		1164	chr2	-	203666706	204041694	Cd2		138.13							104.26		200									147.46	200
1264	Hoxa1	103690132		1333	chr4_KL567939v1_random	-	26653	82127066	Hoxa1		200							138.2		200										200
1265	Gpr160	499588		1605	chr2	-	116105110	116161998	Gpr160		189.03							187.87		200										200
1266	Gabrr2	29695		1757	chr5	+	48303366	48341571	Gabrr2		200							200		200										200
1267	Sema3a	29751		2319	chr4	-	18178854	18395165	Sema3a		200							145.36		163.04										200
1268	Hfe	29199		1670	chr17	+	43661276	43669327	Hfe		176.2							188.58		189.33										189.33
1269	Irf5	296953		2099	chr4	+	56805132	56816271	Irf5		147.04							180.68		185.12										185.12
1270	Msantd1	498394		1185	chr14	-	81094683	81100875	Msantd1		176.62							120.19		130.72										176.62
1271	Ggta1	246766		1448	chr3	-	14615905	14699089	Ggta1		132.21							151.57		174.12										174.12
1272	Slc2a9	501925		3384	chr14	+	77079402	77192702	Slc2a9		151.67							132.89		139.34										151.67
1273	Neil2	305957		1042	chr15	-	46372485	46381967	Neil2		120.53							131.13		133.63										133.63
1274	Acot11	100363074		2052	chr5	-	126347478	126395655	Acot11		147.85							154.4				147.18			123.08					154.4
1275	Murc	313225		1089	chr5	+	64413005	64420849	Murc		145.35							119.77				200						200		200
1276	Prss30	287106		1621	chr10	-	13348289	13351978	Prss30		125.33							200				199.31								200
1277	Cdh26	311693		2286	chr3	+	173969273	174019766	Cdh26		200							175.56				166.06								200
1278	Vil1	316521		3303	chr9	+	81689802	81717623	Vil1		176.19							162.02				199.72								199.72
1279	Nsun7	305339		1408	chr14	-	43556692	43584320	Nsun7		142.72							179.39				194.2								194.2
1280	Slc4a7	117955		4041	chr15	-	11836407	11912916	Slc4a7		156.55							150.99				180.59								180.59
1281	Sema3g	290562		3626	chr16	+	7303582	7315214	Sema3g		161.81							145.98				176.42								176.42
1282	Galnt10	170501		1812	chr10	+	43067316	43208992	Galnt10		149.8							129.41				166.9								166.9
1283	Sncaip	307309		3803	chr18	+	47740328	47877676	Sncaip		159.3							132.04				129.66								159.3
1284	Csrp3	117505		838	chr1	-	104147205	104157855	Csrp3		150							121.7				124.38								150
1285	Nr4a3	58853		4396	chr5	+	63781801	63821639	Nr4a3		109.65							170.14							149.99		108.99			170.14
1286	S1pr5	60399		2171	chr8	-	22268657	22273628	S1pr5		146.69							163.49							115.71					163.49
1287	Sema3c	296787		4768	chr4	-	14318276	14488225	Sema3c		158.94							178.81									146.02			178.81
1288	Orai3	309000		1824	chr1	+	199217504	199222363	Orai3		163.88							130.32												163.88
1289	Olr59	170816		2887	chr1	-	167906037	167911961	Olr59		149.44							157.96												157.96
1290	Fam151a	313430		1884	chr5	+	126334847	126347598	Fam151a		151.32							153.33												153.33
1291	Fbxo36	363268		901	chr9	+	92435872	92500756	Fbxo36		137.17									179.75		176.91		143.65		146.37				179.75
1292	Mgmt	25332		802	chr1	+	209237255	209464189	Mgmt		158.21									196.73		126.64		177.12						196.73
1293	LOC682102	682102		2290	chr5	-	146023695	146069623	LOC682102		173.61									116.98		200				200		200		200
1294	Siglec15	498888		1026	chr18	-	74403384	74417333	Siglec15		188.14									152.8		200				162.81		140.81		200
1295	Snx7	310815		1760	chr2	-	221015302	221099738	Snx7		189.29									151.32		198.62				152.52		136.2		198.62
1296	Plcl2	301173		3939	chr9	-	1782536	1984654	Plcl2		169.14									152.4		165.33				105.31				169.14
1297	Acot5	503049		1863	chr6	+	107550904	107557688	Acot5		200									189.33		200								200
1298	Them5	361993		1203	chr2	+	195582781	195588000	Them5		200									198.46		184.3								200
1299	Slc9a2	24783		3931	chr9	+	47386581	47491812	Slc9a2		187.47									128.91		200								200
1300	Sowahd	367699		1630	chrX	+	123662477	123664106	Sowahd		200									122.24		196.95								200
1301	Slc15a1	117261		3026	chr15	-	106800081	106844426	Slc15a1		157.13									195.63		198.74								198.74
1302	Stx2	25130		911	chr12	+	31335425	31357185	Stx2		186.76									139.06		153.83								186.76
1303	Tnnc1	290561		486	chr16	+	7292207	7295238	Tnnc1		166.74									170.22		175.28								175.28
1304	Igll1	100360919		630	chr11	+	88388378	88391370	Igll1		154.97									127.24		137.11								154.97
1305	Galt	298003		1307	chr5	+	58144705	58147929	Galt		132.21									144.58		144.61								144.61
1306	Gadd45a	25112		1213	chr4	-	97782512	97784814	Gadd45a		129.25									181.46				125.68					152.04	181.46
1307	RGD1306215	296565		976	chr3	-	2678989	2680532	RGD1306215		123									161.99				150.67					129.64	161.99
1308	Ccl19	362506		715	chr5	-	58181025	58182969	Ccl19		109.11									150.84									130.87	150.84
1309	Pink1	298575		1146	chr5	-	156677146	156689258	Pink1		140.72									160.82										160.82
1310	Arntl2	362464		1911	chr4	+	181103774	181158415	Arntl2		158.54									116.32										158.54
1311	Ilk	170922		1686	chr1	+	170578941	170585192	Ilk		132.7									152.77										152.77
1312	Csgalnact1	306375		2314	chr16	+	22979668	23074078	Csgalnact1		130.14									147.64										147.64
1313	Cyp4f6	266689		1762	chr7	-	15198968	15225399	Cyp4f6		134.48									141.15										141.15
1314	RGD1561149	500552		5170	chr5	-	147403948	147412705	RGD1561149		147.83											193.42				148.34		183.43		193.42
1315	Wif1	114557		2155	chr7	+	63094955	63165158	Wif1		165.02											184.96				144.39		134.47		184.96
1316	Tbc1d8	680133		4093	chr9	-	46090953	46206653	Tbc1d8		144.29											165.89						147.29		165.89
1317	Tekt4	302991		1515	chr10	+	14828642	14833818	Tekt4		200											200								200
1318	Cct8l1	499967		1936	chr4	-	6044746	6062641	Cct8l1		198.88											166.06								198.88
1319	Adcy5	64532		4850	chr11	-	68695839	68842320	Adcy5		170.6											155.41								170.6
1320	Tnnt1	171409		944	chr1	+	72889270	72899629	Tnnt1		114.17											145.56								145.56
1321	Stk38l	691337		2404	chr4	+	181027212	181087530	Stk38l		142.74											138.29								142.74
1322	Abtb1	297432		1887	chr4	-	120778580	120784807	Abtb1		127.44											133.27								133.27
1323	Ccdc8	494320		3329	chr1	+	78933372	78936700	Ccdc8		158.83																			158.83
1324	Ctnnbl1	296320		1842	chr3	+	154212245	154373170	Ctnnbl1		158.35																			158.35
1325	Nuak1	299694		2864	chr7	+	25039336	25111118	Nuak1		156.33																			156.33
1326	Cyp2d4	171522		1761	chr7	-	123599264	123608436	Cyp2d4		147.37																			147.37
1327	Smpdl3b	362619		1898	chr5	-	150925150	150946994	Smpdl3b		142.55																			142.55
1328	Qsox1	84491		3272	chr13	-	73423396	73460890	Qsox1		140.79																			140.79
1329	Wdr62	308492		4740	chr1	-	88694828	88734223	Wdr62		135.66																			135.66
1330	Cyb5r3	25035		1893	chr7	-	124024003	124041564	Cyb5r3		132.25																			132.25
1331	Naaa	497009		1813	chr14	+	17283262	17302364	Naaa		132.25																			132.25
1332	Ntrk2	25054		6931	chr17	-	5934690	6244627	Ntrk2		131.5																			131.5
1333	Trpt1	293704		2882	chr1	+	222250995	222255994	Trpt1		126.35																			126.35
1334	Cbr4	359725		1170	chr16	-	31956752	31972507	Cbr4		126.1																			126.1
1335	Cd226	307199		2312	chr18	+	86299463	86392713	Cd226		103.48																			103.48
1336	Kcna5	25470		1809	chr4	-	159077195	159079003	Kcna5	120.51			118.39		168.45		195.79		174.03		196.78		200							200
1337	Npy1r	29358		2618	chr16	-	24779480	24788456	Npy1r	129.29			200		200		200		200		194.23		199.26							200
1338	Lamp5	362220		1838	chr3	+	129018802	129031517	Lamp5	185.08			199.63		149	200			200		200	199.72		175.75		200		200		200
1339	Gfra3	84422		2045	chr18	-	27491860	27520133	Gfra3	123.87			187.74		200	200			200		200	174.62				200		200		200
1340	Gabbr2	83633		5457	chr5	-	62276100	62621737	Gabbr2	131.26			152.11		182.85	200			197.6		200	200				200		200		200
1341	Vwc2l	501160		1369	chr9	+	77834091	78021846	Vwc2l	196.91			171.92		124.84	200			200		200	200				200		200		200
1342	Atp2b2	24215		7020	chr4	-	145704779	146016319	Atp2b2	137.74			137.83		184.3	179.79			193.97		200	181.49				196.21		170.84		200
1343	Kcnh5	171146		3505	chr6	-	97872831	98157087	Kcnh5	143.46			187.42		200	190.56			193.18		174.71				160.76	200		200		200
1344	Chst9	291770		1769	chr18	-	6834365	7081356	Chst9	168.52			145.32		200	200			193.6		200				150.09	200		200		200
1345	Ryr2	689560		16261	chr17	-	65533998	66130712	Ryr2	148.88			138.88		193.34	196.91			175.73		200					199.16		200		200
1346	Cd7	303747		974	chr10	-	110229931	110232812	Cd7	144.76			196.17		150.97				198		200		122.7	151.85		141.64				200
1347	Il7r	294797		3124	chr2_KL567908v1_random	-	23681	47693	Il7r	159.25			200		178.44				200		200		142.11	174.9		178.33				200
1348	Aspm	289054		9727	chr13	+	56546021	56591793	Aspm	194.51			123.75		184.02						159.94		183.26							194.51
1349	Hoxb7	497985		1213	chr10	+	84135224	84138642	Hoxb7	195.49			177.15	200			189.48		194.31				200	200					200	200
1350	Il2rg	140924		1586	chrX	-	71165378	71169038	Il2rg	147.8			127.36				193.39		192.13		155.62		198.04	114.87			147.61		191.42	198.04
1351	RGD1305645	363225		906	chr9	+	50526811	50548056	RGD1305645	195.53			148.12				171.76		199.81		194.26		200	165.32					188.14	200
1352	Acpp	56780		1602	chr8	-	112838629	112884062	Acpp	193.42			131.9			200			200		197.88	200				200		200		200
1353	Hal	29301		2136	chr7	+	34326087	34356413	Hal	200			129.78			200			200		200					200		200		200
1354	Hoxd3	288152		2527	chr3	+	61658245	61670282	Hoxd3	200			170.17						200		200		186.47	193.89		171.63				200
1355	Gpx3	64317		1472	chr10	+	40247436	40255423	Gpx3	151.22		200		200			130.28	197.26		165.42			183.19		149.32		200		200	200
1356	Nox4	85431		2176	chr1	+	150797202	150974737	Nox4	116.12		187.79		200			128.9	133.98		173.93			133.31				179.48		187.5	200
1357	Cyp2s1	308445		2632	chr1	-	82595211	82610350	Cyp2s1	180.64		200		196.67			194.97	119.28					200				200		200	200
1358	Fcgr2b	289211		1388	chr13	-	89329304	89343892	Fcgr2b	189.48		157.7		130.95			200				112.04		200				200		200	200
1359	Clec10a	64195		1488	chr10	+	56764927	56769437	Clec10a	114.79		111.64		197.88			130.34			139.41			171.27	116.44			169.7		193.69	197.88
1360	Ccrl2	316019		1979	chr8	-	119324298	119326600	Ccrl2	112.69		154.12		200			129.23			192.47			138.65				174		200	200
1361	Il20rb	501043		1107	chr8	-	108747204	108777717	Il20rb	146.69		146.49		200			199.44			196.52			197.75				198.61		200	200
1362	S100a4	24615		486	chr2	+	189997278	189999586	S100a4	148.03		183.41		198.69			134.44			122.04			197.5				200		200	200
1363	Bcl2a1	170929		699	chr8	+	96551424	96559527	Bcl2a1	123.5		119.37		196.78			109.13			174.47			155.85				136.37		188.8	196.78
1364	Rbp7	362662		613	chr5	-	166278214	166282832	Rbp7	188.01		142.61		198.37			141.58						188.24	148.34			182.56		179.89	198.37
1365	Tgfb1	59086		1457	chr1	+	82480875	82497196	Tgfb1	191.33		130.39		183.59			127.97						200				183.69		200	200
1366	Cd9	24936		1145	chr4	-	157977163	158010091	Cd9	190.02		139.21		180.91			143.01						200				194.27		200	200
1367	Ces1a	679817		1895	chr19	+	15339152	15366078	Ces1a	120.89		200		200			174.86						183.47				200		200	200
1368	Mall	362211		1778	chr3	-	120272583	120306551	Mall	198.06		195.57		192.79			167						200				197.1		200	200
1369	Crp	25419		693	chr13	+	91080448	91081358	Crp	200		190.5		198.69			200						200				200		200	200
1370	Kcnk6	116491		1882	chr1	-	87166455	88176610	Kcnk6	111.7		117.36		163.82			182.29						198.62				198.14		200	200
1371	Col4a3	363265		5020	chr9	+	88357751	88484376	Col4a3	123.67		174.72		142.83			158.44						196.09				200		199.44	200
1372	Gimap4	286938		1444	chr4	+	78320230	78327137	Gimap4	174.1		148.9		149.8			183.75						200				197.08		200	200
1373	Gimap7	500113		1271	chr4	+	78354335	78358505	Gimap7	113.4		112.9		154.73			194.94						193.79				192.46		200	200
1374	Il17re	362417		2612	chr4	+	145413958	145426607	Il17re	180.14		185.82		200			143.01						189.71				188.94		200	200
1375	Ramp1	58965		808	chr9	+	98313632	98364205	Ramp1	145.54		139.14		194.69			182.1						200				199.63		200	200
1376	Sostdc1	266803		1618	chr6	+	55812820	55816994	Sostdc1	168.19		180.29		192.42			127.52						197.24				199.63		200	200
1377	St6galnac2	303692		1997	chr10	-	105650866	105668579	St6galnac2	133.67		120.69		179.27			196.94						200				200		200	200
1378	Bst2	378947		755	chr16	-	19938784	19942353	Bst2	131.99		130.81		185.44			127.76						190				189.24		200	200
1379	Mrgprf	266762		2069	chr1	+	218466740	218476208	Mrgprf	115.42		158.88		164.55			139.47						190.67				198.97		200	200
1380	Papss2	294103		3491	chr1	+	251145363	251230716	Papss2	193.6		116.58		175.06			182.94						200				189.88		200	200
1381	Ndufa4l2	100362331		943	chr7	+	70821957	70824085	Ndufa4l2	143.78		128.69		178.53			164.11						199.44				195.86		200	200
1382	Entpd2	64467		1886	chr3	+	2617895	2623316	Entpd2	131.71		135.42		147.38			153.03						197.5				196.11		200	200
1383	Optc	304802		1253	chr13	-	50735509	50746356	Optc	198.62		199.63		200			172.41						200				200		200	200
1384	Tm4sf1	295061		1950	chr2	-	147382866	147392062	Tm4sf1	139.39		172.78		195.98			123.38						174.96				184.82		200	200
1385	Sult1d1	60393		2151	chr14	+	22107426	22126010	Sult1d1	113.11		163.19		196.78			151.06						183.83				189.14		198.44	198.44
1386	Lsp1	361680		1235	chr1	+	215628785	215662505	Lsp1	121.57		118.63		159.11			130.66						184.74				181.7		196.73	196.73
1387	Il1rl1	25556		2585	chr9	+	47134034	47182170	Il1rl1	175.87		140.86		192.46			111.69						188.14				163.85		190.05	192.46
1388	Sele	25544		3356	chr13	+	82355933	82365323	Sele	134.04		181.25		189.69			119.09						127.68				182.65		190.49	190.49
1389	MGC105649	302884		1152	chr3	+	114772603	114776156	MGC105649	169.21		114.27		163.55			147.65						183.37				156.88		188.94	188.94
1390	Tmem37	245953		630	chr13	-	36094882	36101113	Tmem37	147.72		130.05		179.68			118.68						176.54				169.64		184.17	184.17
1391	Pdlim3	114108		1565	chr16	-	49543144	49574321	Pdlim3	186.65		183.7		200		199.44			133.14		152.79		184.38				108			200
1392	Gpr151	307475		1395	chr18	-	36892403	36893797	Gpr151	197.42		196.07		192.55		198.55			189.65		200		119.13			114		159.09		200
1393	Bmpr1b	310914		1500	chr2	-	247403821	247437419	Bmpr1b	200		199.35		200		200			126.04		166.99		142.75							200
1394	Zfpm2	314930		4829	chr7	+	79471277	79964405	Zfpm2	200		200		199.44		184.97			149.18		195.98		133.27							200
1395	St6galnac5	365984		1904	chr2	-	258025177	259150709	St6galnac5	200		200		191.8		200			196.14		200	198.88			130.53	200		200		200
1396	Ntrk1	59109		2623	chr2	-	187143568	187160373	Ntrk1	200		199.81		200		196.11			163.76		146.82	197.67				200		184.47		200
1397	Drd2	24318		2747	chr8	+	53678777	53743642	Drd2	200		140.88		200		200			184.33		200	200				192.37		200		200
1398	Lix1	292381		1522	chr1	+	59156021	59212878	Lix1	200		200		200		200			191.3		184.32	198.06				200		200		200
1399	Pde11a	140928		4144	chr3	-	62818502	63211843	Pde11a	200		166.72		140.58		200			137.74		178.35	200				200		200		200
1400	Prrt4	500059		2910	chr4	-	56443103	56453563	Prrt4	200		116.25		177.25		196.57			122.34		138.77	132.53				162.25		167.73		200
1401	B3galt1	366064		2670	chr3	+	54253949	54267292	B3galt1	200		185.22		141.58		175.44			163.33		196.17	123.2				187.86		159.73		200
1402	Kcnd2	65180		4014	chr4	+	48309283	48816800	Kcnd2	195.05		200		200		200			193.6		166.75			135.32		200		200		200
1403	Npffr2	78964		1254	chr14	-	20148963	20157598	Npffr2	200		155.92		197.88		200			197.22		200					198.98		199.08		200
1404	Insrr	60663		4997	chr2	+	187162017	187181400	Insrr	200		200		200		200			190.21		197.5					200		200		200
1405	Galnt6	100361647		3386	chr7	-	142322173	142348232	Galnt6	200		185.57		200		176.32			196.18		191.03					188.27		183.38		200
1406	Gria1	50592		2871	chr10	+	42441723	42760200	Gria1	200		200		200		200			196.26		186.12					200		200		200
1407	Layn	500996		1162	chr8	-	55450366	55467579	Layn	200		174.14		174.58		200			142.04		190.73							144.58		200
1408	Zfhx4	310250		13927	chr2	-	98423569	98610368	Zfhx4	198.88		177.03		175.1		149.96			127.58		147.3									198.88
1409	Lxn	59073		1073	chr2	-	164628565	164634434	Lxn	200		121.62		198.88		200			187.32			143.3		142.61		200		192.54		200
1410	Nkain3	689576		1935	chr5	-	34133596	34813668	Nkain3	200		167.86		197.04		200			118.43			200				200		200		200
1411	Cd24	25145		1847	chr20	+	48335540	48340847	Cd24	200		200		200		200			120.53			200				200		200		200
1412	Elmod1	315670		2471	chr8	-	58486078	58542844	Elmod1	197.5		139.77		185.58		200			136.16			200				200		200		200
1413	Oas1f	494199		1555	chr12	-	41227910	41237209	Oas1f	200		179.8		200		200			199.58					134.86		193.2				200
1414	Agtr1b	81638		2181	chr2	-	105149020	105224295	Agtr1b	200		198.6		200		200			200					168.72		198.75				200
1415	Hmx1	360960		1504	chr14	-	80540576	80544345	Hmx1	175.67		200		200		200			163.38					199.34		200				200
1416	Pnoc	25516		973	chr15	-	48805874	48818594	Pnoc	200		181.44		200		200			180.72					194.56		184.9				200
1417	Cav3	29161		1355	chr4	+	144382945	144398919	Cav3	191.85		106.77		198.63		200			171.4					171.97		168.3				200
1418	Nxph4	59316		1555	chr7	-	70833662	70842405	Nxph4	200		198.57		200		200			199.91							197.36				200
1419	Kif26a	314473		5779	chr6	+	136720266	136754802	Kif26a	180.35		198.58		200		200		198.28		175.89		192.86			133.04		101.03			200
1420	Stk32a	364858		1437	chr18	+	37597305	37706884	Stk32a	200		200		200		200		200		148.26		198.7			184.9	198.79		195.68		200
1421	Grin2c	24411		4388	chr10	-	103798411	103816016	Grin2c	200		200		200		200		200		116.13		200			200			184.34		200
1422	Hoxc4	24459		2068	chr7	+	144647587	144650129	Hoxc4	142.73		196.76		200		200		196.04		200		159.44		194.87			139		200	200
1423	Tm4sf4	116467		1575	chr2	+	147532032	147547254	Tm4sf4	200		200		200		200		200		200		192.79		197.68			170.05		196.56	200
1424	LOC691995	691995		1474	chr10	-	57669529	57671080	LOC691995	188.14		200		200		200		185.28		200		200		151.74		200		178.03		200
1425	Ces5a	307660		2045	chr19	+	12097529	12136579	Ces5a	143.2		196.94		200		200		140.63		200		200		156.91		200		200		200
1426	Mogat2	681211		1748	chr1	-	164181762	164205222	Mogat2	147.26		188.43		200		200		126.48		200		200		154.02		191.83		132.07		200
1427	Slc29a4	288499		2380	chr12	-	13914114	13924506	Slc29a4	179.39		200		200		200		198.79		200		200		179.62		200		200		200
1428	Pcbd1	29700		776	chr20	+	30690951	30696464	Pcbd1	137.33		199.63		200		200		166.98		200		200		179.88		155.79				200
1429	Cntn5	114589		3341	chr8	-	7814895	8524643	Cntn5	148.39		192.07		183.88		200		189.08		191.87		200		141.4		187.67				200
1430	Cmbl	310201		1131	chr2	+	84645084	84666835	Cmbl	162.93		198.98		200		200		130.62		196.78		192.83		145.55		151.88				200
1431	Scgn	306942		831	chr17	+	43357888	43399321	Scgn	200		197.26		200		200		124.62		200		200		195.32		195.66				200
1432	Slc10a4	305309		1314	chr14	-	37764839	37770059	Slc10a4	200		200		200		200		200		200		197.5		151.93		175.09				200
1433	Th	25085		1763	chr1	-	216073034	216080287	Th	200		200		200		200		200		200		200		196.14		200				200
1434	S100a5	295211		445	chr2	+	190003870	190005877	S100a5	139.88		196.94		192.5		194.75		157.5		200		197.34		199.81		139.45				200
1435	LOC102550394	102550394		2724	chrX	+	73533161	73552577	LOC102550394	182.04		199.35		200		200		126.83		199.44		200		156.52		200				200
1436	Card9	64171		1842	chr3	-	3798346	3806713	Card9	192.27		200		200		200		163.16		198.69		141.43		119.42					124	200
1437	Kif2c	171529		2765	chr5	-	136027925	136053211	Kif2c	200		181.97		186.63		200		183.63		186.84		188.51					161.85		191.61	200
1438	Doc2b	81820		1756	chr10	-	63927658	63952881	Doc2b	200		186.27		200		200		186.6		200		199.44					158.66		191.64	200
1439	Rasd1	64455		1569	chr10	-	46330363	46332068	Rasd1	185.95		200		200		177.63		198.18		200		122.29					106.85		125	200
1440	Syt17	192189		2623	chr1	-	188034619	188101257	Syt17	200		190.69		200		200		185.39		200		200					174.09		141.06	200
1441	Smtnl2	679629		2437	chr10	-	58951846	58973020	Smtnl2	194.16		187.93		200		200		174.64		196.22		190					159.12			200
1442	Gap43	29423		1483	chr11	+	58624198	58717916	Gap43	134.71		197.32		200		200		141.71		191.4		200				200		200		200
1443	Pnmal1	361515		1826	chr1	+	78893271	78895930	Pnmal1	170.48		200		200		200		197.21		182.07		200				200		200		200
1444	Ctxn1	29145		1209	chr12	+	2534212	2535823	Ctxn1	137.72		195.09		200		200		136.14		196.04		200				200		200		200
1445	Mal2	362911		2780	chr7	+	94130852	94163649	Mal2	164.62		199.54		200		184.06		160.67		193.54		180.57				169.76		129.92		200
1446	Rab3b	81755		1142	chr5	+	128501833	128568167	Rab3b	186.83		200		200		200		200		200		200				164.68		128.73		200
1447	Phactr3	362284		1541	chr3	+	173798542	173871386	Phactr3	149.77		193.99		200		200		147.92		192.83		200				198.67		200		200
1448	Nrsn2	689978		1402	chr3	-	147843077	147851768	Nrsn2	163.88		199.54		200		188.01		161.34		199.44		182.01				200		171.22		200
1449	Tub	25609		1569	chr1	+	173607119	173625404	Tub	200		197.29		200		200		198.7		200		200				137.55		199.44		200
1450	Hap1	29430		3610	chr10	-	88257975	88266210	Hap1	194.44		200		200		200		170.07		167.38		200				165.55		182.46		200
1451	Krt26	407758		1293	chr10	-	87239920	87248572	Krt26	127.96		185.39		200		200		105.57		164.13		200				197.3		200		200
1452	Scn3b	245956		3887	chr8	+	44136496	44159011	Scn3b	194.44		199.54		200		200		120.48		166.28		200				200		200		200
1453	Chrna3	25101		1500	chr8	-	59594007	59607122	Chrna3	174.08		194.99		200		191.25		144.81		191.68		188.75				189.88		181.67		200
1454	Chrnb4	25103		1488	chr8	-	59610489	59629073	Chrnb4	172.16		194.58		200		200		161.97		193.24		200				190.27		188.56		200
1455	Hpcal4	50872		663	chr5	+	140870551	140878518	Hpcal4	200		197.71		193.33		200		105.51		165.32		200				153.52				200
1456	Ephx2	65030		1992	chr15	-	42757278	42794189	Ephx2	151.34		165.11		200		200		120.83		200		193.39							152.19	200
1457	Rnf165	307251		1588	chr18	-	73831312	73873244	Rnf165	198.88		191.72		200		200		192.29		192.06		200						200		200
1458	Bmp8a	680931		1919	chr5	-	141007462	141033511	Bmp8a	200		200		177.5		200		200		120.9		200								200
1459	Begain	79146		2816	chr6	-	132936964	132972569	Begain	195.31		200		200		200		175.83		162.48		182.65								200
1460	Grin2a	24409		4717	chr10	+	5707806	6119897	Grin2a	151.82		200		178.21		200		178.41		113.5		192.47								200
1461	Oxct2a	366463		1755	chr5	-	140813957	141018298	Oxct2a	198.06		200		200		200		200		200		198.74								200
1462	Slc44a5	365962		2014	chr2	+	260444227	260531849	Slc44a5	200		200		200		200		200		200		200								200
1463	Isoc1	364879		3297	chrUn_KL568418v1	-	134859	53747612	Isoc1	194.19		200		200		200		129.15		158.85		193.6								200
1464	Gch1	29244		1016	chr15	-	23935011	23968971	Gch1	200		200		200		200		186.98		200		198.88								200
1465	Npy4r	29471		1257	chr16	-	10489450	10490706	Npy4r	200		200		200		200		200		192.4		200								200
1466	Ecel1	60417		7756	chr9	-	94238568	94250809	Ecel1	200		169.81		183.98		200		176.69		174.93		200								200
1467	Edn3	366270		737	chr3	+	172856730	172879276	Edn3	200		196.7		200		200		198.86		200		200								200
1468	Klc3	171549		1559	chr1	-	80306284	80315533	Klc3	200		200		200		191.57		124.52		181.09		178.49								200
1469	Egln3	54702		2817	chr6	-	75050329	75075795	Egln3	200		200		200		200		173.03		198.06		192.45								200
1470	Trib3	246273		1421	chr3	-	147814066	147819650	Trib3	149.9		167.32		200		174.22		121.13		166.44		116.38								200
1471	Sctr	81779		1791	chr13	+	36039241	36090515	Sctr	198.88		200		200		191.59		200		200		188.85								200
1472	Pnma3	293840		2993	chrX	+	153064028	153067500	Pnma3	189.52		194.49		200		200		190.27		200		200								200
1473	Ddc	24311		5134	chr14	-	91905919	91996774	Ddc	200		194.53		180.53		187.04		198.63		184.2		189.77								200
1474	Ltk	311337		2236	chr3	-	111553679	111560556	Ltk	192.01		200		200		200		200		200		200								200
1475	Phox2a	116648		1607	chr1	+	166893734	166898252	Phox2a	200		196.39		200		200		198.97		200		200								200
1476	Mthfd2	680308		2061	chr4	-	115004448	115015965	Mthfd2	171.79		200		200		200		141.49		170.73		166.26								200
1477	Lmo1	245979		899	chr1	-	173728183	173764246	Lmo1	174.67		199.81		200		200		142.17		195.25		147.96								200
1478	Atp2b4	29600		4102	chr13	+	50103022	50149987	Atp2b4	169.6		200		200		200		150.06		136.2		153.42								200
1479	Tmem114	501675		1449	chr10	+	7279920	7295452	Tmem114	200		192.41		200		200		190.98		200		200								200
1480	Npy	24604		565	chr4	+	79557856	79581210	Npy	200		192.06		200		200		150.75		163.96		200								200
1481	Shc1	85385		3541	chr2	+	188745503	188757066	Shc1	143.8		187.86		198.62		198.88		118.88		141.56		150.45								198.88
1482	Scube1	315174		4237	chr7	-	124501988	124620703	Scube1	148.82		200		200		181.66		200		164.29					171.21		197.58			200
1483	Agtr1a	24180		2185	chr17	-	35907106	35958077	Agtr1a	196.68		197.29		200		167.61		196.36		200							198.64		200	200
1484	Hand2	64637		681	chr16	-	36305833	36373549	Hand2	187.52		198.14		200		184.59		111.1		133.79							134.01		151.94	200
1485	Wscd2	360824		1861	chr12	-	48817320	48857724	Wscd2	200		191.63		200		200		178.71		147.21							175.11		138.69	200
1486	Cyb561	303601		2683	chr10	-	94136993	94147556	Cyb561	200		200		200		200		128.57		160.94							178.87		192.95	200
1487	Sqrdl	691966		1599	chr3	+	114900343	114939375	Sqrdl	175.12		200		200		134.71		156.81		190.88							183.39		199.44	200
1488	Il18	29197		708	chr8	+	55009666	55016286	Il18	200		191.15		200		198.62		131.75		200							158.9		200	200
1489	Avpr1a	25107		1596	chr7	-	67341366	67345290	Avpr1a	177.39		190.73		200		182.05		162.44		200							141		198.69	200
1490	Cygb	170520		2112	chr10	-	105618325	105628091	Cygb	200		200		200		170.41		145.93		161.07							182.64		189.91	200
1491	Bub3	361662		1331	chr1	+	203526853	203537456	Bub3	133.76		198.89		200		173.57		148.89		179.23									149.92	200
1492	Lrrc52	289199		1422	chr13	-	85672013	85695421	Lrrc52	190		185.95		200		174.99		124.67		200										200
1493	Il12a	84405		793	chr2	+	165076945	165083996	Il12a	157.93		196.4		200		137.5		170.6		170.2										200
1494	Parva	57341		1119	chr1	+	177249302	177405143	Parva	199.44		200		200		200		179.62		133.03										200
1495	Adcy10	59320		5160	chr13	+	83704139	83787002	Adcy10	198.62		198.91		185.12		200		182.57		118.33										200
1496	Scn3a	497770		6822	chr3	-	51532627	51643140	Scn3a	158.21		200		200		190.89		142.35		126.85										200
1497	Gucy1a3	497757		2639	chr2	-	181047526	181102793	Gucy1a3	200		200		200		187.55		128.46					198.62		142.67		200		196.17	200
1498	Nt5c1a	313574		1156	chr5	+	140888986	140904009	Nt5c1a	200		195.96		200		200		133.79					175.94				192.96		194.69	200
1499	Rph3al	171123		1991	chr10	-	63989643	64108554	Rph3al	200		200		200		141.49		109.93					192.86				198.41		194.89	200
1500	Adra2a	25083		2801	chr1	+	274766283	274769083	Adra2a	200		200		200		162.66		143.7					114.3				185.52		166.41	200
1501	Prkg2	25523		2969	chr14	+	12217121	12313616	Prkg2	200		200		200		200		135.51				200			156.26	200		200		200
1502	Sstr2	54305		2096	chr10	+	102136283	102143442	Sstr2	187.72		200		175.43		200		183.8				200			190.64	200		200		200
1503	Hrk	117271		5071	chr12	-	44008879	44029211	Hrk	200		200		178.43		200		107.43				148.39			166.11			194.33		200
1504	Slc2a3	25551		1482	chr4	-	155552120	155763500	Slc2a3	191.63		198.98		200		200		130.53				200				190.88		198.16		200
1505	Kcnq3	29682		5798	chr7	-	106714479	107009639	Kcnq3	167.38		200		197.47		200		169.43				200				200		200		200
1506	Arhgap26	307459		2730	chr18	-	31816155	32207801	Arhgap26	198.06		200		200		200		153.03				184.62						165.34		200
1507	Fgf14	63851		744	chr15	-	110385217	110612681	Fgf14	185.78		200		200		200		109.24				161.6								200
1508	Alpk3	365298		5055	chr1	+	142883051	142930686	Alpk3	200		200		175.83		200		200				200								200
1509	Gata3	85471		1335	chr17	+	72430817	72450140	Gata3	200		200		175.83		200		200				147.96								200
1510	Fam222a	498193		1807	chr12	-	47748165	47793534	Fam222a	165.63		192.06		191.47		199.44		141.31				144.88								199.44
1511	Dbh	25699		2252	chr3	+	5709236	5731895	Dbh	172.41		174.91		200		200		118.16							150.64		125.81			200
1512	Arvcf	303798		3777	chr11	-	86736125	86793791	Arvcf	179.33		200		198.62		150.14		145.44									167.11			200
1513	Il4r	25084		3498	chr1	+	196942367	196967221	Il4r	200		200		200		200		110.92												200
1514	Tfcp2l1	304741		8869	chr13	+	34610689	34671617	Tfcp2l1	200		200		200		200		126.98												200
1515	Tmem51	500578		2034	chr5	-	160570511	160620334	Tmem51	200		200		200		200		123.56												200
1516	Fgd3	361223		2789	chr17	+	15749963	15798844	Fgd3	168.2		197.32		167.52		168.62		125.46												197.32
1517	Sytl5	302538		2262	chrX	+	14020157	14108951	Sytl5	200		200		200		147.9					200		156.98		200		177.4			200
1518	Chrm2	81645		2062	chr4	+	64089028	64091090	Chrm2	200		199.81		188.85		200					170.53	200			129.73	200		200		200
1519	Rgs8	54297		3600	chr13	+	71107465	71139673	Rgs8	200		197.18		196.22		200					198.62	200			148.54	198.72		200		200
1520	Plppr5	310812		2808	chr2	-	219896765	220101791	Plppr5	200		200		188.36		175.62					170.59	181.25			180.22	176.22		167.5		200
1521	Chrna7	25302		1509	chr1	-	123901064	124039193	Chrna7	200		194.11		151.04		200					181.97	200			136.37	200		200		200
1522	Cabp7	360970		2723	chr14	-	84968125	84978236	Cabp7	199.44		191		167.09		200					139.23	200				199.81		200		200
1523	Vangl2	289229		2813	chr13	-	90381998	90405591	Vangl2	191.84		167.36		126.51		178.76					154.41	131.72				166.14		185.1		191.84
1524	Adcyap1r1	24167		6316	chr4	+	85662892	85711696	Adcyap1r1	200		200		200		200					168.94				119.26	155.45		190.54		200
1525	Slc28a1	116642		2401	chr1	+	142950540	142991926	Slc28a1	200		195.57		158.24		200					200				176.48			197.28		200
1526	Slc4a10	295645		3623	chr3	+	47996123	48286077	Slc4a10	199.21		194.57		177.19		200					198.62				120.65			200		200
1527	B3gat1	117108		2090	chr8	+	27777227	27803071	B3gat1	185.4		185.67		200		200					164.42				161.9			168.94		200
1528	Alx4	296511		1745	chr3	+	82548961	82585531	Alx4	200		200		148.31		200					200				200			200		200
1529	Vwa5b1	313653		3783	chr5	-	157003589	157059091	Vwa5b1	200		195.75		125.69		200					200				135.43			200		200
1530	Gabrg3	79211		1638	chr1	-	112158530	112811954	Gabrg3	186.33		168.48		167.69		200					163.22				143.99			200		200
1531	RGD1561849	500393		3252	chr5	-	9355490	9381161	RGD1561849	200		187.96		200		195.01					131.55				153.09					200
1532	Kcnj16	29719		1770	chr10	+	99388130	99389899	Kcnj16	200		173.14		158.98		200					199.63							189.96		200
1533	Adcy1	305509		3219	chr14	+	87312230	87421461	Adcy1	193.6		159.24		136.06		152.37					133.92									193.6
1534	P2ry6	117264		2466	chr1	-	165972439	165997751	P2ry6	200		186.73		200		186.93				148.84			136.29				129.25		191.88	200
1535	Clic3	296566		776	chr3	+	2676336	2678247	Clic3	180.35		196.68		200		200				200		200		191.12		200		155.25		200
1536	Ina	24503		3323	chr1	+	266782835	266794389	Ina	144.29		179.91		200		200				193.77		200		125.8		200		200		200
1537	Sapcd2	680531		1551	chr3	+	2591331	2596584	Sapcd2	199.44		200		200		200				195.12		188.71		156.68		123.24				200
1538	Acbd7	361277		533	chr17	-	78905338	78910684	Acbd7	196.68		194.54		196.67		200				175.01		200		123.66		187.2				200
1539	Nsg1	25247		1612	chr14	+	77380264	77402007	Nsg1	194.19		199.25		200		200				162.64		200				198.44		175.13		200
1540	Mcam	78967		2905	chr8	+	48472824	48481003	Mcam	162.41		190.87		200		200				139.89		157.39								200
1541	Fam163a	498257		3907	chr13	-	73741679	73819896	Fam163a	200		200		200		200				128.03		167.74								200
1542	Trim27	291171		2078	chr17	-	45613863	45626212	Trim27	131.71		171.21		198.06		194.16				146.08		128.75								198.06
1543	Kcnmb4	66016		1012	chr7	-	59461808	59514759	Kcnmb4	200		200		200		199.44				174.5							110.3		170.06	200
1544	Nt5dc2	290558		1798	chr16	+	7212488	7220541	Nt5dc2	200		200		200		200				169.86									139.91	200
1545	B4galt2	313536		2019	chr5	-	136707510	136715981	B4galt2	141.44		183.35		198.62		147.75				135.98									137.21	198.62
1546	Pde3a	50678		3426	chr4	+	175431904	175700238	Pde3a	196.91		199.16		193.94		145.35							126.14		122.59		161.81			199.16
1547	Adm	25026		1387	chr1	+	175445088	175447259	Adm	200		200		200		144.2							200	119.48			193.81		200	200
1548	Gsap	311984		3088	chr4	-	10423183	10517832	Gsap	198.06		196.3		200		135.53							146.16				141.57		170.42	200
1549	Pah	24616		2015	chr7	+	28066639	28129770	Pah	200		197.42		195.13		147.97							154.25				166.5		163.99	200
1550	Maoa	29253		2083	chrX	-	6554698	6620722	Maoa	200		200		200		198.62							172.07				173.91		163.73	200
1551	Rpp25	315705		1381	chr8	+	62283336	62284716	Rpp25	198.06		198.61		200		167.78							144.48				183.47		181.13	200
1552	Cep44	290722		1562	chr16	+	37177443	37196784	Cep44	200		189.69		200		152.77							158.86				118.42		143.73	200
1553	Galnt16	362760		3857	chr6	+	104071357	104250177	Galnt16	200		200		200		200							164.08				172.5		155.57	200
1554	Gucy1b3	25202		3190	chr2	-	180976939	181026001	Gucy1b3	200		200		200		200							200				194.96		190.87	200
1555	Adrb2	24176		2043	chr18	-	57513792	57515834	Adrb2	200		197.41		200		114.17							193.01				170.51		196.57	200
1556	Slc6a4	25553		2650	chr10	-	63153656	63174820	Slc6a4	175.62		198.68		189.83		200							185.3				197.41		194.26	200
1557	Klhl4	317196		3488	chrX	+	86126346	86229565	Klhl4	200		198.94		200		196.94							118.54				137.6		157.54	200
1558	Hpgd	79242		1679	chr16	-	37457134	37495758	Hpgd	200		200		200		138.28							121.77				165.83		168.15	200
1559	Gata2	25159		3411	chr4	+	120133713	120142488	Gata2	200		200		200		200							193.39				193.27		170.75	200
1560	Gnb3	60449		1556	chr4	-	157352558	157358260	Gnb3	185.05		178.4		200		198.62							168.05				120.01		183.89	200
1561	Plk2	83722		2770	chr2	+	41911143	41916901	Plk2	200		199.16		200		189.21							114.73						142.84	200
1562	Plcl1	84587		5235	chr9	+	62016112	62349244	Plcl1	198.06		190.49		162.42		132.21							148.77							198.06
1563	Shc3	114858		1968	chr17	+	13670520	13791043	Shc3	198.88		198.08		183.96		200						200			145.09	200		200		200
1564	Aldh1b1	298079		2197	chr5	+	61382351	61387359	Aldh1b1	177.78		191.99		199.44		200						200				200		200		200
1565	Eml5	444982		6540	chr6	-	122770055	122897997	Eml5	200		200		200		200						200				200		200		200
1566	Gpr165	296866		3156	chrX	+	65796359	65802144	Gpr165	187.25		184.5		165.9		200						200				200		200		200
1567	Brinp2	286895		4127	chr13	-	75948679	76049363	Brinp2	200		188.36		198.69		200						200				200		200		200
1568	Cplx2	116657		900	chr17	-	10757782	10766253	Cplx2	200		179.74		198.69		200						180.91				183.47		196.73		200
1569	Shank2	171093		8172	chr1	+	217173199	217592403	Shank2	181.15		162.26		134.59		200						200				200		200		200
1570	Lrrc55	311171		1794	chr3	-	72589840	72602548	Lrrc55	163.47		176.49		184.45		200						200				199.38		176.13		200
1571	Ppp2r2b	60660		2196	chr18	-	36985709	37421383	Ppp2r2b	152.27		166.49		175.23		200						200				198.64		199.44		200
1572	Ush1g	287819		1393	chr10	-	103869377	103873246	Ush1g	110.65		104.59		120.43		200						200				171.71		200		200
1573	Syn2	29179		2640	chr4	+	147037179	147195096	Syn2	185.12		199.81		200		200						200				200		200		200
1574	Olfm2	313783		1998	chr8	-	21684307	21743312	Olfm2	194.41		194.51		200		200						189.48				183.76		168.9		200
1575	Epha5	79208		8056	chr14	+	25589767	25958255	Epha5	200		200		200		193.26						191.33				200		185.88		200
1576	Syt1	25716		1896	chr7	-	50086644	50638798	Syt1	200		200		200		191.25						188.75				194.14		181.67		200
1577	Syt9	60564		1506	chr1	+	171592797	171769780	Syt9	162.87		149.47		161.32		200						200				198.2		200		200
1578	Ptk2b	50646		3848	chr15	-	42827310	42947656	Ptk2b	200		200		200		200						161.49				121.13		166.53		200
1579	Rab15	299156		3391	chr6	-	99845952	99870320	Rab15	161.91		151.54		193.58		200						200				200		200		200
1580	Rab3c	171058		997	chr2	-	41570955	41785702	Rab3c	128		153.11		172.74		200						200				200		200		200
1581	Slc4a8	315311		3626	chr7	+	142397413	142464158	Slc4a8	155.34		179.42		152.12		200						200				200		200		200
1582	Celf5	314647		4383	chr7	+	11095468	11119941	Celf5	168.05		194.82		192.49		200						200				184.18		196.01		200
1583	Pak7	311450		4040	chr3	-	129043043	129357491	Pak7	164.05		169.04		160.9		200						200				200		200		200
1584	Ccser1	500153		2270	chr4	+	91373941	91797106	Ccser1	167.45		171.46		177.95		200						176.46				137.9		142.3		200
1585	LRRTM1	679668		2923	chr4	+	108301129	108316373	LRRTM1	146.55		188.85		196.78		200						185.3				177.41		168.48		200
1586	Disp2	311324		6549	chr3	+	110574403	110589909	Disp2	130.71		171.74		158.26		200						194.13				200		189.9		200
1587	Nt5dc3	691922		1929	chr7	+	27309966	27363394	Nt5dc3	175.69		169.32		159.08		200						139.85				140		161.84		200
1588	Slc1a1	25550		1805	chr1	+	246955017	247035159	Slc1a1	166.43		189.25		181.1		200						190.59				158.55		179.74		200
1589	Rgs7	54296		2208	chr13	-	93095659	93535604	Rgs7	199.44		168.91		196.57		200						200				200		200		200
1590	Phyhip	290356		2776	chr15	+	52148737	52778691	Phyhip	180.86		166.06		163.06		200						200				200		200		200
1591	Gjd2	50564		1892	chr3	-	105467480	105470475	Gjd2	184.66		160.47		195.41		200						200				200		200		200
1592	Ankrd6	500430		4638	chr5	-	48052619	48165317	Ankrd6	200		200		200		200						168.27				147.01		143.91		200
1593	Dok7	305448		2428	chr14	-	80926654	80958478	Dok7	172.1		174.57		189.36		200						200				200		200		200
1594	Samd10	499957		1316	chr3	-	177092185	177095598	Samd10	168.5		177.52		194.39		200						198.88				180.47		196.22		200
1595	Omp	24612		551	chr1	-	163097159	163097709	Omp	197.24		196.56		197.88		200						198.88				200		200		200
1596	Adra2c	24175		1704	chr14	-	80730307	80732010	Adra2c	198.88		173.42		184.77		200						197.24				200		200		200
1597	Unc5a	60629		2697	chr17	-	10153994	10208360	Unc5a	200		194.75		200		200						200				200		200		200
1598	Rnd1	362993		1609	chr7	-	140349138	140356209	Rnd1	141.45		115.48		177.26		200						149.17				164.74		170.54		200
1599	Dgkb	54248		6201	chr6	+	57517012	58277216	Dgkb	196.35		200		200		200						194.16				164.04		187.44		200
1600	Stmn4	79423		1413	chr15	+	43007908	43025852	Stmn4	196.94		199.16		200		200						200				200		200		200
1601	Tnr	25567		6429	chr13	+	77602249	77678385	Tnr	145.97		159.86		138.14		200						200				200		200		200
1602	Mgat4c	299756		2559	chr7	+	43800452	44024152	Mgat4c	178.65		169.48		174.58		200						200				200		200		200
1603	Dcx	84394		8827	chrX	-	115098675	115175299	Dcx	198.06		178.19		179.65		178.35						182.91				200		184.81		200
1604	Mum1l1	501630		3796	chrX	+	110407420	110411215	Mum1l1	200		189.56		199.25		200						143.41				185.51		169.05		200
1605	Penk	29237		1450	chr5	-	17056419	17061361	Penk	200		200		200		197.88						164.65				176.85		139.71		200
1606	Chst1	295934		2362	chr3	+	81498022	81512807	Chst1	200		195.27		198.69		200						142.37				137.86		138.82		200
1607	Dyrk3	304775		2109	chr13	-	47906230	47916877	Dyrk3	160.19		187.64		197.04		200						200				200		200		200
1608	Adgrb2	313058		5001	chr5	+	148200370	148231587	Adgrb2	174.77		169.05		184.97		200						200				199.35		200		200
1609	Golga7b	309378		1040	chr1	+	261494511	261514411	Golga7b	197.5		141.19		187.51		200						200				200		200		200
1610	Kif26b	305012		7422	chr13	-	96775356	97173469	Kif26b	188.64		192.08		155.65		200						200				199.81		200		200
1611	Tcte1	316242		2697	chr9	-	17848405	17857620	Tcte1	200		198.6		200		200						200				200		200		200
1612	Ncam2	288280		4158	chr11	+	20222057	20705063	Ncam2	184.37		157.59		140.46		200						168.11				188.82		195.98		200
1613	Chrna5	25102		3007	chr8	+	59561817	59590172	Chrna5	198.62		199.16		200		200						200				200		200		200
1614	Kcnn3	54263		2506	chr2	+	188844110	188988598	Kcnn3	198.62		199.44		197.24		196.16						191.1				170.12		185.36		199.44
1615	Gsta3	494500		1457	chr9	+	27357490	27417023	Gsta3	199.44		164.06		189.17		198.75						196.91				197.91		197.88		199.44
1616	Ptprt	362263		5787	chr3	-	157542706	158328984	Ptprt	168.48		169.36		191.99		188.31						186.51				197.01		178.41		197.01
1617	Gnb4	294962		1397	chr2	-	118978966	119007877	Gnb4	151.81		142.17		181.9		200						162.87				126.07				200
1618	Zfpm1	691504		3088	chr19	+	55094585	55150686	Zfpm1	200		186.12		200		200						133.31								200
1619	Atp7a	24941		4674	chrX	+	77119911	77190446	Atp7a	194.94		200		200		200						121.93								200
1620	Myadm	369016		2851	chr1	-	64438471	64446818	Myadm	156.99		194.27		198.69		194.16						113.64								198.69
1621	Ap3m2	140667		1542	chr16	+	74075842	74091230	Ap3m2	147.26		190.89		189.05		198.32						138.21								198.32
1622	Rdh12	314264		1674	chr6	+	102392828	102405750	Rdh12	122.27		132.69		188.48		191.84						150								191.84
1623	Ppfibp2	308918		3388	chr1	+	171820423	171966178	Ppfibp2	191.1		199.35		170.46		130.45									124.46		155.1			199.35
1624	LOC100361083	100361083		4163	chr5	-	141096801	141100963	LOC100361083	189.9		199.07		168.47		193.82									136.97					199.07
1625	Man2a1	25478		6959	chr9	+	112293388	112451677	Man2a1	194.41		200		200		146.35											151.76		142.56	200
1626	Plcb4	25031		5272	chr3	+	128601330	128971709	Plcb4	200		200		200		192.04											168.79		160.77	200
1627	Slc25a1	29743		1643	chr11	+	87204248	87207265	Slc25a1	198.32		200		200		180.3											134.5		160.53	200
1628	Bco2	315644		2513	chr8	-	54965577	54990604	Bco2	196.35		190.37		198.37		152.2											128.59		190.73	198.37
1629	Mras	25482		3583	chr8	-	107629028	107656851	Mras	195		197.3		195.45		132.95											146.76		122.79	197.3
1630	Slc6a2	83511		2203	chr19	-	15391682	15431274	Slc6a2	174.71		182.15		181.67		200											101.08			200
1631	Abcd1	363516		3411	chrX	-	157074117	157095511	Abcd1	200		200		198.32		181.34											141.47			200
1632	Plcb1	24654		5213	chr3	+	127721244	128419545	Plcb1	188.9		198.79		178.84		134.71											157.55			198.79
1633	Vav2	296603		5164	chr3	-	5811504	5976244	Vav2	178.11		133.11		134.03		200										160.49		169.02		200
1634	Cxcr4	60628		1708	chr13	-	45314952	45318856	Cxcr4	200		200		200		200										131.32				200
1635	Pacrg	499021		1195	chr1	+	50070273	50491323	Pacrg	200		192.84		198.16		200										154.99				200
1636	Tpd52l1	689256		1226	chr1	+	28455051	28576554	Tpd52l1	192.83		161.98		195.25		200										155.44				200
1637	Tmem164	367763		5314	chrX	+	113948675	114110062	Tmem164	194.19		144.36		176.15		199.44										125.92				199.44
1638	Xkr4	297801		3709	chr5	-	15746012	16141059	Xkr4	188.45		192.01		183.33		200												155.72		200
1639	Rimbp2	266780		6862	chr12	+	31393229	31605564	Rimbp2	200		200		200		200												179.76		200
1640	Foxo3	294515		2885	chr20	+	46428078	46519156	Foxo3	165.48		150.56		125.72		194.97												148.57		194.97
1641	Rd3l	314467		1247	chr6	-	136548412	136550316	Rd3l	200		196.94		200		200														200
1642	Sox4	364712		4706	chr17	+	37615022	37619727	Sox4	193.57		186.9		200		198.88														200
1643	RGD1562726	498060		2707	chr11	-	31223074	31238026	RGD1562726	200		200		200		200														200
1644	Slc35d3	308717		2608	chr1	-	15298526	15301998	Slc35d3	175.62		200		200		200														200
1645	Madcam1	54266		1279	chr7	-	12918710	12922112	Madcam1	200		174.29		200		150														200
1646	Chrm1	25229		1383	chr1	+	224882628	224884010	Chrm1	180		200		200		200														200
1647	Fibcd1	311861		4695	chr3	+	9365866	10032205	Fibcd1	161.91		190.98		200		200														200
1648	Fam71b	497888		2129	chr10	+	31508549	31511785	Fam71b	200		152.85		200		199.03														200
1649	Sdc1	25216		3008	chr6	+	33885576	33908038	Sdc1	184.2		198.52		200		170.23														200
1650	Hand1	59112		1072	chr10	-	43250730	43253296	Hand1	175.36		195.72		200		200														200
1651	Fzd10	363913		3194	chr12	-	31757407	31760604	Fzd10	200		200		200		200														200
1652	Pnck	29660		1619	chrX	+	157150655	157154555	Pnck	170.14		200		200		200														200
1653	Dlgap2	116681		3690	chr16	-	79872238	80596971	Dlgap2	200		198.02		200		200														200
1654	Sult1b1	64305		1227	chr14	+	22142420	22155240	Sult1b1	174.9		186.43		200		198.32														200
1655	Lefty2	289316		1365	chr13	+	99173484	99178037	Lefty2	200		200		200		200														200
1656	Tbx20	315497		1709	chr8	-	25864448	25904570	Tbx20	175.67		200		200		200														200
1657	RGD1304770	309810		2263	chr20	-	45015855	45024315	RGD1304770	200		185.01		195.19		200														200
1658	Zar1	353228		1280	chr14	-	37759776	37763712	Zar1	200		200		200		200														200
1659	Rorb	309288		2366	chr1	+	234252757	234435839	Rorb	190.25		200		175.97		200														200
1660	Matn3	313954		1999	chr6	+	34071428	34091048	Matn3	200		200		200		136.52														200
1661	Cd209e	501797		717	chr12	-	2382475	2387930	Cd209e	200		200		200		193.34														200
1662	Adprhl1	290880		1545	chr16	+	81616604	81632018	Adprhl1	163.64		188.45		179.72		200														200
1663	Spag16	501158		1535	chr9	+	77027626	77833476	Spag16	200		199.16		200		200														200
1664	Olr1108	405353		936	chr7	+	140054592	140055527	Olr1108	200		200		200		200														200
1665	Ppp1r17	266705		1734	chr4	+	86275717	86292431	Ppp1r17	200		200		198.31		200														200
1666	Cngb1	83686		4216	chr19	+	10142496	10206618	Cngb1	186.91		200		200		200														200
1667	Cpg1	299247		4208	chr6	+	123034304	123046297	Cpg1	200		172.38		124.34		198.88														200
1668	Ppp1r32	252958		1491	chr1	-	226518407	226526954	Ppp1r32	200		191.17		161.06		165.97														200
1669	Meis1	686117		2480	chr14	-	103182178	103321129	Meis1	200		200		200		200														200
1670	Gucy1b2	25206		2452	chr15	-	45487629	45550285	Gucy1b2	200		200		200		197.68														200
1671	Panx3	315567		2385	chr8	-	40126379	40137390	Panx3	191.95		195.28		189.1		200														200
1672	Rln1	25616		796	chr1	-	247483298	247486202	Rln1	200		193.69		200		200														200
1673	Htr6	64354		1925	chr5	-	157503040	157518511	Htr6	124.21		193.24		200		200														200
1674	Liph	681694		2388	chr11	+	82680167	82732145	Liph	193.98		198.08		200		200														200
1675	Slc6a5	171148		7065	chr1	+	105284753	105336369	Slc6a5	200		200		200		194.43														200
1676	Cyp11b1	500892		2669	chr7	-	116195093	116255167	Cyp11b1	185.42		200		200		200														200
1677	Cyp11b2	24294		2695	chr7	-	116248759	116255173	Cyp11b2	200		138.02		200		200														200
1678	Cyp11b3	353498		1497	chr7	-	116156219	116201756	Cyp11b3	200		200		200		200														200
1679	C1qtnf3	294806		1924	chr2	+	60920257	60942504	C1qtnf3	192.34		174.55		200		170.11														200
1680	Slc18a1	25693		2357	chr16	+	22362002	22395183	Slc18a1	192.54		185.27		200		200														200
1681	Slc18a2	25549		2912	chr1	+	280423079	280457148	Slc18a2	200		200		200		200														200
1682	Myo7b	498834		6568	chr18	-	24742329	24823837	Myo7b	200		200		200		196.7														200
1683	LOC102547468	102547468		1265	chr13	-	73169112	73172116	LOC102547468	200		200		200		200														200
1684	LOC100911367	100911367		786	chr18	+	31792503	31808720	LOC100911367	200		200		200		200														200
1685	Adra2b	24174		4047	chr3	+	119805941	119809987	Adra2b	181.5		181.78		191.07		200														200
1686	Slc31a1	171135		1416	chr5	+	78222504	78249358	Slc31a1	200		200		200		200														200
1687	Mei1	315162		4018	chr7	+	123308041	123361391	Mei1	200		192.57		200		199.72														200
1688	Spp2	94168		679	chr9	+	95501512	95509646	Spp2	200		186.78		200		200														200
1689	Cdh17	117048		3411	chr5	+	25391236	25443675	Cdh17	200		186.96		200		200														200
1690	Alpi	24197		2226	chr9	-	94197618	94201084	Alpi	200		200		200		200														200
1691	Dusp9	293847		2589	chrX	-	157168143	157172068	Dusp9	200		198.74		199.72		191.21														200
1692	Slc8a1	29715		6236	chr6	-	4255699	4520638	Slc8a1	198.06		195.84		197.32		200														200
1693	Alx3	365900		1805	chr2	+	210376510	210386928	Alx3	200		200		198.57		200														200
1694	Hamp	84604		360	chr1	-	89368021	89369960	Hamp	200		200		200		200														200
1695	Ascl1	64186		1491	chr7	-	28038662	28040492	Ascl1	200		200		200		200														200
1696	Bche	65036		1878	chr2	-	171104476	171196186	Bche	197.24		195.73		200		198.06														200
1697	Sh2d2a	310688		1562	chr2	+	187218851	187225000	Sh2d2a	200		195.75		200		200														200
1698	Prlh	63850		252	chr9	+	98113346	98114248	Prlh	200		195.27		200		194.8														200
1699	Tfap2b	301285		3406	chr9	+	25410669	25440416	Tfap2b	175.62		200		200		200														200
1700	Tgm3	366189		2607	chr3	+	122544783	122580836	Tgm3	198.88		200		185.27		200														200
1701	Il20ra	308716		2065	chr1	+	15180328	15222785	Il20ra	200		200		200		200														200
1702	Tbx2	303398		1234	chr10	+	73278999	73289940	Tbx2	200		191.81		198.69		200														200
1703	Ccnb1ip1	498492		1781	chr15	-	27720221	27733780	Ccnb1ip1	200		200		200		200														200
1704	Fam163b	685169		1313	chr3	-	5657716	5693273	Fam163b	200		191.36		200		200														200
1705	Myrip	360034		2571	chr8	+	129003687	129137284	Myrip	196.68		200		197.88		190.82														200
1706	Tll2	365460		3045	chr1	-	260348905	260460791	Tll2	200		200		200		200														200
1707	Gpat2	296130		2617	chr3	+	119994537	120003090	Gpat2	200		200		200		200														200
1708	Ttc22	298300		2553	chr5	+	126226372	126243176	Ttc22	200		194.54		200		178.67														200
1709	Prox1	305066		4129	chr13	+	108382662	108440346	Prox1	200		200		178.4		182.75														200
1710	Hcrtr1	25593		2449	chr5	-	148346029	148355404	Hcrtr1	188.84		200		200		200														200
1711	Prodh2	361538		1407	chr1	+	88955125	88968501	Prodh2	129.77		200		200		200														200
1712	Galntl6	361142		1959	chr16	+	34553966	35802982	Galntl6	200		200		200		200														200
1713	Chst13	500257		1023	chr4	-	122224535	122237754	Chst13	196.46		200		200		200														200
1714	Ffar3	365228		1113	chr1	-	89302507	89303847	Ffar3	200		200		200		200														200
1715	Fbp1	24362		1454	chr17	-	396176	417480	Fbp1	196.76		200		200		200														200
1716	Chrna2	170945		1931	chr15	+	42808897	42825179	Chrna2	200		200		200		200														200
1717	Upk2	689093		822	chr8	-	48772906	48774898	Upk2	200		180.36		185.91		169.68														200
1718	Mlph	316620		2865	chr9	+	98073038	98108429	Mlph	182.8		199.72		117.04		146.18														199.72
1719	Gng2	80850		3570	chr15	+	4748242	4853555	Gng2	169.73		197.6		199.44		167.85														199.44
1720	Prima1	690195		3444	chr6	-	127075955	127127413	Prima1	198.62		198.88		191.37		169.73														198.88
1721	Arhgef28	361882		6195	chr2	-	25738514	26011429	Arhgef28	184.2		198.71		185.14		161.21														198.71
1722	Mboat7l1	103689982		2289	chr1	+	64031859	64114437	Mboat7l1	171.55		196.39		198.69		189.69														198.69
1723	Gpr31	292310		960	chr1	-	53519829	53520788	Gpr31	126.34		114.81		198.69		183.16														198.69
1724	Prcc	310687		2085	chr2	-	187232458	187258140	Prcc	150.26		168.02		173.68		198.32														198.32
1725	Prnd	113910		537	chr3	+	124545364	124545900	Prnd	198.06		108.97		187.82		189.83														198.06
1726	Tspan18	311210		3716	chr3	-	82097068	82236664	Tspan18	191.48		192.91		196.76		189.52														196.76
1727	Kl	83504		3518	chr12	+	942974	987206	Kl	164.9		196.59		186.24		195.43														196.59
1728	B4galnt1	64828		2238	chr7	+	70452641	70459556	B4galnt1	189.69		152.75		157.01		195.53														195.53
1729	Xpr1	289424		2410	chr13	-	72918552	73056785	Xpr1	173.71		167.98		140.06		194.19														194.19
1730	Nck2	316369		2550	chr9	+	50247692	50373303	Nck2	152.79		193.82		194.17		136.73														194.17
1731	Riiad1	100270669		447	chr2	-	195704505	195712461	Riiad1	153.74		193.99		127.32		189.83														193.99
1732	Ttc8	299246		1617	chr6	+	122920317	122974521	Ttc8	143.73		178.4		192.52		183.93														192.52
1733	Adck1	366698		2080	chr6	+	111642411	111740481	Adck1	141.29		166.37		163.6		192.48														192.48
1734	Slc16a10	170566		2482	chr20	-	45143452	45260119	Slc16a10	180.67		192.33		191.98		172.45														192.33
1735	Slc2a5	65197		2167	chr5	+	167142182	167174203	Slc2a5	130.27		106.81		192.16		148.31														192.16
1736	Isyna1	290651		1865	chr16	-	20589497	20592333	Isyna1	136.77		184.45		191.74		178.71														191.74
1737	Dnajb13	308857		2255	chr1	-	165515724	165530095	Dnajb13	190.89		151.92		185.83		173.48														190.89
1738	Bend7	361275		1288	chr17	-	77448430	77527888	Bend7	158.47		190.74		186.24		157.03														190.74
1739	Rom1	309201		1548	chr1	-	225126732	225128740	Rom1	134.89		150.63		190.65		187.33														190.65
1740	Cacnb2	116600		3892	chr17	+	81798414	82019219	Cacnb2	190.03		180.87		138.88		159.56														190.03
1741	Ppm1k	312381		2624	chr4	+	88694583	88718533	Ppm1k	162.11		189.39		173.74		188.7														189.39
1742	Foxp4	363185		3401	chr9	+	15068399	15124962	Foxp4	178.19		188.65		187.44		156.53														188.65
1743	Plppr3	314614		2415	chr7	+	12652555	12663825	Plppr3	154.58		160.13		154.45		187.63														187.63
1744	Slc4a3	24781		3879	chr9	+	82743028	82755119	Slc4a3	139.49		150.26		133.28		186.94														186.94
1745	Pcdhb5	291654		2583	chr18	+	30398113	30400695	Pcdhb5	171.86		122.83		142.59		185.95														185.95
1746	Lrrc4b	308571		2729	chr1	+	100447998	100468899	Lrrc4b	119.74		166.41		161.98		185.36														185.36
1747	Tp53i11	311209		2662	chr3	+	82081897	82097058	Tp53i11	175.82		180.19		184.83		165.87														184.83
1748	Gna11	81662		1080	chr7	+	11033400	11047284	Gna11	134.26		184.46		173.22		170.69														184.46
1749	RGD1563986	312270		1368	chr4	-	68569889	68597579	RGD1563986	140.83		156.47		136.39		181.06														181.06
1750	Smoc1	314280		1359	chr6	+	104718677	104877782	Smoc1	166.39		137.11		180.5		140.75														180.5
1751	H2afy	29384		1841	chr17	+	9282675	9344698	H2afy	145.24		142.95		179.99		135.21														179.99
1752	Ubxn2b	312965		1494	chr5	+	19285396	19308563	Ubxn2b	177.78		171.25		161.72		158.91														177.78
1753	Capns2	679870		943	chr19	-	15485258	15486200	Capns2	176.79		123.06		125.7		148.66														176.79
1754	Cd70	301132		818	chr9	+	9842585	9845728	Cd70	136.11		145.57		171.63		151.41														171.63
1755	Gins2	292058		4192	chr19	-	54151048	54163608	Gins2	149.82		170.06		164.09		149.87														170.06
1756	Zfp40	690661		3424	chr1	-	62555188	62577697	Zfp40	146.76		148.46		168.01		153.4														168.01
1757	Pdlim5	64353		1869	chr2	-	247818241	247988462	Pdlim5	157.95		151.64		133.09		136.47														157.95
1758	Aqp1	25240		2624	chr4	+	85551503	85563683	Aqp1	200		195.17		192.64					198.22		200		200				177.59		171.45	200
1759	Arl4d	303559		1382	chr10	+	89578212	89580368	Arl4d	197.24		137.44		189.31					122.65				192.83				141.49		185.06	197.24
1760	Neurl3	316326		1364	chr9	-	42831740	42839837	Neurl3	129.73		171.66		200				107.64		191.79			126.73				172.43		198.78	200
1761	Snca	29219		1150	chr4	-	90782412	90882258	Snca	133.96		188.19		200				108.51		161.61			162.64				194.56		200	200
1762	RT1-Ba	309621		1119	chr20	-	4066133	4070726	RT1-Ba	147.71		189.32		200				135.73		181.65			141.85				183.99		193.64	200
1763	Dlx1	296500		2757	chr3	+	58164931	58169521	Dlx1	185.36		193.94		195.27				189.6		115.41			158.54				200		187.55	200
1764	Fam101a	689711		1609	chr12	-	37038733	37047628	Fam101a	124.55		192.89		195.07				118.58		117.49			164.66				198.33		199.44	199.44
1765	Ccr5	117029		2473	chr8	+	133210484	133215592	Ccr5	116.23		140.55		168.85				107.13		130.72			119.43				150.63		169.48	169.48
1766	RT1-Bb	309622		1515	chr20	+	4043726	4049367	RT1-Bb	140.52		187.95		200				162.11		200							170.28		192.72	200
1767	Fes	361597		2799	chr1	-	142174648	142183884	Fes	159.2		196.86		200				160.05		172.38							173.59		184.33	200
1768	Plscr1	117540		1552	chr8	+	99625545	99645882	Plscr1	135.32		195.49		180.72				147.55		121.4							174.59		147.25	195.49
1769	Tal2	685229		1170	chr5	+	70592871	70599428	Tal2	133.81		192.59		177.98				149.17		124.16							140.89			192.59
1770	Irf8	292060		1275	chr19	+	54318463	54335105	Irf8	123.68		186.7		188.81				127.71		122.71										188.81
1771	Dixdc1	363062		5395	chr8	-	55091233	55144087	Dixdc1	182.82		200		188.26				142.23					134.72		131.33		196.14		146.92	200
1772	Fst	24373		1035	chr2	-	46538756	46544452	Fst	200		200		200				121.96					193.98				196.28		190.31	200
1773	Rftn1	501095		2826	chr9	+	12740885	12942358	Rftn1	158.54		200		191.8				170.19					125.13				190.19		160.9	200
1774	Arhgef16	687105		2731	chr5	-	171626450	171648501	Arhgef16	150.66		192.43		197.6				135.44							116.17		193.07		173.96	197.6
1775	Pik3r5	497931		3031	chr10	+	55058434	55078863	Pik3r5	109.52		172.66		117.81				120.3							119.89		153.3			172.66
1776	Lpar2	498609		2832	chr16	-	21343313	21348913	Lpar2	192.51		195.5		177.87							200		200		183.3		197.25			200
1777	Rasl11b	305302		1816	chr14	-	36550353	36554574	Rasl11b	192.04		156.44		135.54							122.27		181.18				146.63		130.03	192.04
1778	Tox	362481		3093	chr5	-	19892698	20189721	Tox	200		193.29		171.05							137.59		188.34				167.06			200
1779	Cbfa2t3	361431		2684	chr19	-	55441572	55510460	Cbfa2t3	199.44		184.31		145.89							147.12		164.25				120.19			199.44
1780	St8sia2	117523		1121	chr1	-	135336374	135406699	St8sia2	199.44		200		200						189.87			191.38	145.38			199.16		198.4	200
1781	Fxyd5	60338		930	chr1	-	89464860	89474252	Fxyd5	194.19		194.62		200						164.32			127.02				144.93		195.63	200
1782	RT1-Da	294269		1192	chr20	-	4127644	4132616	RT1-Da	143.83		173.29		197.88						149.37			157.07				177.62		190.92	197.88
1783	Cd74	25599		1201	chr18	+	56071478	56080851	Cd74	136.61		171.42		197.88						148.52			148.53				173.83		189.93	197.88
1784	RT1-DOa	24984		757	chr20	+	3889425	3891820	RT1-DOa	167.92		178.89		195						115.51			110.54				136.05		176.84	195
1785	Slpi	84386		650	chr3	-	160799979	160802228	Slpi	185.88		157.72		187.59						118.18			187.2				149.9		185.91	187.59
1786	Hsd11b2	25117		1863	chr19	+	37476083	37481326	Hsd11b2	171.25		177.66		200						175.89				131.97			113.6		186.92	200
1787	Nnmt	300691		1043	chr8	-	52925197	52937964	Nnmt	140.01		131.31		200						146.13				135.47					160.75	200
1788	Fcrl2	310694		2109	chr2	-	186594442	186605092	Fcrl2	149.97		125.98		197.88						112.3				109.54					126.77	197.88
1789	Plpp5	680466		1482	chr16	-	71121175	71125316	Plpp5	175.4		187.79		200						144.58							135.42		190.58	200
1790	Tmem119	304581		2167	chr12	+	48598647	48605704	Tmem119	183.03		179.51		198.69						117.26							121.25		141.94	198.69
1791	Csrp2	29317		841	chr7	+	53630675	53649309	Csrp2	197.5		184.81		200									200	128.19			198.97		200	200
1792	Upp1	289801		1100	chr14	+	89315689	89334056	Upp1	200		198.64		200									198.88				195.75		200	200
1793	Fxyd6	63847		1766	chr8	+	49676540	49703419	Fxyd6	200		200		200									194.97				200		198.06	200
1794	Fam43a	288031		2403	chr11	-	73676601	73679003	Fam43a	195.56		185.93		200									125.38				125.69		150.26	200
1795	Ciita	85483		5295	chr10	-	5213350	5260608	Ciita	189.83		143.28		200									154.14				141.66		171.61	200
1796	Adora3	25370		1815	chr2	+	208373154	208534507	Adora3	200		189.83		200									200				193.6		200	200
1797	Cst7	296257		1140	chr3	+	146365092	146373365	Cst7	185.3		176.78		200									191.74				182.41		195.88	200
1798	Myo7a	266714		6807	chr1	-	163001875	163071508	Myo7a	200		200		200									200				200		200	200
1799	Stmn1	29332		1040	chr5	+	152681145	152686806	Stmn1	192.22		114.04		176.8									200				170.97		198.16	200
1800	Gpr20	60667		1058	chr7	-	114944282	114945344	Gpr20	200		200		200									194.2				191.38		190.59	200
1801	Tnfsf13b	498666		1254	chr16	-	85287516	85306088	Tnfsf13b	191.62		196.59		200									143.46				163.62		174.85	200
1802	Ptch2	366452		4892	chr5	+	135962911	135983816	Ptch2	196.91		194.74		197.6									200				200		200	200
1803	Spink8	301016		674	chr8	+	117906192	117917820	Spink8	200		160.62		200									200				139.44		200	200
1804	Col8a1	304021		2432	chr11	+	44877918	45006052	Col8a1	192.01		157.08		200									185.94				147.2		197.88	200
1805	Napsa	60575		1366	chr1	+	100577497	100589802	Napsa	200		113.42		151.86									172.05				99.39		125.37	200
1806	Vamp3	29528		1683	chr5	-	168126157	168136628	Vamp3	162.43		143.01		187.74									189.36				177.71		199.44	199.44
1807	Man1a1	294410		3857	chr20	-	35258951	35449280	Man1a1	198.88		198.61		199.44									183.37				183.78		185.44	199.44
1808	Mmp2	81686		3043	chr19	-	15542771	15570589	Mmp2	195.53		187.77		199.44									194.94				188.97		198.69	199.44
1809	Dnase1l3	116687		1404	chr15	+	18710492	18736475	Dnase1l3	199.44		153.56		196.22									160.5				125.58		130.35	199.44
1810	Htra3	360959		2440	chr14	+	80248140	80276534	Htra3	199.44		170.49		176.54									199.44				179.43		182.32	199.44
1811	Sytl4	140594		2019	chrX	-	104765492	104791210	Sytl4	193.42		195.11		182.64									198.06				198.08		192.95	198.08
1812	Angpt2	89805		2267	chr16	+	75966480	76016147	Angpt2	197.24		195.59		196.17									196.09				194.44		194.89	197.24
1813	Gbp4	310917		2560	chr2	+	248249470	248263104	Gbp4	196.91		179.74		181.88									177.71				134.71		143.32	196.91
1814	Ccnd2	64033		1414	chr4	-	159674885	159697207	Ccnd2	130.48		179.98		155.46									175.69				195.65		188.41	195.65
1815	Tlr1	305354		2353	chr14	+	45062662	45065014	Tlr1	154.14		113.42		169.57									188.64				158.27		195.46	195.46
1816	Tmcc3	314751		5416	chr7	+	35472102	35543759	Tmcc3	177.09		195.07		183.07									166.03				189.67		173.47	195.07
1817	Slc2a12	308028		4118	chr1	-	24003625	24056373	Slc2a12	193.57		120.41		158.06									192.01				123.38		157.53	193.57
1818	Elk3	362871		3823	chr7	-	34086215	34121694	Elk3	174.27		168.67		158.19									192.83				189.41		187.44	192.83
1819	Sh3bp2	305450		2860	chr14	-	81435448	81472952	Sh3bp2	171.65		177.34		192.78									130.25				142.94		169.92	192.78
1820	Dapp1	362046		3058	chr2	-	243175346	243224883	Dapp1	175.14		106.87		154.8									192.6				146.77		174.29	192.6
1821	Grb10	498416		4996	chr14	-	92021851	92117923	Grb10	168.37		192.21		186.49									131.38				173.21		159.23	192.21
1822	Pskh1	364993		1295	chr19	+	37873515	37905625	Pskh1	161.83		139.58		181.39									176.74				158.75		190.91	190.91
1823	Klra1	494194		1949	chr4	-	165426365	165460075	Klra1	116.86		145.62		189.71									146.03				163.45		186.89	189.71
1824	Gbp5	362050		2761	chr2	+	248178441	248196865	Gbp5	153.3		115.68		126.13									189.43				166.03		175.42	189.43
1825	Lrrtm4	500219		2695	chr4	+	110702279	111497641	Lrrtm4	189.21		183.37		168.29									189.27				186.74		173.67	189.27
1826	Tenm2	117242		8679	chr10	-	20846091	21995692	Tenm2	129.29		177.55		182.26									131.28				179.69		184.4	184.4
1827	Rab32	365042		2069	chr1	-	4638663	4653220	Rab32	113.74		152.4		144.1									163.11				182.21		178.43	182.21
1828	Itgb7	25713		2654	chr7	-	143820868	143833383	Itgb7	173.64		139.37		154.71									175.57				143.42		150.68	175.57
1829	Klrk1	24934		1158	chr4	-	163393217	163403653	Klrk1	137.06		147.09		164.78									111.29				127.15		130.18	164.78
1830	Dusp6	116663		2755	chr7	+	41475163	41479393	Dusp6	146.83		131.47		156.69									139.32				123.27		149.18	156.69
1831	Mpeg1	64552		4187	chr1	+	228724584	228729052	Mpeg1	109.42		128.28		132.56									130.49				150.86		152.66	152.66
1832	Nat8f1	59300		2152	chr4	-	117582779	117772447	Nat8f1	142.3		113.68		130.13									150.37				125.52		138.2	150.37
1833	Specc1	303208		2794	chr10	+	48240330	48444342	Specc1	195.82		196.46		187.43									144.29				155.44			196.46
1834	Ano6	315272		5451	chr7	+	137142170	137335208	Ano6	194.19		190.92		166.95									165.43				155.73			194.19
1835	Slco3a1	140915		2133	chr1	-	135799801	136073483	Slco3a1	193.26		192.86		173.22									158.91				160.97			193.26
1836	Tlr9	338457		3247	chr8	+	114916125	114920171	Tlr9	172.71		150.69		115.71									122.96				117.29			172.71
1837	Nlrp3	287362		3857	chr10	+	45893018	45917287	Nlrp3	170.29		171.59		172.65									122.41				138.96			172.65
1838	Tnfsf15	252878		759	chr5	-	79553935	79569974	Tnfsf15	168.58		160.5		141.46									147.75				142.41			168.58
1839	Pgm2	289632		1971	chr14	-	45829446	45863872	Pgm2	190.51		157.93		189.46									141.32						137.67	190.51
1840	Ncf4	500904		1496	chr7	+	119482272	119499425	Ncf4	158.21		104.98		169.01									132.03						141.55	169.01
1841	Ptpn22	295338		2747	chr2	+	206342066	206390348	Ptpn22	200		146.26		192.93									148.74							200
1842	Lrrn3	81514		3084	chr6	-	61374328	61405192	Lrrn3	193.89		129.96		137.21									138.34							193.89
1843	Slamf7	364049		1029	chr13	-	90058127	90074952	Slamf7	193.16		111.56		148.07									143.86							193.16
1844	Etaa1	498420		3260	chr14	-	102290418	102293677	Etaa1	171.86		145.96		129.08									127.5							171.86
1845	Enc1	294674		4521	chr2	+	27783567	28061023	Enc1	165.15		190.99		137.14											152.76		123.74			190.99
1846	P2ry12	64803		1251	chr2	-	149441601	149444548	P2ry12	117.02		114.84		153.25													104.28		139.63	153.25
1847	Rnf217	292188		1930	chr1	+	28301960	28391582	Rnf217	156.8		197.21		178.85													160.01			197.21
1848	RGD1310507	315963		1386	chr8	-	111742987	111762747	RGD1310507	151.88		184.72		171.72													128.18			184.72
1849	RT1-DOb	365542		819	chr20	+	4020385	4025987	RT1-DOb	177.14		157.02		186.67															143.2	186.67
1850	Arf2	79119		2179	chr10	+	92018562	92040335	Arf2	154.98		156.02		173.16															133.2	173.16
1851	Trim29	300656		2832	chr8	+	47674321	47699065	Trim29	200		199.54		200																200
1852	Il21r	308977		2403	chr1	+	196996581	197024168	Il21r	177.77		155.12		200																200
1853	Abca17	287112		5322	chr10	-	13630097	13716931	Abca17	200		200		191.47																200
1854	Bok	29884		1353	chr9	+	100829593	100840498	Bok	133.27		147.09		189.58																189.58
1855	Klhl38	314996		2642	chr7	-	98187958	98197087	Klhl38	152.39		168.96		133.73																168.96
1856	St14	114093		3157	chr8	-	32240113	32280813	St14	151.78		144.73		128.11																151.78
1857	Tac3	29191		723	chr7	+	71023976	71030582	Tac3	137.37		107.74		148.67																148.67
1858	Slit3	83467		5205	chr10	+	19924200	20517918	Slit3	196.91		151.21					142.85		125.73		200		200		182.69		198.79			200
1859	Myct1	292264		1560	chr1	+	42121572	42132131	Myct1	193.57		108.91					198.88		107.71		180		200				198.08		196.03	200
1860	Adcy6	25289		5911	chr7	-	140270692	140291620	Adcy6	133.4		143.96					167.08				139.52		200		149.26		200		166.09	200
1861	Prps2	24689		2683	chrX	+	28435275	28471767	Prps2	139.27		126.07					185.28				155.97		200		143.6		199.81		176.96	200
1862	Loxl2	290350		2344	chr15	+	51276022	51365236	Loxl2	190.63		133.31					181.4				193.8		200		139.15		199.16		184.45	200
1863	Odf3l1	315695		977	chr8	-	61516249	61519292	Odf3l1	176.95		103.84					176.28				193.34		200		149.35		186.02		136.12	200
1864	Vwf	116669		8803	chr4	+	158088533	158219525	Vwf	165.99		139.43					196.09				190.54		200		182.97		200		168.87	200
1865	Sorbs2	114901		6303	chr16	-	49626205	49820224	Sorbs2	186.22		113.38					164.76				184.06		200				195.19		170.03	200
1866	Gfap	24387		2688	chr10	-	90990762	90999435	Gfap	128.2		137.03					172.06						179.72		115.24		184.82			184.82
1867	Cidec	500292		1649	chr4	-	145377482	145390497	Cidec	200		187.03					187.96						192.43				193.74		173.51	200
1868	Inpp5a	365382		2825	chr1	+	211732470	211920842	Inpp5a	136.79		122.34					171.55						200				199.17		194.63	200
1869	Frmd6	257646		4623	chr6	+	93281408	93358840	Frmd6	132.32		126.53					133.87						194.75				191.37		183.99	194.75
1870	Baz1a	314126		5286	chr6	-	75793223	75873854	Baz1a	131.68		104.88					153.93						191.15				187.74		180.01	191.15
1871	Apobec3b	315137		1756	chr7	+	121109250	121128346	Apobec3b	134.07		103.34					140.82						174.96				143.05		145.34	174.96
1872	Pde1b	29691		1831	chr7	+	145117951	145145376	Pde1b	200		191.31				148.7			167.05		200		126.59		137.67					200
1873	Adamts3	305253		4202	chr14	+	19866408	20071001	Adamts3	200		139.45				200			190.82		200					180.35		200		200
1874	Cdh6	25409		3564	chr2	-	63100723	63246618	Cdh6	196.91		137.24				200			122.73		181.8					152.46		196.22		200
1875	Igsf21	298591		1921	chr5	-	158503091	158735702	Igsf21	197.54		154.49				200			199.45		200					200		200		200
1876	Cbln1	498922		2444	chr19	+	20607507	20611316	Cbln1	200		145.95				200			200		200					200		200		200
1877	Apobec2	301226		1198	chr9	+	14529218	14542731	Apobec2	192.37		145.46				167.3			138.85		139.83									192.37
1878	Psd2	307500		4397	chr18	+	28781349	28832428	Psd2	145.25		200				200		197.78				200			186.61			200		200
1879	Sspo	474348		15560	chr4	+	78080310	78133660	Sspo	133.77		193.29				200		177.53				196.12			177.07			194.26		200
1880	Ucp3	25708		2376	chr1	+	165482912	165495896	Ucp3	119.5		150				114.89		200				127.41								200
1881	Fam167a	498533		3483	chr15	+	46629230	46643770	Fam167a	191.63		145.45				200					179.15	200				200		200		200
1882	Akap5	171026		2700	chr6	+	99356509	99361909	Akap5	189.48		173.71				182.61					200				198.61			200		200
1883	Ampd3	25095		3919	chr1	+	175586097	175630467	Ampd3	191.07		130.49				199.44					133.26					164.05		181.38		199.44
1884	Adgrl3	170641		5401	chr14	-	28392916	28856315	Adgrl3	169.54		139.73				197.2					157.88					134.25		194.44		197.2
1885	Dab1	266729		1668	chr5	+	124021366	124266744	Dab1	185.99		126.83				170.41					175.93							156.04		185.99
1886	Pag1	64019		1304	chr2	+	94266104	94277680	Pag1	123.11		111.62				134.86					123.51							135.26		135.26
1887	Cacna1e	54234		6975	chr13	-	71907093	72367987	Cacna1e	137.37		187.79				200						200			134.29	200		200		200
1888	Capn5	171495		4236	chr1	-	163073134	163129736	Capn5	145.35		137.86				200						168.87				161.87		192.42		200
1889	Marveld2	365657		2072	chr2	-	30612747	30634243	Marveld2	171.81		146.07				200						164.42				158.9		197.32		200
1890	Tmem178b	679651		10116	chr4	+	67669266	68059249	Tmem178b	183.98		144.42				200						200				200		200		200
1891	Astn1	304900		7190	chr13	+	76055255	76370674	Astn1	145.05		151.28				200						200				200		200		200
1892	Cacna2d1	25399		3941	chr4	-	15710415	16130841	Cacna2d1	122.18		130.49				200						200				200		200		200
1893	St3gal5	83505		2698	chr4	+	99937558	99999902	St3gal5	178.93		138.47				200						128.75				173.88		186.29		200
1894	Flrt1	499308		5461	chr1	-	222344713	222350173	Flrt1	122.61		177.91				194.33						192.71				200		188.12		200
1895	Nyx	302516		1971	chrX	-	10197547	10218583	Nyx	158.69		180.52				200						198.46						199.63		200
1896	Tbc1d24	287110		3923	chr10	-	13551100	13576739	Tbc1d24	141.86		176.15				199.44						138.28						162.27		199.44
1897	Lrrc8c	289443		2855	chr14	-	5287591	5378698	Lrrc8c	169.18		152.22				198.88										155.46		185.41		198.88
1898	Usp29	361495		6577	chr1	-	69988673	70042015	Usp29	164.84		146.22				196.91										136.22		164.61		196.91
1899	Pde4b	24626		3120	chr5	+	121759236	122136814	Pde4b	151.33		157.4				193.57												155.1		193.57
1900	Ttyh3	304315		4473	chr12	+	16084266	16112664	Ttyh3	143		139.42				191.78												140.5		191.78
1901	Sh3rf1	306417		2685	chr16	-	32064626	32225777	Sh3rf1	154.85		145.92				185.22												149.55		185.22
1902	Nkx6-2	309095		1267	chr1	-	211922389	211923929	Nkx6-2	200		183.99				196.26														200
1903	Tekt1	85270		1378	chr10	-	58895689	58924098	Tekt1	169.71		106.94				184.54														184.54
1904	Ahi1	308923		3141	chr1	+	16478127	16601769	Ahi1	168.34		167.57				138.79														168.34
1905	Sh2d3c	362111		3078	chr3	+	11756427	11793547	Sh2d3c	163.02		118.79				165.45														165.45
1906	Fam129a	63912		3633	chr13	+	68949665	69101599	Fam129a	159.46		127.41				161.89														161.89
1907	Rapgef5	362799		5419	chr6	+	145546595	145625241	Rapgef5	200		162.89							156.66		187.78		200				171.47		138.06	200
1908	Fgfr3	84489		3187	chr14	-	82273070	82287108	Fgfr3	195.56		197.8									171.98		200		185.21		200		134.62	200
1909	Samd4a	305826		2913	chr15	+	23777838	23879067	Samd4a	160.96		162.77									170.97		194.38		171.89		192.99			194.38
1910	Sorcs1	309533		3940	chr1	-	269973351	270472866	Sorcs1	156.66		144.89									164.8		189.48		153.83		186.22			189.48
1911	Itga1	25118		3952	chr2	-	47127404	47281387	Itga1	164.73		152.33									135.33		150.07		117.05		136.22			164.73
1912	Dock8	499337		7495	chr1	+	242959484	243153469	Dock8	197.5		172.16									165.37		197.24				176.05		138.97	197.5
1913	Ypel2	360590		2166	chr10	-	74243812	74298599	Ypel2	165.53		141.7									113.75		155.69				130.43			165.53
1914	Dlk1	114587		1538	chr6	+	133576568	133583748	Dlk1	116.35		173.83											152.76		170.85		190.18			190.18
1915	Unc13b	64830		6585	chr5	+	58505449	58714396	Unc13b	170.29		143.18											196.12				185.79		148.96	196.12
1916	Gli3	140588		5026	chr17	-	52294942	52569036	Gli3	146.76		123.22											187.93				172.6		147.84	187.93
1917	Stard13	498130		5529	chr12	-	1023611	1195579	Stard13	134.4		141.69											171.68				175.94		156.69	175.94
1918	Micb	365212		1202	chr1	+	79754587	79772092	Micb	128.63		143.45											167.63				173.91		151.5	173.91
1919	Map4k1	292763		2699	chr1	+	87938085	87959511	Map4k1	126.18		104.28											154.14				126.64		132.14	154.14
1920	Cd180	294706		2566	chr2	+	32820322	32833125	Cd180	119.58		117.92											137.75				145.32		131.28	145.32
1921	Hhip	291936		2542	chr19	+	31525134	31614487	Hhip	200		130.73											200				107.97			200
1922	Ttpa	25571		2114	chr5	+	34007926	34028452	Ttpa	200		164.92											149.72				102.52			200
1923	Faah	29347		3526	chr5	-	134330204	134871751	Faah	177.37		180.6											149.57				155.59			180.6
1924	Rbm24	690139		2619	chr17	-	18671037	18682876	Rbm24	126.24		170.26											158.45				180.27			180.27
1925	Dlg3	58948		3737	chrX	+	70596577	70647298	Dlg3	171.53		168.21											161.63				158.23			171.53
1926	Nav3	314814		7492	chr7	-	52164805	52508145	Nav3	165.43		144.69											168.95				149.4			168.95
1927	Sgcd	497892		1627	chr10	-	32062946	32471454	Sgcd	132.72		155.73											147.15				166.79			166.79
1928	Fam126a	499975		1798	chr4	+	7662019	7722750	Fam126a	163.47		147.2											158.94				142.67			163.47
1929	Arrdc3	309945		1245	chr2	+	8733167	8742871	Arrdc3	148.85		133.76											163.14				151.25			163.14
1930	Phc1	312690		3917	chr4	-	155093949	155116154	Phc1	150.06		159.34											140.29				150.22			159.34
1931	Arhgap30	498282		3672	chr13	+	89774764	89796113	Arhgap30	111.15		127.53											116.07				124.84			127.53
1932	Zmiz1	361103		7539	chr16	+	1749191	1954633	Zmiz1	165.29		140.59											120.54							165.29
1933	Emilin1	298845		3836	chr6	-	26821255	26828972	Emilin1	161.24		117.97											137.08							161.24
1934	RGD1305464	315702		4194	chr8	-	61913588	61923149	RGD1305464	135.28		145.5															112.35			145.5
1935	Dyrk2	314862		5705	chr7	-	61786309	61798729	Dyrk2	170.69		133.37																		170.69
1936	Nln	117041		2680	chr2	-	34088342	34185682	Nln	168.91		151.75																		168.91
1937	Clvs1	366311		3830	chr5	+	22380368	22580380	Clvs1	152.27		137.86																		152.27
1938	Ascc2	498402		2561	chr14	+	84873507	84913923	Ascc2	129.7		141.68																		141.68
1939	Sox5	140587		2815	chr4	-	178066781	178441547	Sox5	140.07		125.2																		140.07
1940	Mast3	688540		5371	chr16	+	20400577	20414767	Mast3	133.84		139.76																		139.76
1941	Mog	24558		1575	chr20	+	2004052	2014284	Mog	136.49		138.08																		138.08
1942	Selplg	363930		1263	chr12	+	48577905	48579196	Selplg	130.61		120.99																		130.61
1943	Tril	362364		4846	chr4	-	83967695	83972540	Tril	125.35		112.66																		125.35
1944	Nlrc4	298784		3441	chr6	+	22171340	22194320	Nlrc4	125.35		116.41																		125.35
1945	Ftx	302873		1629	chrX	-	74440265	74484164	Ftx	119.5					185.63		200		110.85		200		200						139.59	200
1946	Cspg4	81651		8073	chr8	+	61532465	61567510	Cspg4	149.36					152.12		183.59				199.44		200		155.85		181.93			200
1947	Pdzd3	500986		2120	chr8	-	48577906	48582353	Pdzd3	149.08					128.86		197.5				198.69		187.95				175.61		166.44	198.69
1948	Asb2	299266		2485	chr6	-	127212325	127248247	Asb2	141.25					118.55		113.65				142.08		175.06							175.06
1949	Cubn	80848		11250	chr17	-	80584921	80807181	Cubn	192.66					126.63		200						159.36				181.73		198.16	200
1950	Nell2	81734		3166	chr7	-	136526498	136853820	Nell2	146.46					157.46	195.64			191.93		200	194.92				200		181.32		200
1951	Kcnh7	170739		3807	chr3	-	48671241	49168639	Kcnh7	190.26					157.57	200			198.22		200	200				200		200		200
1952	Lrrc66	289587		2598	chr14	+	37131325	37153600	Lrrc66	114.65					189.33	139.57			156.97		200				142.97	145.84		162.02		200
1953	Lrp1b	311926		14631	chr3	-	25201194	27348126	Lrp1b	149.46					164.93	200			173.21		185.01				126.15	200		200		200
1954	S100g	24249		405	chrX	+	33443186	33445709	S100g	200					188.81	200			197.51		200				182.74	200		200		200
1955	Pcdh7	360942		3755	chr14	-	54652957	55081551	Pcdh7	186.2					127.25	200			184.84		200					200		200		200
1956	Rnf150	364983		1793	chr19	+	24044210	24264508	Rnf150	147.36					130.22	176.66			176.89		198.69					191.84		200		200
1957	Capn3	29155		3134	chr3	+	112228621	112278408	Capn3	198.06					132.48				193.38		200		188.45							200
1958	Megf6	65049		5516	chr5	+	171472031	171620947	Megf6	141.01					133.93				172.49		197.04		186.4							197.04
1959	Pcdhb12	25133		3007	chr18	+	30509393	30512411	Pcdhb12	122.23					121.48				151.39		189.17		172.84							189.17
1960	Ston2	314349		3185	chr6	-	115399326	115513354	Ston2	127.25					154.18						198.69		128.08		168.65			155		198.69
1961	Plvap	56765		1946	chr16	-	19906354	19918668	Plvap	197.24				130.48			184.74		165.99		173.1		200				197.59		200	200
1962	Mgst2	295037		483	chr2	+	140708398	140727381	Mgst2	114.89				124.25			200		114.88				198.55	125.17			193.47		200	200
1963	Ggt5	29566		1231	chr20	-	13988444	14001270	Ggt5	155.9				185.84			119.74		147.32				182.94	172.14					190.68	190.68
1964	Gngt2	690825		553	chr10	+	83655460	83658601	Gngt2	153.81				127.46			188.64		105.21				200				164.85		191.85	200
1965	Tyrobp	361537		525	chr1	+	88875449	88879299	Tyrobp	111.13				200			123.49			152.2			180.71	146.47			145.62		200	200
1966	Ctla2a	498690		837	chr17	+	4169838	4171723	Ctla2a	136.32				187.97			138.11						190	163.61			159.42		200	200
1967	Rarres2	297073		680	chr4	-	78205810	78208767	Rarres2	115.74				193.83			170.34						196.35	134.47			173.24		200	200
1968	S100a3	114216		669	chr2	+	189993262	189996029	S100a3	120.02				188.41			199.44						200	117.73			195.63		200	200
1969	Gng5	79218		1393	chr2	+	252359976	252368473	Gng5	125.81				173.22			196.38						200	134.54			183.88		200	200
1970	Ctsh	25425		1359	chr8	+	97439204	97458291	Ctsh	124.89				175.71			168.12						198.88				195.14		200	200
1971	Ifi30	290644		1283	chr16	+	20426566	20430772	Ifi30	133.9				173.88			177.39						200				181.43		200	200
1972	Tnnt2	24837		1096	chr13	+	52667969	52680990	Tnnt2	151.52				120.67			200						200				183.54		176.67	200
1973	Milr1	59105		1639	chr10	+	94944415	94961791	Milr1	113.04				184.89			200						185.55				182.31		195.23	200
1974	RT1-T24-4	414784		1654	chr20	+	3189457	3197457	RT1-T24-4	116.62				126.98			192.83						198.06				199.81		200	200
1975	Cd3g	300678		617	chr8	-	49274960	49280901	Cd3g	112.22				135.46			191.79						192.5				163.17		200	200
1976	Glipr1	299783		987	chr7	-	54767828	54778823	Glipr1	158.19				167.59			113.51						191.7				138.46		197.88	197.88
1977	Gpr171	688737		1718	chr2	-	149319445	149325913	Gpr171	190.59				181.3			134.7						195.52				112.33		187.86	195.52
1978	Pycard	282817		582	chr1	-	199438029	199439062	Pycard	140.49				185.44			152.64						194.85				155.25		192.75	194.85
1979	RT1-Db1	294270		1273	chr20	+	4087621	4097191	RT1-Db1	124.36				170.64			128.04						173.21				143.19		187.7	187.7
1980	Evi2b	100910940		1618	chr10	-	66856981	66858598	Evi2b	153.9				121.22			120.02						182.64				127.28		171.94	182.64
1981	Rgs10	54290		843	chr1	-	199782076	199823386	Rgs10	200				145.65		136.19			200		196.73		187.07	185.65		176.91				200
1982	Tmem200a	498987		4091	chr1	+	20331976	20412381	Tmem200a	200				140.95		177.82			186.49		190.33	159.19				197.59		184.43		200
1983	Fstl5	365823		5095	chr2	+	174542667	175234835	Fstl5	182.65				192.24		200			156.43			200		175.61		200		200		200
1984	Kcna3	29731		1578	chr2	+	209766767	209768344	Kcna3	195.53				162.76		200			108.48			200				195.96		200		200
1985	Lancl3	302540		1263	chrX	+	14358224	14490340	Lancl3	177.73				150.37		200			158.97			200				200		200		200
1986	Gcgr	24953		1874	chr10	+	109707962	109716129	Gcgr	200				200		147.32			200					200		102.21				200
1987	Ttr	24856		700	chr18	-	15532964	15540177	Ttr	198.88				183.09		118.06			117.37					113.24						198.88
1988	Ropn1l	685646		769	chr2	-	84520421	84531192	Ropn1l	122.31				190.63		178.54				126.78				168.14		141.19				190.63
1989	Bex3	117089		509	chrX	+	106823959	106824870	Bex3	132.32				198.69		180.08				152.21				160.84						198.69
1990	Efcab10	362727		859	chr6	+	52702304	52709223	Efcab10	176.76				183.7		200														200
1991	R3hdml	366245		932	chr3	+	159887036	159897805	R3hdml	200				200		200														200
1992	Ndrg3	296318		2397	chr3	-	152972055	153099089	Ndrg3	137.72				146.24		180.52														180.52
1993	Tspan12	362326		2539	chr4	-	48852826	48928372	Tspan12	160.06				180.48		165.82														180.48
1994	Tgfb1i1	84574		1970	chr1	+	199664173	199670968	Tgfb1i1	132.21				152.94		129.84														152.94
1995	Hoxc8	24460		1226	chr7	+	144605072	144607637	Hoxc8	200				200					110.81				200	115.2					183.63	200
1996	Hoxd4	288153		2705	chr3	+	61634005	61651066	Hoxd4	200				188.51					198.62				200	195.83					192.05	200
1997	Mms22l	313108		4379	chr5	+	38844546	38960989	Mms22l	175.74				157.36					106.08											175.74
[truncated: 15,353 more rows]
